# Supplementary material for: Assessing multiple free-roaming dog control strategies in a flexible agent-based model
Source: Sci Rep. 2023 Nov 14;13:19826. doi: 10.1038/s41598-023-47076-x (PMC10645819; doi:10.1038/s41598-023-47076-x)
Supplement: Supplementary file 2 — Supplementary Information 2. [file 41598_2023_47076_MOESM2_ESM.xlsx]

## Sheet: IntLength - Reboud Time
FemOnlyCNVR	5y	89
FemOnlyCNVR	5y	89
FemOnlyCNVR	5y	82
FemOnlyCNVR	5y	78
FemOnlyCNVR	5y	80
FemOnlyCNVR	5y	82
FemOnlyCNVR	5y	82
FemOnlyCNVR	5y	86
FemOnlyCNVR	5y	93
FemOnlyCNVR	5y	83
FemOnlyCNVR	5y	87
FemOnlyCNVR	5y	81
FemOnlyCNVR	5y	84
FemOnlyCNVR	5y	84
FemOnlyCNVR	5y	84
FemOnlyCNVR	5y	82
FemOnlyCNVR	5y	83
FemOnlyCNVR	5y	84
FemOnlyCNVR	5y	78
FemOnlyCNVR	5y	82
FemOnlyCNVR	5y	78
FemOnlyCNVR	5y	85
FemOnlyCNVR	5y	73
FemOnlyCNVR	5y	87
FemOnlyCNVR	5y	79
FemOnlyCNVR	10y	83	79.92	6.66
FemOnlyCNVR	10y	79
FemOnlyCNVR	10y	77
FemOnlyCNVR	10y	81
FemOnlyCNVR	10y	83
FemOnlyCNVR	10y	77
FemOnlyCNVR	10y	82
FemOnlyCNVR	10y	82
FemOnlyCNVR	10y	83
FemOnlyCNVR	10y	84
FemOnlyCNVR	10y	81
FemOnlyCNVR	10y	76
FemOnlyCNVR	10y	80
FemOnlyCNVR	10y	80
FemOnlyCNVR	10y	79
FemOnlyCNVR	10y	78
FemOnlyCNVR	10y	77
FemOnlyCNVR	10y	83
FemOnlyCNVR	10y	71
FemOnlyCNVR	10y	77
FemOnlyCNVR	10y	83
FemOnlyCNVR	10y	81
FemOnlyCNVR	10y	82
FemOnlyCNVR	10y	85
FemOnlyCNVR	10y	74
FemOnlyCNVR	15y	86	78.44	6.53667
FemOnlyCNVR	15y	79
FemOnlyCNVR	15y	73
FemOnlyCNVR	15y	83
FemOnlyCNVR	15y	74
FemOnlyCNVR	15y	75
FemOnlyCNVR	15y	76
FemOnlyCNVR	15y	81
FemOnlyCNVR	15y	82
FemOnlyCNVR	15y	80
FemOnlyCNVR	15y	79
FemOnlyCNVR	15y	79
FemOnlyCNVR	15y	73
FemOnlyCNVR	15y	78
FemOnlyCNVR	15y	81
FemOnlyCNVR	15y	80
FemOnlyCNVR	15y	76
FemOnlyCNVR	15y	78
FemOnlyCNVR	15y	81
FemOnlyCNVR	15y	82
FemOnlyCNVR	15y	81
FemOnlyCNVR	15y	77
FemOnlyCNVR	15y	76
FemOnlyCNVR	15y	75
FemOnlyCNVR	15y	76
Lethal	5y	35	36.72	3.06
Lethal	5y	35
Lethal	5y	37
Lethal	5y	38
Lethal	5y	36
Lethal	5y	37
Lethal	5y	39
Lethal	5y	40
Lethal	5y	43
Lethal	5y	36
Lethal	5y	34
Lethal	5y	43
Lethal	5y	38
Lethal	5y	42
Lethal	5y	42
Lethal	5y	35
Lethal	5y	31
Lethal	5y	40
Lethal	5y	29
Lethal	5y	36
Lethal	5y	34
Lethal	5y	33
Lethal	5y	36
Lethal	5y	36
Lethal	5y	33
Lethal	10y	35	41.12	3.42667
Lethal	10y	43
Lethal	10y	44
Lethal	10y	41
Lethal	10y	36
Lethal	10y	43
Lethal	10y	35
Lethal	10y	46
Lethal	10y	41
Lethal	10y	42
Lethal	10y	45
Lethal	10y	38
Lethal	10y	41
Lethal	10y	49
Lethal	10y	42
Lethal	10y	41
Lethal	10y	36
Lethal	10y	46
Lethal	10y	45
Lethal	10y	40
Lethal	10y	35
Lethal	10y	37
Lethal	10y	46
Lethal	10y	32
Lethal	10y	49
Lethal	15y	38	42.6	3.55
Lethal	15y	41
Lethal	15y	47
Lethal	15y	50
Lethal	15y	58
Lethal	15y	36
Lethal	15y	36
Lethal	15y	47
Lethal	15y	32
Lethal	15y	39
Lethal	15y	44
Lethal	15y	38
Lethal	15y	46
Lethal	15y	45
Lethal	15y	41
Lethal	15y	39
Lethal	15y	40
Lethal	15y	47
Lethal	15y	51
Lethal	15y	56
Lethal	15y	44
Lethal	15y	33
Lethal	15y	36
Lethal	15y	38
Lethal	15y	43

## Sheet: Scheme Data
Scheme	DogDeaths	Lowest Pop	TimeToRebound	PuppyPercent	MaxVacc
Lethal	224953	20466.5	26	26.1711		25.593
Lethal	247780	22617.9	25	25.3891
Lethal	222973	20750.5	22	25.2896
Lethal	226776	20281.3	26	25.2441
Lethal	238989	21967.3	23	25.4256
Lethal	220958	19969.8	26	26.044
Lethal	242734	22776.8	19	25.687
Lethal	206143	18031.8	35	25.6427
Lethal	241456	21117.5	29	25.4386
Lethal	227992	20022.2	33	26.0125
Lethal	249351	23026.6	24	25.2493
Lethal	243998	22233.8	23	24.6963
Lethal	234829	22296.5	18	25.8165
Lethal	249358	23290.1	22	26.1983
Lethal	248225	21980.2	27	25.6917
Lethal	230661	21330.3	22	25.8074
Lethal	232134	21081.9	25	25.7241
Lethal	263900	24928.5	21	25.394
Lethal	255298	24223.3	21	26.1723
Lethal	253749	22248.4	26	25.0368
Lethal	251900	22702.5	27	25.5347
Lethal	210623	18688.4	31	25.4913
Lethal	221219	19643.6	28	25.7602
Lethal	266023	25279.5	18	25.4599
Lethal	208545	18039	34	25.4485
VaccOnly	291727	26057		23.5556	24.3253	23.7623
VaccOnly	303162	27031.1		23.8033	24.16
VaccOnly	280194	24944.9		24.2496	23.8269
VaccOnly	275617	24590.8		23.9858	25.1373
VaccOnly	295524	26298.2		23.9541	25.4202
VaccOnly	292921	25849.8		23.8736	25.2142
VaccOnly	271504	24300.1		23.4652	23.8772
VaccOnly	230746	21191.4		24.0461	21.905
VaccOnly	291791	26355.8		23.7713	24.8683
VaccOnly	285945	25225.5		23.5309	25.5622
VaccOnly	279568	24704.7		23.4633	22.953
VaccOnly	296424	26299.3		23.8235	25.2982
VaccOnly	297926	26624.3		24.6455	25.182
VaccOnly	274880	24307.8		23.2004	23.3731
VaccOnly	287420	25528.2		24.3944	25.9355
VaccOnly	289712	25555.5		24.1429	26.2744
VaccOnly	296692	26296.9		23.6315	23.5734
VaccOnly	308835	27644.1		23.491	25.799
VaccOnly	275504	24780.3		23.5521	22.9184
VaccOnly	279861	24847.3		22.9313	26.8919
VaccOnly	287439	25329.5		23.3152	22.6134
VaccOnly	307102	27364.9		23.9026	25.2996
VaccOnly	304889	27084.1		23.468	22.9492
VaccOnly	264834	23635.6		23.8633	24.2143
VaccOnly	280372	25294.8		23.9963	24.287
MaleCNVR	200485	23898.1	12	18.6381	27.6306	18.1259
MaleCNVR	207577	24083.2	23	17.8337	30.6118
MaleCNVR	202111	23113.1	36	17.2005	25.8547
MaleCNVR	217918	25703.5	21	18.5502	30.5118
MaleCNVR	196842	22978.5	1	18.578	29.7834
MaleCNVR	218289	25566.2	14	18.8644	27.2669
MaleCNVR	215228	24875.1	27	17.672	28.4086
MaleCNVR	212691	25268.7	12	18.7512	27.2055
MaleCNVR	206117	24150.1	24	17.9382	26.396
MaleCNVR	210824	24170.1	25	17.3338	27.2418
MaleCNVR	209372	24560.4	18	18.5933	26.2268
MaleCNVR	211210	24882	1	18.2521	26.0772
MaleCNVR	207723	23669.9	37	17.3337	28.6909
MaleCNVR	188245	21734	33	17.1713	29.9644
MaleCNVR	206306	24019.8	25	17.7202	24.4198
MaleCNVR	213697	24897.6	34	17.9104	24.3736
MaleCNVR	218094	25521.2	20	18.1366	27.3102
MaleCNVR	207273	23923.3	34	17.5019	27.8438
MaleCNVR	232267	27218.5	1	18.8058	25.2515
MaleCNVR	211172	24832.7	22	18.626	27.8676
MaleCNVR	228543	26913.4	1	18.202	25.3464
MaleCNVR	229719	27013.9	1	19.3123	29.7626
MaleCNVR	215636	25650.9	1	18.8155	27.7671
MaleCNVR	189394	22222.8	35	17.3264	26.9402
MaleCNVR	206264	23980.8	32	18.0788	27.6306
FemCNVR	169664	22139.1	57	16.0577	28.2047	15.6207
FemCNVR	166371	21326.2	59	15.2598	26.1449
FemCNVR	170138	22120.8	50	16.0751	28.4042
FemCNVR	172132	22293.8	52	15.8165	28.1525
FemCNVR	167723	21561.7	55	15.5793	28.6113
FemCNVR	161074	20952	51	15.8908	25.8879
FemCNVR	161755	20555.3	58	15.4582	27.3539
FemCNVR	155623	19980.5	59	15.5271	26.9453
FemCNVR	158950	20427	62	15.4029	28.4682
FemCNVR	157838	20477.4	57	15.8471	28.1012
FemCNVR	180305	22495.2	60	15.4637	26.2225
FemCNVR	153156	19759.4	58	15.6671	26.6879
FemCNVR	188730	23801.4	52	15.7492	27.2292
FemCNVR	154251	19810.8	59	15.5087	28.7634
FemCNVR	179673	23174.2	49	16.1526	27.8898
FemCNVR	159491	20078	62	14.7462	26.8808
FemCNVR	172999	22106.1	57	15.3679	25.837
FemCNVR	166128	21693.4	55	15.6468	27.8164
FemCNVR	158141	20904	49	15.7456	26.5817
FemCNVR	170513	22087.5	59	15.655	24.5307
FemCNVR	166047	21485	54	15.3369	26.6423
FemCNVR	145119	18399.6	66	15.1903	26.508
FemCNVR	151228	19709.7	58	15.3931	27.1954
FemCNVR	172080	22386.6	48	16.0379	28.5935
FemCNVR	174458	22828	51	15.9412	26.1271

## Sheet: CPM Data
FemCNVR	One hundred	26017.2		26729.1
FemCNVR	One hundred	25466.9
FemCNVR	One hundred	27122.1
FemCNVR	One hundred	28450.2
FemCNVR	One hundred	25580.3
FemCNVR	One hundred	24566.5
FemCNVR	One hundred	25853.4
FemCNVR	One hundred	25011
FemCNVR	One hundred	25798.7
FemCNVR	One hundred	28072.3
FemCNVR	One hundred	25499.8
FemCNVR	One hundred	27895.3
FemCNVR	One hundred	27773.8
FemCNVR	One hundred	29591.9
FemCNVR	One hundred	19659.3
FemCNVR	One hundred	26486.3
FemCNVR	One hundred	28132.4
FemCNVR	One hundred	28490.3
FemCNVR	One hundred	26817.8
FemCNVR	One hundred	24504.3
FemCNVR	One hundred	29456.8
FemCNVR	One hundred	25964.8
FemCNVR	One hundred	28617.1
FemCNVR	One hundred	28074.2
FemCNVR	One hundred	29324.4
FemCNVR	Three hundred	21530.2		21504.9
FemCNVR	Three hundred	22719.2
FemCNVR	Three hundred	19735.8
FemCNVR	Three hundred	21648.1
FemCNVR	Three hundred	22164.2
FemCNVR	Three hundred	20177
FemCNVR	Three hundred	22016.2
FemCNVR	Three hundred	20424.6
FemCNVR	Three hundred	22568.4
FemCNVR	Three hundred	21872.9
FemCNVR	Three hundred	23598
FemCNVR	Three hundred	22827.5
FemCNVR	Three hundred	20559
FemCNVR	Three hundred	21024.2
FemCNVR	Three hundred	20457.5
FemCNVR	Three hundred	23426.7
FemCNVR	Three hundred	20984.1
FemCNVR	Three hundred	23150.8
FemCNVR	Three hundred	21046.5
FemCNVR	Three hundred	20109.3
FemCNVR	Three hundred	20662.8
FemCNVR	Three hundred	21620.7
FemCNVR	Three hundred	21066.2
FemCNVR	Three hundred	22321.3
FemCNVR	Three hundred	19910.2
FemCNVR	Five hundred	22339.3		21079.3
FemCNVR	Five hundred	22479.6
FemCNVR	Five hundred	20874.5
FemCNVR	Five hundred	19768.8
FemCNVR	Five hundred	20325.3
FemCNVR	Five hundred	19787.1
FemCNVR	Five hundred	20792.2
FemCNVR	Five hundred	21831.8
FemCNVR	Five hundred	20059.8
FemCNVR	Five hundred	21433.9
FemCNVR	Five hundred	20298.2
FemCNVR	Five hundred	20674.8
FemCNVR	Five hundred	19333.5
FemCNVR	Five hundred	22004.9
FemCNVR	Five hundred	17994.7
FemCNVR	Five hundred	24028.5
FemCNVR	Five hundred	22391.5
FemCNVR	Five hundred	20134.5
FemCNVR	Five hundred	22413.3
FemCNVR	Five hundred	21545.1
FemCNVR	Five hundred	21110.5
FemCNVR	Five hundred	20462.9
FemCNVR	Five hundred	22312.3
FemCNVR	Five hundred	21207.5
FemCNVR	Five hundred	21378.2
Lethal	One hundred	29274.6		27802.5
Lethal	One hundred	29154.3
Lethal	One hundred	27358.4
Lethal	One hundred	26576.7
Lethal	One hundred	27842.9
Lethal	One hundred	27849.6
Lethal	One hundred	29875.6
Lethal	One hundred	30648.8
Lethal	One hundred	28217.4
Lethal	One hundred	28755.1
Lethal	One hundred	27082.4
Lethal	One hundred	27009.8
Lethal	One hundred	25817.8
Lethal	One hundred	28240.6
Lethal	One hundred	24969.9
Lethal	One hundred	25059.1
Lethal	One hundred	27757.7
Lethal	One hundred	27892.1
Lethal	One hundred	30171.8
Lethal	One hundred	29036.8
Lethal	One hundred	28189.5
Lethal	One hundred	30438.8
Lethal	One hundred	26871.8
Lethal	One hundred	24705.3
Lethal	One hundred	26266.3
Lethal	Three hundred	18530.9		20869.4
Lethal	Three hundred	13321.8
Lethal	Three hundred	21469.8
Lethal	Three hundred	22157.8
Lethal	Three hundred	22045.2
Lethal	Three hundred	19977.3
Lethal	Three hundred	16528.3
Lethal	Three hundred	24096.8
Lethal	Three hundred	23476.7
Lethal	Three hundred	18203.3
Lethal	Three hundred	21321.6
Lethal	Three hundred	20356.4
Lethal	Three hundred	20783.3
Lethal	Three hundred	20163.9
Lethal	Three hundred	22711.6
Lethal	Three hundred	23614.6
Lethal	Three hundred	23002.8
Lethal	Three hundred	19138.3
Lethal	Three hundred	22764.3
Lethal	Three hundred	22522.8
Lethal	Three hundred	22224.7
Lethal	Three hundred	21554.4
Lethal	Three hundred	19625.6
Lethal	Three hundred	19297.5
Lethal	Three hundred	22846.4
Lethal	Five hundred	18215		16884.7
Lethal	Five hundred	17693.1
Lethal	Five hundred	16215.3
Lethal	Five hundred	20807.3
Lethal	Five hundred	17404.5
Lethal	Five hundred	13842.8
Lethal	Five hundred	17093.3
Lethal	Five hundred	17327
Lethal	Five hundred	17315.3
Lethal	Five hundred	18115.8
Lethal	Five hundred	19222.2
Lethal	Five hundred	14934.6
Lethal	Five hundred	16068
Lethal	Five hundred	14971
Lethal	Five hundred	16492.9
Lethal	Five hundred	15725.6
Lethal	Five hundred	17904.9
Lethal	Five hundred	16154.5
Lethal	Five hundred	14522.5
Lethal	Five hundred	16194.7
Lethal	Five hundred	18840.4
Lethal	Five hundred	14707.3
Lethal	Five hundred	17966.3
Lethal	Five hundred	16133.4
Lethal	Five hundred	18251

## Sheet: Vaccine Duration
Duration	Tipped w/o Vaccine	Highest Vax Coverage
12M	24.7091	13.1814			20.1151	12.2685
12M	20.6823	13.3
12M	18.905	11.2348
12M	23.3347	11.8197
12M	21.7512	12.1269
12M	20.035	12.2338
12M	20.5972	13.1507
12M	21.9181	12.3084
12M	20.1235	12.5795
12M	19.499	11.1678
12M	19.2823	12.7651
12M	21.516	13.056
12M	19.4952	12.2237
12M	18.9748	12.8595
12M	22.0783	13.1362
12M	15.9868	11.9102
12M	18.8116	12.221
12M	20.6412	12.467
12M	17.2933	10.8455
12M	19.2898	11.5448
12M	17.8898	12.7847
12M	20.9718	12.2985
12M	21.5492	12.5446
12M	17.7856	11.6205
12M	19.7571	11.3318
36m	12.795	28.79			11.3105
36m	9.49267	26.6988
36m	13.3808	30.68
36m	10.9578	29.8792
36m	10.7898	28.856
36m	11.5417	29.8123
36m	12.426	28.8838
36m	12.8701	30.7839
36m	11.6124	27.7522
36m	10.0305	26.2515
36m	10.7233	27.4738
36m	12.1845	29.0071
36m	12.7948	29.2279
36m	10.5707	28.1345
36m	11.1589	29.0215
36m	11.0408	27.9126
36m	9.09865	25.865
36m	13.0981	29.8338
36m	11.4742	27.088
36m	10.4202	25.8932
36m	11.9303	27.7584
36m	11.486	29.8426
36m	9.43921	25.1006
36m	10.2287	27.0448
36m	11.2161	25.7374

## Sheet: Driver Sens
Scheme	40	42.5	45	47.5	50	52.5	55
all lethal	14776.5	15918.1	14711.5	18530.9	18916.7	17351	21632
all lethal	16085.8	17173.7	17834.4	13321.8	19757.7	19420.2	21713.3
all lethal	16164	17244.2	17938.2	21469.8	20152.2	21793.4	21741.4
all lethal	16330.3	17251.7	19036.5	22157.8	21091.7	22065.7	21836.9
all lethal	16972.7	17572.8	19167.1	22045.2	21352	22518.9	22103.8
all lethal	16981.8	18367.9	19192.8	19977.3	21496.7	22555.4	22105.7
all lethal	17231	18479.5	19230.8	16528.3	22002.5	22587.9	23209.1
all lethal	17255.3	18501	19381.2	24096.8	22360.4	22839.8	23363
all lethal	17268.2	18677.8	19413.2	23476.7	22811.6	22922.5	23605.9
all lethal	17324.4	18936.1	19893.2	18203.2	22986.1	23111.7	23624.9
all lethal	17329.3	19074.2	19895.5	21321.6	23021	23208.3	23751.2
all lethal	17653.2	19250.6	20017.4	20356.4	23127.2	23424.9	23907.4
all lethal	18196.3	19274.8	20483.2	20783.3	23356.2	23526.1	24070.9
all lethal	18481.4	19274.8	20506.2	20163.9	23458.9	23530.4	24277.7
all lethal	18717.2	19619.6	20871.2	22711.6	23793.2	23583.4	24359.6
all lethal	19104.9	19761.3	21476.7	23614.6	23855.9	23591.2	24595.2
all lethal	19565.4	20107.5	21815	23002.8	24019.8	23918.5	24643.8
all lethal	19594.3	20193.8	22222.7	19138.3	24062.4	23931.3	24719
all lethal	20113	20696.7	22380.1	22764.3	24752.4	24448.5	24838
all lethal	20428.7	20723.3	22845.2	22522.8	24835.4	24859.4	25117.6
all lethal	21061.4	20789.1	22918.9	22224.7	24836.2	24900.3	25410.2
all lethal	21207.8	20853	23412.6	21554.4	25070.3	24911.8	25630
all lethal	21460.8	21759.6	23452.5	19625.6	25358.9	25046.7	25878.7
all lethal	21465.2	23057.2	24209.5	19297.5	25840.2	25825.3	26564.3
all lethal	22373.2	23131.6	25733.7	22846.4	25847.2	26474.2	26617.7
female abc	13515.9	14131.1	18114	21530.2	19962.3	20370.5	20539.8
female abc	17063.6	15123.2	18616.1	22719.2	19993.1	20414.8	21157.2
female abc	17116.4	17751.2	18878.6	19735.8	20146.2	20981	21376.4
female abc	17496.1	18047.8	19154.9	21648.1	20516.2	21227.7	21388.3
female abc	17514.1	18352.6	19171.2	22164.2	20651	21388.8	21523
female abc	17514.4	18459.3	19263.4	20177	20723.7	22061.2	21825.1
female abc	17680.8	18693.4	19276.4	22016.2	21036.6	22232.2	21873.6
female abc	17687.7	18945.1	19714.3	20424.6	21125.2	22295.2	21939.3
female abc	17702.5	18961.8	19845.7	22568.4	21573.7	22502.1	22533.5
female abc	17747.6	19070.9	19853.3	21872.9	21768	22561.6	22624.3
female abc	18035	19236.1	19953	23598	21788.1	22682.9	22780.4
female abc	18044	19458.2	20002.2	22827.5	22016.3	22856.1	23167.1
female abc	18064.8	19549.6	20023.1	20559	22137.5	22866.6	23278.3
female abc	18521.7	19645	20165.5	21024.2	22193	22880.4	23350.2
female abc	18690.5	19707.8	20330.8	20457.5	22226.6	23122.4	23458.8
female abc	18714.4	19948.2	20366.8	23426.7	22459.8	23124.8	23623.7
female abc	18848.4	20137.9	20839.8	20984.1	22853.1	23366.8	23812.3
female abc	19150.2	20158.2	21005.7	23150.8	22961.5	23397.2	24062.4
female abc	20152.9	20238.3	21211.2	21046.5	23175.2	23440.1	24658
female abc	20389.6	20572.2	22069.2	20109.2	23184.2	23986.9	25029.8
female abc	20438.3	21056.5	22088.2	20662.8	23375.1	24068.5	25207
female abc	20611.6	21087.7	22554.4	21620.7	23430.6	24155.5	25323.8
female abc	21059.2	21697.5	22886.4	21066.2	24258.1	24350.8	25770.8
female abc	21262.2	22139.6	22945.8	22321.3	24412.8	25014.5	26354.1
female abc	21537	23175.9	23076.8	19910.2	24538.4	25537.8	26824.5

## Sheet: Mort Sens
Scheme	Pup0.31Adu0.71	Pup0.31Adu0.73	Pup0.31Adu0.75	Pup0.31Adu0.77	Pup0.31Adu0.79	Pup0.33Adu0.71	Pup0.33Adu0.73	Pup0.33Adu0.75	Pup0.33Adu0.77	Pup0.33Adu0.79	Pup0.35Adu0.71	Pup0.35Adu0.73	Pup0.35Adu0.75	Pup0.35Adu0.77	Pup0.35Adu0.79	Pup0.37Adu0.71	Pup0.37Adu0.73	Pup0.37Adu0.75	Pup0.37Adu0.77	Pup0.37Adu0.79	Pup0.39Adu0.71	Pup0.39Adu0.73	Pup0.39Adu0.75	Pup0.39Adu0.77	Pup0.39Adu0.79
all lethal	12994.8	11649.4	14836.2	18028.3	17943.1	12570.9	15117.5	17079.9	18280.7	21376.2	14858.9	14390.6	17945.2	16313	17857.6	15115.9	15803.8	20688.6	17582.5	23850.8	15779.2	18142.4	15527.1	18410.8	24067
all lethal	11457.9	12470.8	16101.5	18187.5	18311.6	12758.7	15237.1	18353.2	19398.7	21923.5	14930.2	14457.2	19044.9	21114.7	22882.4	16043.2	16846.9	21582.8	19607.4	24607.2	16693.6	18254.9	20511.7	19278.1	25763.6
all lethal	11776.2	12747.5	16182.7	18549.3	20357.5	12781.7	15379.8	18785.2	20319.3	22235.9	15002.2	16153.8	19306.9	21304.4	23042.2	16182.2	17643.7	21849.3	22607.5	25046.7	18182.5	20343.7	20557.4	23366.5	25816.4
all lethal	11947.2	14215.8	16283.8	18549.9	20762.8	13053.1	16316.4	18841.5	20744.2	22334.1	15442.2	16662	19797.3	21888.2	23903.2	16601.1	18386.7	21871.2	22718	25730.2	18383.1	20534.7	22033.8	23705	25866.7
all lethal	12334.1	14280.6	16291.2	18681.4	20946.6	13218.4	16827.1	18940.5	21250	23001.1	15594.8	16820.9	19851.9	22283	24129.2	16967.7	18754.7	22001.3	22985.9	25946.8	18738.3	20915.7	22622.5	24049.5	25996.5
all lethal	12501.3	14394.7	16379.8	19150.1	21430.9	14362.6	17018.7	19029	21489	23061.5	15996.4	17572.2	20450.2	22290.8	24295.4	17419.3	19212.9	22518.7	23221.1	25993.3	19148.8	20955.8	22703.2	24069.8	26062.8
all lethal	12914.4	15006.2	16770	19836.9	22061.5	14706.7	17490.1	19195.6	21567.6	23229.7	16021.1	17695.2	20740.8	22368.4	24347.4	17554	20190.2	22600.2	23384.8	26097.2	19545.2	21096	23369.8	24685.2	26808.1
all lethal	13105.2	15066.1	17167.5	20236.1	22257.2	15157.8	17500	19222	21574.8	23287.2	16072.2	18001.1	20991.4	22527.1	24771.2	17740	20303.2	22649.5	23420.2	26380.6	19805.8	21462.2	23872.8	24960.5	26827.9
all lethal	13132.8	15078.9	17483.1	20499.6	22537.2	15374.3	17508.4	19713	21584.3	23609.4	16471.7	18681.2	20999.9	22683	25011.3	18005.3	20393.9	22920.2	24060.4	26510.3	20067.2	21746.5	24039	25037.3	27003.1
all lethal	13221.6	15649.7	17612.5	20793.6	22565.8	15655.5	17767.2	19752.2	21955.7	23784	17153.7	18695.2	21633	23032.6	25117.6	18103.3	20773.9	23054.9	24281.5	26749.6	20454	22227.2	24404.2	25038	27627.5
all lethal	13673.3	15785	18071.3	20993	22683.9	15690.2	17924.8	19822.7	22146.3	24323.2	17213.8	19020.6	21759.2	23281.4	25221.1	18550.7	20944.2	23519	25101.8	26972.5	20544.6	22329.3	24435.8	25050	27718.1
all lethal	13879.9	15832.9	18168.1	21221.2	22692.2	15693.2	18206.7	19843.3	22267.2	24503.4	17591.3	19260.2	21915.2	23435.9	25289.1	18913.2	21092	23541.6	25110.4	27041	20712.3	22576.4	24467.8	25368.9	27896
all lethal	14001.9	15881.2	18258.9	21328.5	22849.2	15717.8	18297.8	19879	22274	24836.6	17687.8	19319.4	21965.4	23693.8	25328.8	19171.4	21488.8	23852.8	25355.7	27497.7	21047.2	22701.7	24583.8	25751.9	28212.8
all lethal	14269.8	15919.7	18547.4	21515.3	22936.8	15810.8	18397.4	20340.7	22274.5	25005.2	17766.8	19596	22595.3	23957.4	25406.1	19241.9	21528.8	23910.2	25445.2	27541	21120.2	22857	24629.2	26007.4	28271.3
all lethal	14348.8	16057.8	18566.1	21592.8	23179.3	15877.2	18404.2	20400.8	22605.4	25035.9	17793	19669.7	22597.5	24057.2	25537.8	19384.7	21733.8	23921.2	25671.6	27675.3	21140.2	22957.7	25124.9	26287.1	28297.2
all lethal	14379.5	16700.8	18756.4	21657.6	23380.8	15889.9	18466.9	20589.5	24245.2	25481.4	17831.8	19722.9	22624.4	24128.3	26043	19686.3	21742.6	23959.6	25677.6	28173.2	21234.5	23293.7	25144	26586.2	28592.8
all lethal	14450.2	17283.3	19772.2	22492.8	23456.5	15947.6	18597.7	21070.3	24672.6	25715.1	17892.9	19820.7	22687.2	24204.8	26085.1	19949.9	21876.8	24027.8	25901.2	28255.3	21539.2	23421	25383.8	26796.5	28751.1
all lethal	14530.2	17487.5	20144.8	22794.5	23483.9	16017.3	19082.9	21450.2	24882.2	25722.2	18370.2	19921.2	22959.5	24701	26552.2	20201.2	22032.2	24891.5	25940.8	28403.6	21584.8	23773.6	25407	26920.1	28813.3
all lethal	15006	18495.7	20284.1	23106.3	23696.2	16233.7	19330.5	21643.2	24997.5	25840.5	18713.2	20014.6	23086.8	24973.5	26705	20554.5	22036.5	24892.2	26017.9	28557.7	21608	24148.2	25931.5	26995.1	29000.6
all lethal	15564.9	18964.2	21136.5	23165.3	23773.2	17035.9	19669.6	21806.9	25196.3	26174.2	19099.2	20141.2	23442.6	25032.8	26863.3	20739.8	22205.5	25038.2	26215.2	28622.8	21628.3	24614	25992.5	27227.2	29387.8
all lethal	15815.7	19570.3	21222.8	23433.4	23778.5	17372.2	19800.4	22252.3	25233.7	26794.3	19239.1	20186.2	23467.2	25078.1	27925	20773	23488.3	25054.7	26303.2	28930.9	21694.2	24749	26669.2	27568.8	29589
all lethal	15988.3	19742.7	21312.8	23469.7	24570.3	18017.4	19979.1	22301.2	25386.6	27020.5	19416.5	20522.6	23644.1	25199.2	27940.2	20815.2	23839.5	26106.5	26548.8	29082.7	21832.6	24831.7	26803.7	27739.8	30067.7
all lethal	16051.2	19918.8	21910.7	23803.6	24893.2	18816.8	20342.1	22308.3	25527.5	27319.6	20093.9	21330.7	24410.6	25416.2	28489.6	21326.2	24187.8	26581.9	27176.4	29466.5	22250.3	25528.8	26877.8	27848	30277.5
all lethal	16383.6	20237.2	22751.9	24188.9	25079.1	18880.5	20887.8	22553.6	25739.2	28317.1	20680.7	21714.2	25010.5	26906.1	28501.3	21422.2	24417.8	26620.1	27698	29643.8	22354.4	26298.1	27050.4	27929.5	30375.2
all lethal	17218.9	22369.9	23342.1	24194.2	25229.7	18925.2	22199.4	23158.1	26105.3	28367.5	21481.6	22555.2	25594.2	27050.2	28672.6	22727.3	24655.8	27024	28092.3	29854.9	24688.1	27865.2	27795.8	28030.8	31863.2
female abc	13731.7	14896.5	13869.1	18402.8	17878.7	11420.4	12858.9	14250.1	19950.7	21413.4	15215	17348.2	18991.9	21035.7	24074.2	13513.9	18056.5	20085.7	21659.9	19102.2	16245.8	15510.5	20495.7	23541.8	24993.8
female abc	13896.8	14950	17637.6	19164.8	20754.2	14090.9	15565.5	15214.6	20704.2	22385.3	15337.9	17744.5	19485.5	21777.7	24177.8	16444.8	18533.7	20326.2	22084.3	24217.5	17617.5	17707.1	20897	23981.8	25247.1
female abc	13903.5	15500.9	17908.2	19536.7	21455.5	14671.2	16040.9	18505.8	20762.8	22644.4	15401	18037.3	20320.2	21962.4	24387.9	16580	18562.7	20817.4	22695.3	24243	18103.9	18604.8	21464.8	24218.5	25905.4
female abc	13903.6	15765	17917.4	19810	21893	14803.5	16649.9	18611.6	20825.9	22840.7	15503.7	18066	20393.7	21990.2	24412.5	16639.1	18766.1	20922.9	22831	24849.1	18463.2	19058.8	21522	24261.1	26112.4
female abc	13979.3	15792.8	17918.8	19938.7	22665.2	15038.3	17123.2	18868.6	20980.8	23088.6	16151	18170.4	20647.4	22001.2	24526.3	17499.2	18958	21337.3	23023.8	24901	18551.1	19507.9	22283.8	24272.3	26123.4
female abc	13997	15796	18018.8	20061.1	22671	15456.7	17317.2	19309.4	21381.9	23234.2	16313.2	18260.6	20711.8	22058.8	24903.9	17628.6	18983.2	21592.9	23088.1	25235.6	18862.3	19681.8	22721.8	24409.7	26589.2
female abc	14082.4	16030.2	18071.1	20255.2	22816.1	15462.7	17337.3	19605	21526	23664.8	16553.8	18306.7	20947.1	22139.7	25124.1	17754	19060.9	21720.1	23227.9	25648.5	18907.2	19985.5	23006.6	24422.7	26736.8
female abc	14147.8	16264.4	18157.2	20577.5	22953.1	15511.3	17617.3	20102.4	21572	24074.6	16594.7	18427.3	21039.4	22151.1	25295.6	17771.5	19176.7	21731.9	23577.4	25663.2	18935.7	19996.1	23100	24591.4	26799.8
female abc	14187.6	16331.6	18392.6	20905.1	23013	15706.4	17755.7	20295.9	21586.1	24111.6	16735	18452	21113.9	22184.3	25439.8	17839.4	19275.6	21749.4	23794.3	26030.8	19318.7	21529.2	23121.9	24601.1	26802.9
female abc	14219.9	16430.8	18550.8	21012.7	23079.1	15845.7	17949.2	20389.8	21635.6	24112.2	16776.6	18892.8	21611.8	22221.4	25468.3	17977.2	19395.2	21996.3	23859.8	26145.7	19338.8	21723.8	23214.8	24615.5	27077.6
female abc	14368.3	16443.7	18641	21028.9	23092	16147.2	18103.3	20410.7	21706.5	24141.2	16790.5	18967.7	21676.3	22955.7	25547.2	18018.8	19435.2	22059.5	23877.1	26185.2	19445.6	21764.9	23246.5	25272.2	27186.6
female abc	14462.1	16461	18729.8	21034.5	23158.7	16169	18248	20419.8	21788.8	24543.5	16805	18974.2	21848	23002.4	25643.4	18043.8	19539.2	22088.4	24011.3	26261.4	19499.4	21804.6	23520.1	25355.1	27682.4
female abc	14558.5	16675	18789.4	21152.4	23239.7	16231.8	18266.7	20531.1	22086.5	24688.7	16906.1	19122.2	21898.8	23145	25731.7	18296.2	19604.2	22344.8	24027	26451.2	19505.1	21825.8	23546.5	25821.3	27685
female abc	14809.5	16744.6	18848.1	21194.1	23332.8	16232.8	18367.4	20586.7	22301.2	24954.4	17060.2	19258	22050.9	23422.2	25844.7	18450.7	19671.4	22596.5	24100.8	26486.5	19658.1	21933.3	23662.2	25881.9	27692.9
female abc	14944	16934.9	18889	21275.9	23342.1	16363.8	18393	20779.3	22410.8	25034.7	17071.3	19437.3	22127.2	23507.2	26016	18645	19706.8	22657.8	24143.9	26504	19790.7	22039.4	23841.1	25989.7	27760.1
female abc	14945.6	17201	18956.2	21401.7	23486.2	16464.8	18616	20832.2	22523.1	25096.5	17117.8	20086.8	22228.1	23743.7	26255.9	18728.2	19843.9	22719.1	24742.7	26812.2	19890.2	22216	23939.7	26002.9	27771.3
female abc	15123.9	17224.1	19227.2	21422.2	24211.2	16617.6	18684.6	21128.2	22606.8	25106.2	17296.5	20130.2	22265.5	23764.7	26358.6	19184.9	20052.8	22754.3	24807.6	26818	19906.1	22304.7	24074.3	26105.7	27825.5
female abc	15140.2	17464.7	19288.9	21608.5	24615.5	16755.5	18779.3	21282.8	22691.5	25291.8	17473	20281.2	22368.1	23902.9	26771.7	19225	20564.4	22792.2	25334.6	26820.8	20347.3	22386.3	24263.3	26132.9	27875.5
female abc	15459.2	17627.3	19295.3	22064.4	24743.8	17027.3	19092.4	21457.4	22817.4	25328.2	17547.9	20390.1	22456.6	23981.2	26820	19297.3	20650	22848.8	25338.5	26884.5	20958.4	22479.2	24438.6	26274.2	27899.6
female abc	15777.4	17636.9	19323	22113.6	24827.2	17074	19111	21499.9	22849	25577.9	17698.6	20567	22482.4	23984.2	27171.5	19460.5	21279.2	22948.9	25751.2	26922.9	20990.7	22815.2	24471.7	26412.2	27965.2
female abc	16067.8	17680.8	19839.7	22148.4	24842	17287.1	19355.3	21527.2	22947.4	25842.8	18049.8	20672.9	22493.8	24253.4	27197.8	19580.4	21598	22955.6	25765.5	27150.8	21165.4	23057.2	25119.8	26716.1	28272.1
female abc	16358.8	17769.5	20095.2	22318.1	25381.7	17636	19399.8	21634.2	23401.4	25941.5	18396.6	21036.3	22651	24300.7	27297.1	20002.9	21638.3	23450.8	25869.8	28453.6	21421.7	23409	25472.2	27811.2	29009
female abc	16667.9	18045.8	20175.8	22595.6	25854.3	17818.3	19605.4	21676.8	23534.6	25960.6	18463.4	21632.5	22911.1	24928.8	27372.5	20264.4	21981.6	24616.7	26528.2	28702.8	21584.6	24085.2	25513.2	27987.5	29182.2
female abc	16968.1	18128.2	20285.4	22882.8	25875.8	17906.7	20178.4	21908.8	23830.3	26759	19589.8	21736.5	23190.8	25352.2	27464.2	20520.7	22065.9	25148.7	26892.8	28828.2	21988.7	24221.5	25958.9	28073.6	29613.2
female abc	17371.2	19364.6	22011	22962.9	26314.2	18252.5	20252.6	22058.7	23905.3	26829.7	19670.6	21763.2	23197.6	25650.7	27548	20597.2	22843.3	25297.8	27659.4	29361.6	22272.8	24782.5	26930.2	29553.8	30853.4

## Sheet: Reproductive Sens
Scheme	40	42.5	45	47.5	50	52.5	55
all lethal	14776.5	15918.1	14711.5	18530.9	18916.7	17351	21632
all lethal	16085.8	17173.7	17834.4	13321.8	19757.7	19420.2	21713.3
all lethal	16164	17244.2	17938.2	21469.8	20152.2	21793.4	21741.4
all lethal	16330.3	17251.7	19036.5	22157.8	21091.7	22065.7	21836.9
all lethal	16972.7	17572.8	19167.1	22045.2	21352	22518.9	22103.8
all lethal	16981.8	18367.9	19192.8	19977.3	21496.7	22555.4	22105.7
all lethal	17231	18479.5	19230.8	16528.3	22002.5	22587.9	23209.1
all lethal	17255.3	18501	19381.2	24096.8	22360.4	22839.8	23363
all lethal	17268.2	18677.8	19413.2	23476.7	22811.6	22922.5	23605.9
all lethal	17324.4	18936.1	19893.2	18203.2	22986.1	23111.7	23624.9
all lethal	17329.3	19074.2	19895.5	21321.6	23021	23208.3	23751.2
all lethal	17653.2	19250.6	20017.4	20356.4	23127.2	23424.9	23907.4
all lethal	18196.3	19274.8	20483.2	20783.3	23356.2	23526.1	24070.9
all lethal	18481.4	19274.8	20506.2	20163.9	23458.9	23530.4	24277.7
all lethal	18717.2	19619.6	20871.2	22711.6	23793.2	23583.4	24359.6
all lethal	19104.9	19761.3	21476.7	23614.6	23855.9	23591.2	24595.2
all lethal	19565.4	20107.5	21815	23002.8	24019.8	23918.5	24643.8
all lethal	19594.3	20193.8	22222.7	19138.3	24062.4	23931.3	24719
all lethal	20113	20696.7	22380.1	22764.3	24752.4	24448.5	24838
all lethal	20428.7	20723.3	22845.2	22522.8	24835.4	24859.4	25117.6
all lethal	21061.4	20789.1	22918.9	22224.7	24836.2	24900.3	25410.2
all lethal	21207.8	20853	23412.6	21554.4	25070.3	24911.8	25630
all lethal	21460.8	21759.6	23452.5	19625.6	25358.9	25046.7	25878.7
all lethal	21465.2	23057.2	24209.5	19297.5	25840.2	25825.3	26564.3
all lethal	22373.2	23131.6	25733.7	22846.4	25847.2	26474.2	26617.7
female abc	13515.9	14131.1	18114	21530.2	19962.3	20370.5	20539.8
female abc	17063.6	15123.2	18616.1	22719.2	19993.1	20414.8	21157.2
female abc	17116.4	17751.2	18878.6	19735.8	20146.2	20981	21376.4
female abc	17496.1	18047.8	19154.9	21648.1	20516.2	21227.7	21388.3
female abc	17514.1	18352.6	19171.2	22164.2	20651	21388.8	21523
female abc	17514.4	18459.3	19263.4	20177	20723.7	22061.2	21825.1
female abc	17680.8	18693.4	19276.4	22016.2	21036.6	22232.2	21873.6
female abc	17687.7	18945.1	19714.3	20424.6	21125.2	22295.2	21939.3
female abc	17702.5	18961.8	19845.7	22568.4	21573.7	22502.1	22533.5
female abc	17747.6	19070.9	19853.3	21872.9	21768	22561.6	22624.3
female abc	18035	19236.1	19953	23598	21788.1	22682.9	22780.4
female abc	18044	19458.2	20002.2	22827.5	22016.3	22856.1	23167.1
female abc	18064.8	19549.6	20023.1	20559	22137.5	22866.6	23278.3
female abc	18521.7	19645	20165.5	21024.2	22193	22880.4	23350.2
female abc	18690.5	19707.8	20330.8	20457.5	22226.6	23122.4	23458.8
female abc	18714.4	19948.2	20366.8	23426.7	22459.8	23124.8	23623.7
female abc	18848.4	20137.9	20839.8	20984.1	22853.1	23366.8	23812.3
female abc	19150.2	20158.2	21005.7	23150.8	22961.5	23397.2	24062.4
female abc	20152.9	20238.3	21211.2	21046.5	23175.2	23440.1	24658
female abc	20389.6	20572.2	22069.2	20109.2	23184.2	23986.9	25029.8
female abc	20438.3	21056.5	22088.2	20662.8	23375.1	24068.5	25207
female abc	20611.6	21087.7	22554.4	21620.7	23430.6	24155.5	25323.8
female abc	21059.2	21697.5	22886.4	21066.2	24258.1	24350.8	25770.8
female abc	21262.2	22139.6	22945.8	22321.3	24412.8	25014.5	26354.1
female abc	21537	23175.9	23076.8	19910.2	24538.4	25537.8	26824.5

## Sheet: Less Conservative Vaccine Sensi
Conservative-Paper Version	Tipped but Lost Vaccine	Highest Lagging mean Vax		Less Conservative Version	Tipped but Lost Vaccine	Highest Lagging mean Vax
	8.52921	25.0671			8.71737	27.5626
	8.72473	25.0506			9.60009	27.5419
	10.011	29.9631			9.34429	29.203
	9.77235	29.2391			9.53289	28.9432
	9.37813	28.6664			9.11699	27.5169
	9.5005	27.2403			9.01036	27.4203
	9.23991	29.0082			9.38858	27.4129
	9.29003	28.0644			9.09408	28.4708
	9.54385	26.8783			9.19106	28.8727
	8.7241	25.4695			9.26473	28.6895
	9.67064	27.5259			9.22043	27.5536
	9.62465	27.6213			9.31514	26.3041
	8.9852	25.7204			9.14779	28.4226
	8.84819	25.8832			8.90735	27.7116
	8.62307	25.5781			9.46913	28.0922
	9.41287	26.5473			9.07698	26.803
	9.00152	26.9242			9.19489	28.4192
	9.36921	26.1217			9.21866	28.9902
	9.59626	29.2247			9.4692	28.5288
	8.96037	27.2766			9.38693	28.4454
	9.43863	26.8948			8.95061	28.286
	9.35988	26.7347			9.2984	27.6112
	9.27885	26.0144			9.39409	28.3521
	9.71513	27.7573			9.1384	27.3063
	9.49293	27.0376			9.02553	26.8088

## Sheet: Pattern Oriented Modeling - Rep
[run number]	Target-Population-Capacity	comp	juv-survival	adu-survival	Percentage-Of-Females-That-Reproduce-In-A-Year	scheme	Uncatchable%	ReleasedDog%	Effort-Limiting	MonthlyCapturedNumber	WhenDoesManagementStart	WhenDoesManagementEnd	TargetMinimumAge	VaccineDuration	AbandonedVaccinated?	MapMechanism	MapSelection	Bounce-Ending	AprBirths	JulyBirths	OctBirths	FebBirths	NovBirths	DecBirths	MarBirths	MayBirths	JuneBirths	SeptBirths	JanBirths	AugBirths	[step]	threemonthpuppy%	count dogs	mean one-year-average-population	vaccinations	destructions	surgeries	destructions + surgeries	Days-Distance	Driving-list	maximum-vaccine-percentage	current-vaccine-percentage	mean one-year-tipped-no-vax-count	mean one-year-tipped-no-vax%	max-one-year-vaxxed%	mean one-year-vaxxed%	mean one-year-vax-count	mean one-year-male-vax%	mean one-year-female-vax%
13	15000	1	0.35	0.75	47.5	female abc	10	10	TRUE	150	120	240	6	36	TRUE	Generic	Addis Ababa	TRUE	0.4	4.32	18.88	3.36	18.8	14.24	1.2	0.56	1.68	14.8	7.92	9.12	0	0	13825	13825	0	0	0	0	0	[0]	0	0	0	0	0	0	0	0	0
3	15000	1	0.35	0.75	47.5	female abc	10	10	TRUE	150	120	240	6	36	TRUE	Generic	Addis Ababa	TRUE	0.4	4.32	18.88	3.36	18.8	14.24	1.2	0.56	1.68	14.8	7.92	9.12	0	0	14185	14185	0	0	0	0	0	[0]	0	0	0	0	0	0	0	0	0
6	15000	1	0.35	0.75	47.5	female abc	10	10	TRUE	150	120	240	6	36	TRUE	Generic	Addis Ababa	TRUE	0.4	4.32	18.88	3.36	18.8	14.24	1.2	0.56	1.68	14.8	7.92	9.12	0	0	13549	13549	0	0	0	0	0	[0]	0	0	0	0	0	0	0	0	0
9	15000	1	0.35	0.75	47.5	female abc	10	10	TRUE	150	120	240	6	36	TRUE	Generic	Addis Ababa	TRUE	0.4	4.32	18.88	3.36	18.8	14.24	1.2	0.56	1.68	14.8	7.92	9.12	0	0	13448	13448	0	0	0	0	0	[0]	0	0	0	0	0	0	0	0	0
11	15000	1	0.35	0.75	47.5	female abc	10	10	TRUE	150	120	240	6	36	TRUE	Generic	Addis Ababa	TRUE	0.4	4.32	18.88	3.36	18.8	14.24	1.2	0.56	1.68	14.8	7.92	9.12	0	0	13883	13883	0	0	0	0	0	[0]	0	0	0	0	0	0	0	0	0
12	15000	1	0.35	0.75	47.5	female abc	10	10	TRUE	150	120	240	6	36	TRUE	Generic	Addis Ababa	TRUE	0.4	4.32	18.88	3.36	18.8	14.24	1.2	0.56	1.68	14.8	7.92	9.12	0	0	14015	14015	0	0	0	0	0	[0]	0	0	0	0	0	0	0	0	0
7	15000	1	0.35	0.75	47.5	female abc	10	10	TRUE	150	120	240	6	36	TRUE	Generic	Addis Ababa	TRUE	0.4	4.32	18.88	3.36	18.8	14.24	1.2	0.56	1.68	14.8	7.92	9.12	0	0	13539	13539	0	0	0	0	0	[0]	0	0	0	0	0	0	0	0	0
16	15000	1	0.35	0.75	47.5	female abc	10	10	TRUE	150	120	240	6	36	TRUE	Generic	Addis Ababa	TRUE	0.4	4.32	18.88	3.36	18.8	14.24	1.2	0.56	1.68	14.8	7.92	9.12	0	0	13642	13642	0	0	0	0	0	[0]	0	0	0	0	0	0	0	0	0
2	15000	1	0.35	0.75	47.5	female abc	10	10	TRUE	150	120	240	6	36	TRUE	Generic	Addis Ababa	TRUE	0.4	4.32	18.88	3.36	18.8	14.24	1.2	0.56	1.68	14.8	7.92	9.12	0	0	13843	13843	0	0	0	0	0	[0]	0	0	0	0	0	0	0	0	0
15	15000	1	0.35	0.75	47.5	female abc	10	10	TRUE	150	120	240	6	36	TRUE	Generic	Addis Ababa	TRUE	0.4	4.32	18.88	3.36	18.8	14.24	1.2	0.56	1.68	14.8	7.92	9.12	0	0	14716	14716	0	0	0	0	0	[0]	0	0	0	0	0	0	0	0	0
1	15000	1	0.35	0.75	47.5	female abc	10	10	TRUE	150	120	240	6	36	TRUE	Generic	Addis Ababa	TRUE	0.4	4.32	18.88	3.36	18.8	14.24	1.2	0.56	1.68	14.8	7.92	9.12	0	0	13491	13491	0	0	0	0	0	[0]	0	0	0	0	0	0	0	0	0
4	15000	1	0.35	0.75	47.5	female abc	10	10	TRUE	150	120	240	6	36	TRUE	Generic	Addis Ababa	TRUE	0.4	4.32	18.88	3.36	18.8	14.24	1.2	0.56	1.68	14.8	7.92	9.12	0	0	14693	14693	0	0	0	0	0	[0]	0	0	0	0	0	0	0	0	0
8	15000	1	0.35	0.75	47.5	female abc	10	10	TRUE	150	120	240	6	36	TRUE	Generic	Addis Ababa	TRUE	0.4	4.32	18.88	3.36	18.8	14.24	1.2	0.56	1.68	14.8	7.92	9.12	0	0	14461	14461	0	0	0	0	0	[0]	0	0	0	0	0	0	0	0	0
14	15000	1	0.35	0.75	47.5	female abc	10	10	TRUE	150	120	240	6	36	TRUE	Generic	Addis Ababa	TRUE	0.4	4.32	18.88	3.36	18.8	14.24	1.2	0.56	1.68	14.8	7.92	9.12	0	0	14552	14552	0	0	0	0	0	[0]	0	0	0	0	0	0	0	0	0
10	15000	1	0.35	0.75	47.5	female abc	10	10	TRUE	150	120	240	6	36	TRUE	Generic	Addis Ababa	TRUE	0.4	4.32	18.88	3.36	18.8	14.24	1.2	0.56	1.68	14.8	7.92	9.12	0	0	13689	13689	0	0	0	0	0	[0]	0	0	0	0	0	0	0	0	0
6	15000	1	0.35	0.75	47.5	female abc	10	10	TRUE	150	120	240	6	36	TRUE	Generic	Addis Ababa	TRUE	0.4	4.32	18.88	3.36	18.8	14.24	1.2	0.56	1.68	14.8	7.92	9.12	1	8.03579	12519	13034	0	0	0	0	0	[0]	0	0	0	0	0	0	0	0	0
13	15000	1	0.35	0.75	47.5	female abc	10	10	TRUE	150	120	240	6	36	TRUE	Generic	Addis Ababa	TRUE	0.4	4.32	18.88	3.36	18.8	14.24	1.2	0.56	1.68	14.8	7.92	9.12	1	7.8853	12834	13329.5	0	0	0	0	0	[0]	0	0	0	0	0	0	0	0	0
3	15000	1	0.35	0.75	47.5	female abc	10	10	TRUE	150	120	240	6	36	TRUE	Generic	Addis Ababa	TRUE	0.4	4.32	18.88	3.36	18.8	14.24	1.2	0.56	1.68	14.8	7.92	9.12	1	8.0968	13141	13663	0	0	0	0	0	[0]	0	0	0	0	0	0	0	0	0
9	15000	1	0.35	0.75	47.5	female abc	10	10	TRUE	150	120	240	6	36	TRUE	Generic	Addis Ababa	TRUE	0.4	4.32	18.88	3.36	18.8	14.24	1.2	0.56	1.68	14.8	7.92	9.12	1	7.90228	12566	13007	0	0	0	0	0	[0]	0	0	0	0	0	0	0	0	0
7	15000	1	0.35	0.75	47.5	female abc	10	10	TRUE	150	120	240	6	36	TRUE	Generic	Addis Ababa	TRUE	0.4	4.32	18.88	3.36	18.8	14.24	1.2	0.56	1.68	14.8	7.92	9.12	1	7.88576	12605	13072	0	0	0	0	0	[0]	0	0	0	0	0	0	0	0	0
12	15000	1	0.35	0.75	47.5	female abc	10	10	TRUE	150	120	240	6	36	TRUE	Generic	Addis Ababa	TRUE	0.4	4.32	18.88	3.36	18.8	14.24	1.2	0.56	1.68	14.8	7.92	9.12	1	7.82274	12975	13495	0	0	0	0	0	[0]	0	0	0	0	0	0	0	0	0
16	15000	1	0.35	0.75	47.5	female abc	10	10	TRUE	150	120	240	6	36	TRUE	Generic	Addis Ababa	TRUE	0.4	4.32	18.88	3.36	18.8	14.24	1.2	0.56	1.68	14.8	7.92	9.12	1	7.8291	12709	13175.5	0	0	0	0	0	[0]	0	0	0	0	0	0	0	0	0
1	15000	1	0.35	0.75	47.5	female abc	10	10	TRUE	150	120	240	6	36	TRUE	Generic	Addis Ababa	TRUE	0.4	4.32	18.88	3.36	18.8	14.24	1.2	0.56	1.68	14.8	7.92	9.12	1	7.3499	12558	13024.5	0	0	0	0	0	[0]	0	0	0	0	0	0	0	0	0
11	15000	1	0.35	0.75	47.5	female abc	10	10	TRUE	150	120	240	6	36	TRUE	Generic	Addis Ababa	TRUE	0.4	4.32	18.88	3.36	18.8	14.24	1.2	0.56	1.68	14.8	7.92	9.12	1	7.6953	12865	13374	0	0	0	0	0	[0]	0	0	0	0	0	0	0	0	0
10	15000	1	0.35	0.75	47.5	female abc	10	10	TRUE	150	120	240	6	36	TRUE	Generic	Addis Ababa	TRUE	0.4	4.32	18.88	3.36	18.8	14.24	1.2	0.56	1.68	14.8	7.92	9.12	1	7.54998	12755	13222	0	0	0	0	0	[0]	0	0	0	0	0	0	0	0	0
2	15000	1	0.35	0.75	47.5	female abc	10	10	TRUE	150	120	240	6	36	TRUE	Generic	Addis Ababa	TRUE	0.4	4.32	18.88	3.36	18.8	14.24	1.2	0.56	1.68	14.8	7.92	9.12	1	7.7355	12824	13333.5	0	0	0	0	0	[0]	0	0	0	0	0	0	0	0	0
8	15000	1	0.35	0.75	47.5	female abc	10	10	TRUE	150	120	240	6	36	TRUE	Generic	Addis Ababa	TRUE	0.4	4.32	18.88	3.36	18.8	14.24	1.2	0.56	1.68	14.8	7.92	9.12	1	7.88728	13414	13937.5	0	0	0	0	0	[0]	0	0	0	0	0	0	0	0	0
4	15000	1	0.35	0.75	47.5	female abc	10	10	TRUE	150	120	240	6	36	TRUE	Generic	Addis Ababa	TRUE	0.4	4.32	18.88	3.36	18.8	14.24	1.2	0.56	1.68	14.8	7.92	9.12	1	8.22028	13710	14201.5	0	0	0	0	0	[0]	0	0	0	0	0	0	0	0	0
14	15000	1	0.35	0.75	47.5	female abc	10	10	TRUE	150	120	240	6	36	TRUE	Generic	Addis Ababa	TRUE	0.4	4.32	18.88	3.36	18.8	14.24	1.2	0.56	1.68	14.8	7.92	9.12	1	7.63177	13470	14011	0	0	0	0	0	[0]	0	0	0	0	0	0	0	0	0
15	15000	1	0.35	0.75	47.5	female abc	10	10	TRUE	150	120	240	6	36	TRUE	Generic	Addis Ababa	TRUE	0.4	4.32	18.88	3.36	18.8	14.24	1.2	0.56	1.68	14.8	7.92	9.12	1	7.68161	13656	14186	0	0	0	0	0	[0]	0	0	0	0	0	0	0	0	0
6	15000	1	0.35	0.75	47.5	female abc	10	10	TRUE	150	120	240	6	36	TRUE	Generic	Addis Ababa	TRUE	0.4	4.32	18.88	3.36	18.8	14.24	1.2	0.56	1.68	14.8	7.92	9.12	2	5.4188	12106	12724.7	0	0	0	0	0	[0]	0	0	0	0	0	0	0	0	0
13	15000	1	0.35	0.75	47.5	female abc	10	10	TRUE	150	120	240	6	36	TRUE	Generic	Addis Ababa	TRUE	0.4	4.32	18.88	3.36	18.8	14.24	1.2	0.56	1.68	14.8	7.92	9.12	2	5.36778	12426	13028.3	0	0	0	0	0	[0]	0	0	0	0	0	0	0	0	0
1	15000	1	0.35	0.75	47.5	female abc	10	10	TRUE	150	120	240	6	36	TRUE	Generic	Addis Ababa	TRUE	0.4	4.32	18.88	3.36	18.8	14.24	1.2	0.56	1.68	14.8	7.92	9.12	2	5.03419	12137	12728.7	0	0	0	0	0	[0]	0	0	0	0	0	0	0	0	0
7	15000	1	0.35	0.75	47.5	female abc	10	10	TRUE	150	120	240	6	36	TRUE	Generic	Addis Ababa	TRUE	0.4	4.32	18.88	3.36	18.8	14.24	1.2	0.56	1.68	14.8	7.92	9.12	2	5.33989	12210	12784.7	0	0	0	0	0	[0]	0	0	0	0	0	0	0	0	0
3	15000	1	0.35	0.75	47.5	female abc	10	10	TRUE	150	120	240	6	36	TRUE	Generic	Addis Ababa	TRUE	0.4	4.32	18.88	3.36	18.8	14.24	1.2	0.56	1.68	14.8	7.92	9.12	2	5.35981	12743	13356.3	0	0	0	0	0	[0]	0	0	0	0	0	0	0	0	0
9	15000	1	0.35	0.75	47.5	female abc	10	10	TRUE	150	120	240	6	36	TRUE	Generic	Addis Ababa	TRUE	0.4	4.32	18.88	3.36	18.8	14.24	1.2	0.56	1.68	14.8	7.92	9.12	2	5.36358	12212	12742	0	0	0	0	0	[0]	0	0	0	0	0	0	0	0	0
12	15000	1	0.35	0.75	47.5	female abc	10	10	TRUE	150	120	240	6	36	TRUE	Generic	Addis Ababa	TRUE	0.4	4.32	18.88	3.36	18.8	14.24	1.2	0.56	1.68	14.8	7.92	9.12	2	5.17776	12573	13187.7	0	0	0	0	0	[0]	0	0	0	0	0	0	0	0	0
11	15000	1	0.35	0.75	47.5	female abc	10	10	TRUE	150	120	240	6	36	TRUE	Generic	Addis Ababa	TRUE	0.4	4.32	18.88	3.36	18.8	14.24	1.2	0.56	1.68	14.8	7.92	9.12	2	4.98637	12474	13074	0	0	0	0	0	[0]	0	0	0	0	0	0	0	0	0
16	15000	1	0.35	0.75	47.5	female abc	10	10	TRUE	150	120	240	6	36	TRUE	Generic	Addis Ababa	TRUE	0.4	4.32	18.88	3.36	18.8	14.24	1.2	0.56	1.68	14.8	7.92	9.12	2	4.84947	12290	12880.3	0	0	0	0	0	[0]	0	0	0	0	0	0	0	0	0
2	15000	1	0.35	0.75	47.5	female abc	10	10	TRUE	150	120	240	6	36	TRUE	Generic	Addis Ababa	TRUE	0.4	4.32	18.88	3.36	18.8	14.24	1.2	0.56	1.68	14.8	7.92	9.12	2	5.24667	12446	13037.7	0	0	0	0	0	[0]	0	0	0	0	0	0	0	0	0
10	15000	1	0.35	0.75	47.5	female abc	10	10	TRUE	150	120	240	6	36	TRUE	Generic	Addis Ababa	TRUE	0.4	4.32	18.88	3.36	18.8	14.24	1.2	0.56	1.68	14.8	7.92	9.12	2	5.17005	12379	12941	0	0	0	0	0	[0]	0	0	0	0	0	0	0	0	0
8	15000	1	0.35	0.75	47.5	female abc	10	10	TRUE	150	120	240	6	36	TRUE	Generic	Addis Ababa	TRUE	0.4	4.32	18.88	3.36	18.8	14.24	1.2	0.56	1.68	14.8	7.92	9.12	2	5.02532	13034	13636.3	0	0	0	0	0	[0]	0	0	0	0	0	0	0	0	0
4	15000	1	0.35	0.75	47.5	female abc	10	10	TRUE	150	120	240	6	36	TRUE	Generic	Addis Ababa	TRUE	0.4	4.32	18.88	3.36	18.8	14.24	1.2	0.56	1.68	14.8	7.92	9.12	2	5.5902	13309	13904	0	0	0	0	0	[0]	0	0	0	0	0	0	0	0	0
14	15000	1	0.35	0.75	47.5	female abc	10	10	TRUE	150	120	240	6	36	TRUE	Generic	Addis Ababa	TRUE	0.4	4.32	18.88	3.36	18.8	14.24	1.2	0.56	1.68	14.8	7.92	9.12	2	4.77795	13060	13694	0	0	0	0	0	[0]	0	0	0	0	0	0	0	0	0
15	15000	1	0.35	0.75	47.5	female abc	10	10	TRUE	150	120	240	6	36	TRUE	Generic	Addis Ababa	TRUE	0.4	4.32	18.88	3.36	18.8	14.24	1.2	0.56	1.68	14.8	7.92	9.12	2	5.05881	13264	13878.7	0	0	0	0	0	[0]	0	0	0	0	0	0	0	0	0
6	15000	1	0.35	0.75	47.5	female abc	10	10	TRUE	150	120	240	6	36	TRUE	Generic	Addis Ababa	TRUE	0.4	4.32	18.88	3.36	18.8	14.24	1.2	0.56	1.68	14.8	7.92	9.12	3	2.15054	11718	12473	0	0	0	0	0	[0]	0	0	0	0	0	0	0	0	0
5	15000	1	0.35	0.75	47.5	female abc	10	10	TRUE	150	120	240	6	36	TRUE	Generic	Addis Ababa	TRUE	0.4	4.32	18.88	3.36	18.8	14.24	1.2	0.56	1.68	14.8	7.92	9.12	0	0	10771	10771	0	0	0	0	0	[0]	0	0	0	0	0	0	0	0	0
13	15000	1	0.35	0.75	47.5	female abc	10	10	TRUE	150	120	240	6	36	TRUE	Generic	Addis Ababa	TRUE	0.4	4.32	18.88	3.36	18.8	14.24	1.2	0.56	1.68	14.8	7.92	9.12	3	2.25113	11994	12769.8	0	0	0	0	0	[0]	0	0	0	0	0	0	0	0	0
1	15000	1	0.35	0.75	47.5	female abc	10	10	TRUE	150	120	240	6	36	TRUE	Generic	Addis Ababa	TRUE	0.4	4.32	18.88	3.36	18.8	14.24	1.2	0.56	1.68	14.8	7.92	9.12	3	2.15136	11760	12486.5	0	0	0	0	0	[0]	0	0	0	0	0	0	0	0	0
7	15000	1	0.35	0.75	47.5	female abc	10	10	TRUE	150	120	240	6	36	TRUE	Generic	Addis Ababa	TRUE	0.4	4.32	18.88	3.36	18.8	14.24	1.2	0.56	1.68	14.8	7.92	9.12	3	2.39966	11835	12547.2	0	0	0	0	0	[0]	0	0	0	0	0	0	0	0	0
9	15000	1	0.35	0.75	47.5	female abc	10	10	TRUE	150	120	240	6	36	TRUE	Generic	Addis Ababa	TRUE	0.4	4.32	18.88	3.36	18.8	14.24	1.2	0.56	1.68	14.8	7.92	9.12	3	2.14382	11848	12518.5	0	0	0	0	0	[0]	0	0	0	0	0	0	0	0	0
12	15000	1	0.35	0.75	47.5	female abc	10	10	TRUE	150	120	240	6	36	TRUE	Generic	Addis Ababa	TRUE	0.4	4.32	18.88	3.36	18.8	14.24	1.2	0.56	1.68	14.8	7.92	9.12	3	2.26862	12166	12932.2	0	0	0	0	0	[0]	0	0	0	0	0	0	0	0	0
3	15000	1	0.35	0.75	47.5	female abc	10	10	TRUE	150	120	240	6	36	TRUE	Generic	Addis Ababa	TRUE	0.4	4.32	18.88	3.36	18.8	14.24	1.2	0.56	1.68	14.8	7.92	9.12	3	1.94663	12329	13099.5	0	0	0	0	0	[0]	0	0	0	0	0	0	0	0	0
16	15000	1	0.35	0.75	47.5	female abc	10	10	TRUE	150	120	240	6	36	TRUE	Generic	Addis Ababa	TRUE	0.4	4.32	18.88	3.36	18.8	14.24	1.2	0.56	1.68	14.8	7.92	9.12	3	2.21737	11906	12636.8	0	0	0	0	0	[0]	0	0	0	0	0	0	0	0	0
2	15000	1	0.35	0.75	47.5	female abc	10	10	TRUE	150	120	240	6	36	TRUE	Generic	Addis Ababa	TRUE	0.4	4.32	18.88	3.36	18.8	14.24	1.2	0.56	1.68	14.8	7.92	9.12	3	2.21577	12050	12790.8	0	0	0	0	0	[0]	0	0	0	0	0	0	0	0	0
11	15000	1	0.35	0.75	47.5	female abc	10	10	TRUE	150	120	240	6	36	TRUE	Generic	Addis Ababa	TRUE	0.4	4.32	18.88	3.36	18.8	14.24	1.2	0.56	1.68	14.8	7.92	9.12	3	2.04962	12051	12818.2	0	0	0	0	0	[0]	0	0	0	0	0	0	0	0	0
10	15000	1	0.35	0.75	47.5	female abc	10	10	TRUE	150	120	240	6	36	TRUE	Generic	Addis Ababa	TRUE	0.4	4.32	18.88	3.36	18.8	14.24	1.2	0.56	1.68	14.8	7.92	9.12	3	2.0776	11985	12702	0	0	0	0	0	[0]	0	0	0	0	0	0	0	0	0
8	15000	1	0.35	0.75	47.5	female abc	10	10	TRUE	150	120	240	6	36	TRUE	Generic	Addis Ababa	TRUE	0.4	4.32	18.88	3.36	18.8	14.24	1.2	0.56	1.68	14.8	7.92	9.12	3	2.11902	12553	13365.5	0	0	0	0	0	[0]	0	0	0	0	0	0	0	0	0
6	15000	1	0.35	0.75	47.5	female abc	10	10	TRUE	150	120	240	6	36	TRUE	Generic	Addis Ababa	TRUE	0.4	4.32	18.88	3.36	18.8	14.24	1.2	0.56	1.68	14.8	7.92	9.12	4	2.22458	11328	12244	0	0	0	0	0	[0]	0	0	0	0	0	0	0	0	0
4	15000	1	0.35	0.75	47.5	female abc	10	10	TRUE	150	120	240	6	36	TRUE	Generic	Addis Ababa	TRUE	0.4	4.32	18.88	3.36	18.8	14.24	1.2	0.56	1.68	14.8	7.92	9.12	3	2.2623	12863	13643.8	0	0	0	0	0	[0]	0	0	0	0	0	0	0	0	0
14	15000	1	0.35	0.75	47.5	female abc	10	10	TRUE	150	120	240	6	36	TRUE	Generic	Addis Ababa	TRUE	0.4	4.32	18.88	3.36	18.8	14.24	1.2	0.56	1.68	14.8	7.92	9.12	3	2.12378	12619	13425.2	0	0	0	0	0	[0]	0	0	0	0	0	0	0	0	0
15	15000	1	0.35	0.75	47.5	female abc	10	10	TRUE	150	120	240	6	36	TRUE	Generic	Addis Ababa	TRUE	0.4	4.32	18.88	3.36	18.8	14.24	1.2	0.56	1.68	14.8	7.92	9.12	3	2.03255	12841	13619.2	0	0	0	0	0	[0]	0	0	0	0	0	0	0	0	0
1	15000	1	0.35	0.75	47.5	female abc	10	10	TRUE	150	120	240	6	36	TRUE	Generic	Addis Ababa	TRUE	0.4	4.32	18.88	3.36	18.8	14.24	1.2	0.56	1.68	14.8	7.92	9.12	4	2.42765	11369	12263	0	0	0	0	0	[0]	0	0	0	0	0	0	0	0	0
13	15000	1	0.35	0.75	47.5	female abc	10	10	TRUE	150	120	240	6	36	TRUE	Generic	Addis Ababa	TRUE	0.4	4.32	18.88	3.36	18.8	14.24	1.2	0.56	1.68	14.8	7.92	9.12	4	2.40214	11573	12530.4	0	0	0	0	0	[0]	0	0	0	0	0	0	0	0	0
7	15000	1	0.35	0.75	47.5	female abc	10	10	TRUE	150	120	240	6	36	TRUE	Generic	Addis Ababa	TRUE	0.4	4.32	18.88	3.36	18.8	14.24	1.2	0.56	1.68	14.8	7.92	9.12	4	2.51484	11452	12328.2	0	0	0	0	0	[0]	0	0	0	0	0	0	0	0	0
5	15000	1	0.35	0.75	47.5	female abc	10	10	TRUE	150	120	240	6	36	TRUE	Generic	Addis Ababa	TRUE	0.4	4.32	18.88	3.36	18.8	14.24	1.2	0.56	1.68	14.8	7.92	9.12	1	7.57076	9999	10385	0	0	0	0	0	[0]	0	0	0	0	0	0	0	0	0
9	15000	1	0.35	0.75	47.5	female abc	10	10	TRUE	150	120	240	6	36	TRUE	Generic	Addis Ababa	TRUE	0.4	4.32	18.88	3.36	18.8	14.24	1.2	0.56	1.68	14.8	7.92	9.12	4	2.27709	11462	12307.2	0	0	0	0	0	[0]	0	0	0	0	0	0	0	0	0
12	15000	1	0.35	0.75	47.5	female abc	10	10	TRUE	150	120	240	6	36	TRUE	Generic	Addis Ababa	TRUE	0.4	4.32	18.88	3.36	18.8	14.24	1.2	0.56	1.68	14.8	7.92	9.12	4	2.30403	11762	12698.2	0	0	0	0	0	[0]	0	0	0	0	0	0	0	0	0
10	15000	1	0.35	0.75	47.5	female abc	10	10	TRUE	150	120	240	6	36	TRUE	Generic	Addis Ababa	TRUE	0.4	4.32	18.88	3.36	18.8	14.24	1.2	0.56	1.68	14.8	7.92	9.12	4	2.20329	11619	12485.4	0	0	0	0	0	[0]	0	0	0	0	0	0	0	0	0
16	15000	1	0.35	0.75	47.5	female abc	10	10	TRUE	150	120	240	6	36	TRUE	Generic	Addis Ababa	TRUE	0.4	4.32	18.88	3.36	18.8	14.24	1.2	0.56	1.68	14.8	7.92	9.12	4	2.27925	11495	12408.4	0	0	0	0	0	[0]	0	0	0	0	0	0	0	0	0
3	15000	1	0.35	0.75	47.5	female abc	10	10	TRUE	150	120	240	6	36	TRUE	Generic	Addis Ababa	TRUE	0.4	4.32	18.88	3.36	18.8	14.24	1.2	0.56	1.68	14.8	7.92	9.12	4	2.08176	11913	12862.2	0	0	0	0	0	[0]	0	0	0	0	0	0	0	0	0
2	15000	1	0.35	0.75	47.5	female abc	10	10	TRUE	150	120	240	6	36	TRUE	Generic	Addis Ababa	TRUE	0.4	4.32	18.88	3.36	18.8	14.24	1.2	0.56	1.68	14.8	7.92	9.12	4	2.46787	11670	12566.6	0	0	0	0	0	[0]	0	0	0	0	0	0	0	0	0
11	15000	1	0.35	0.75	47.5	female abc	10	10	TRUE	150	120	240	6	36	TRUE	Generic	Addis Ababa	TRUE	0.4	4.32	18.88	3.36	18.8	14.24	1.2	0.56	1.68	14.8	7.92	9.12	4	2.27155	11622	12579	0	0	0	0	0	[0]	0	0	0	0	0	0	0	0	0
8	15000	1	0.35	0.75	47.5	female abc	10	10	TRUE	150	120	240	6	36	TRUE	Generic	Addis Ababa	TRUE	0.4	4.32	18.88	3.36	18.8	14.24	1.2	0.56	1.68	14.8	7.92	9.12	4	2.25125	12171	13126.6	0	0	0	0	0	[0]	0	0	0	0	0	0	0	0	0
4	15000	1	0.35	0.75	47.5	female abc	10	10	TRUE	150	120	240	6	36	TRUE	Generic	Addis Ababa	TRUE	0.4	4.32	18.88	3.36	18.8	14.24	1.2	0.56	1.68	14.8	7.92	9.12	4	2.40064	12455	13406	0	0	0	0	0	[0]	0	0	0	0	0	0	0	0	0
6	15000	1	0.35	0.75	47.5	female abc	10	10	TRUE	150	120	240	6	36	TRUE	Generic	Addis Ababa	TRUE	0.4	4.32	18.88	3.36	18.8	14.24	1.2	0.56	1.68	14.8	7.92	9.12	5	1.57645	10974	12032.3	0	0	0	0	0	[0]	0	0	0	0	0	0	0	0	0
14	15000	1	0.35	0.75	47.5	female abc	10	10	TRUE	150	120	240	6	36	TRUE	Generic	Addis Ababa	TRUE	0.4	4.32	18.88	3.36	18.8	14.24	1.2	0.56	1.68	14.8	7.92	9.12	4	2.26489	12186	13177.4	0	0	0	0	0	[0]	0	0	0	0	0	0	0	0	0
15	15000	1	0.35	0.75	47.5	female abc	10	10	TRUE	150	120	240	6	36	TRUE	Generic	Addis Ababa	TRUE	0.4	4.32	18.88	3.36	18.8	14.24	1.2	0.56	1.68	14.8	7.92	9.12	4	2.27364	12447	13384.8	0	0	0	0	0	[0]	0	0	0	0	0	0	0	0	0
1	15000	1	0.35	0.75	47.5	female abc	10	10	TRUE	150	120	240	6	36	TRUE	Generic	Addis Ababa	TRUE	0.4	4.32	18.88	3.36	18.8	14.24	1.2	0.56	1.68	14.8	7.92	9.12	5	1.82065	11040	12059.2	0	0	0	0	0	[0]	0	0	0	0	0	0	0	0	0
7	15000	1	0.35	0.75	47.5	female abc	10	10	TRUE	150	120	240	6	36	TRUE	Generic	Addis Ababa	TRUE	0.4	4.32	18.88	3.36	18.8	14.24	1.2	0.56	1.68	14.8	7.92	9.12	5	1.71454	11140	12130.2	0	0	0	0	0	[0]	0	0	0	0	0	0	0	0	0
9	15000	1	0.35	0.75	47.5	female abc	10	10	TRUE	150	120	240	6	36	TRUE	Generic	Addis Ababa	TRUE	0.4	4.32	18.88	3.36	18.8	14.24	1.2	0.56	1.68	14.8	7.92	9.12	5	1.56785	11098	12105.7	0	0	0	0	0	[0]	0	0	0	0	0	0	0	0	0
5	15000	1	0.35	0.75	47.5	female abc	10	10	TRUE	150	120	240	6	36	TRUE	Generic	Addis Ababa	TRUE	0.4	4.32	18.88	3.36	18.8	14.24	1.2	0.56	1.68	14.8	7.92	9.12	2	5.01085	9679	10149.7	0	0	0	0	0	[0]	0	0	0	0	0	0	0	0	0
13	15000	1	0.35	0.75	47.5	female abc	10	10	TRUE	150	120	240	6	36	TRUE	Generic	Addis Ababa	TRUE	0.4	4.32	18.88	3.36	18.8	14.24	1.2	0.56	1.68	14.8	7.92	9.12	5	1.58321	11243	12315.8	0	0	0	0	0	[0]	0	0	0	0	0	0	0	0	0
16	15000	1	0.35	0.75	47.5	female abc	10	10	TRUE	150	120	240	6	36	TRUE	Generic	Addis Ababa	TRUE	0.4	4.32	18.88	3.36	18.8	14.24	1.2	0.56	1.68	14.8	7.92	9.12	5	1.53764	11186	12204.7	0	0	0	0	0	[0]	0	0	0	0	0	0	0	0	0
11	15000	1	0.35	0.75	47.5	female abc	10	10	TRUE	150	120	240	6	36	TRUE	Generic	Addis Ababa	TRUE	0.4	4.32	18.88	3.36	18.8	14.24	1.2	0.56	1.68	14.8	7.92	9.12	5	1.70374	11328	12370.5	0	0	0	0	0	[0]	0	0	0	0	0	0	0	0	0
6	15000	1	0.35	0.75	47.5	female abc	10	10	TRUE	150	120	240	6	36	TRUE	Generic	Addis Ababa	TRUE	0.4	4.32	18.88	3.36	18.8	14.24	1.2	0.56	1.68	14.8	7.92	9.12	6	2.17149	10776	11852.9	0	0	0	0	0	[0]	0	0	0	0	0	0	0	0	0
10	15000	1	0.35	0.75	47.5	female abc	10	10	TRUE	150	120	240	6	36	TRUE	Generic	Addis Ababa	TRUE	0.4	4.32	18.88	3.36	18.8	14.24	1.2	0.56	1.68	14.8	7.92	9.12	5	1.62429	11328	12292.5	0	0	0	0	0	[0]	0	0	0	0	0	0	0	0	0
12	15000	1	0.35	0.75	47.5	female abc	10	10	TRUE	150	120	240	6	36	TRUE	Generic	Addis Ababa	TRUE	0.4	4.32	18.88	3.36	18.8	14.24	1.2	0.56	1.68	14.8	7.92	9.12	5	1.52519	11474	12494.2	0	0	0	0	0	[0]	0	0	0	0	0	0	0	0	0
2	15000	1	0.35	0.75	47.5	female abc	10	10	TRUE	150	120	240	6	36	TRUE	Generic	Addis Ababa	TRUE	0.4	4.32	18.88	3.36	18.8	14.24	1.2	0.56	1.68	14.8	7.92	9.12	5	1.90443	11342	12362.5	0	0	0	0	0	[0]	0	0	0	0	0	0	0	0	0
3	15000	1	0.35	0.75	47.5	female abc	10	10	TRUE	150	120	240	6	36	TRUE	Generic	Addis Ababa	TRUE	0.4	4.32	18.88	3.36	18.8	14.24	1.2	0.56	1.68	14.8	7.92	9.12	5	1.40894	11569	12646.7	0	0	0	0	0	[0]	0	0	0	0	0	0	0	0	0
4	15000	1	0.35	0.75	47.5	female abc	10	10	TRUE	150	120	240	6	36	TRUE	Generic	Addis Ababa	TRUE	0.4	4.32	18.88	3.36	18.8	14.24	1.2	0.56	1.68	14.8	7.92	9.12	5	1.72813	12094	13187.3	0	0	0	0	0	[0]	0	0	0	0	0	0	0	0	0
8	15000	1	0.35	0.75	47.5	female abc	10	10	TRUE	150	120	240	6	36	TRUE	Generic	Addis Ababa	TRUE	0.4	4.32	18.88	3.36	18.8	14.24	1.2	0.56	1.68	14.8	7.92	9.12	5	1.52168	11829	12910.3	0	0	0	0	0	[0]	0	0	0	0	0	0	0	0	0
1	15000	1	0.35	0.75	47.5	female abc	10	10	TRUE	150	120	240	6	36	TRUE	Generic	Addis Ababa	TRUE	0.4	4.32	18.88	3.36	18.8	14.24	1.2	0.56	1.68	14.8	7.92	9.12	6	2.49816	10848	11886.1	0	0	0	0	0	[0]	0	0	0	0	0	0	0	0	0
14	15000	1	0.35	0.75	47.5	female abc	10	10	TRUE	150	120	240	6	36	TRUE	Generic	Addis Ababa	TRUE	0.4	4.32	18.88	3.36	18.8	14.24	1.2	0.56	1.68	14.8	7.92	9.12	5	1.72487	11827	12952.3	0	0	0	0	0	[0]	0	0	0	0	0	0	0	0	0
15	15000	1	0.35	0.75	47.5	female abc	10	10	TRUE	150	120	240	6	36	TRUE	Generic	Addis Ababa	TRUE	0.4	4.32	18.88	3.36	18.8	14.24	1.2	0.56	1.68	14.8	7.92	9.12	5	1.66363	12082	13167.7	0	0	0	0	0	[0]	0	0	0	0	0	0	0	0	0
5	15000	1	0.35	0.75	47.5	female abc	10	10	TRUE	150	120	240	6	36	TRUE	Generic	Addis Ababa	TRUE	0.4	4.32	18.88	3.36	18.8	14.24	1.2	0.56	1.68	14.8	7.92	9.12	3	2.23553	9349	9949.5	0	0	0	0	0	[0]	0	0	0	0	0	0	0	0	0
7	15000	1	0.35	0.75	47.5	female abc	10	10	TRUE	150	120	240	6	36	TRUE	Generic	Addis Ababa	TRUE	0.4	4.32	18.88	3.36	18.8	14.24	1.2	0.56	1.68	14.8	7.92	9.12	6	2.33752	10909	11955.7	0	0	0	0	0	[0]	0	0	0	0	0	0	0	0	0
9	15000	1	0.35	0.75	47.5	female abc	10	10	TRUE	150	120	240	6	36	TRUE	Generic	Addis Ababa	TRUE	0.4	4.32	18.88	3.36	18.8	14.24	1.2	0.56	1.68	14.8	7.92	9.12	6	2.4238	10892	11932.3	0	0	0	0	0	[0]	0	0	0	0	0	0	0	0	0
16	15000	1	0.35	0.75	47.5	female abc	10	10	TRUE	150	120	240	6	36	TRUE	Generic	Addis Ababa	TRUE	0.4	4.32	18.88	3.36	18.8	14.24	1.2	0.56	1.68	14.8	7.92	9.12	6	2.05548	10995	12031.9	0	0	0	0	0	[0]	0	0	0	0	0	0	0	0	0
13	15000	1	0.35	0.75	47.5	female abc	10	10	TRUE	150	120	240	6	36	TRUE	Generic	Addis Ababa	TRUE	0.4	4.32	18.88	3.36	18.8	14.24	1.2	0.56	1.68	14.8	7.92	9.12	6	2.13536	11052	12135.3	0	0	0	0	0	[0]	0	0	0	0	0	0	0	0	0
6	15000	1	0.35	0.75	47.5	female abc	10	10	TRUE	150	120	240	6	36	TRUE	Generic	Addis Ababa	TRUE	0.4	4.32	18.88	3.36	18.8	14.24	1.2	0.56	1.68	14.8	7.92	9.12	7	4.62396	10770	11717.5	0	0	0	0	0	[0]	0	0	0	0	0	0	0	0	0
11	15000	1	0.35	0.75	47.5	female abc	10	10	TRUE	150	120	240	6	36	TRUE	Generic	Addis Ababa	TRUE	0.4	4.32	18.88	3.36	18.8	14.24	1.2	0.56	1.68	14.8	7.92	9.12	6	2.11573	11060	12183.3	0	0	0	0	0	[0]	0	0	0	0	0	0	0	0	0
12	15000	1	0.35	0.75	47.5	female abc	10	10	TRUE	150	120	240	6	36	TRUE	Generic	Addis Ababa	TRUE	0.4	4.32	18.88	3.36	18.8	14.24	1.2	0.56	1.68	14.8	7.92	9.12	6	2.2689	11283	12321.1	0	0	0	0	0	[0]	0	0	0	0	0	0	0	0	0
2	15000	1	0.35	0.75	47.5	female abc	10	10	TRUE	150	120	240	6	36	TRUE	Generic	Addis Ababa	TRUE	0.4	4.32	18.88	3.36	18.8	14.24	1.2	0.56	1.68	14.8	7.92	9.12	6	2.47778	11139	12187.7	0	0	0	0	0	[0]	0	0	0	0	0	0	0	0	0
10	15000	1	0.35	0.75	47.5	female abc	10	10	TRUE	150	120	240	6	36	TRUE	Generic	Addis Ababa	TRUE	0.4	4.32	18.88	3.36	18.8	14.24	1.2	0.56	1.68	14.8	7.92	9.12	6	2.47102	11129	12126.3	0	0	0	0	0	[0]	0	0	0	0	0	0	0	0	0
3	15000	1	0.35	0.75	47.5	female abc	10	10	TRUE	150	120	240	6	36	TRUE	Generic	Addis Ababa	TRUE	0.4	4.32	18.88	3.36	18.8	14.24	1.2	0.56	1.68	14.8	7.92	9.12	6	2.17391	11362	12463.1	0	0	0	0	0	[0]	0	0	0	0	0	0	0	0	0
1	15000	1	0.35	0.75	47.5	female abc	10	10	TRUE	150	120	240	6	36	TRUE	Generic	Addis Ababa	TRUE	0.4	4.32	18.88	3.36	18.8	14.24	1.2	0.56	1.68	14.8	7.92	9.12	7	4.9082	10839	11755.2	0	0	0	0	0	[0]	0	0	0	0	0	0	0	0	0
4	15000	1	0.35	0.75	47.5	female abc	10	10	TRUE	150	120	240	6	36	TRUE	Generic	Addis Ababa	TRUE	0.4	4.32	18.88	3.36	18.8	14.24	1.2	0.56	1.68	14.8	7.92	9.12	6	2.33069	11842	12995.1	0	0	0	0	0	[0]	0	0	0	0	0	0	0	0	0
5	15000	1	0.35	0.75	47.5	female abc	10	10	TRUE	150	120	240	6	36	TRUE	Generic	Addis Ababa	TRUE	0.4	4.32	18.88	3.36	18.8	14.24	1.2	0.56	1.68	14.8	7.92	9.12	4	2.37514	9010	9761.6	0	0	0	0	0	[0]	0	0	0	0	0	0	0	0	0
14	15000	1	0.35	0.75	47.5	female abc	10	10	TRUE	150	120	240	6	36	TRUE	Generic	Addis Ababa	TRUE	0.4	4.32	18.88	3.36	18.8	14.24	1.2	0.56	1.68	14.8	7.92	9.12	6	2.40351	11608	12760.3	0	0	0	0	0	[0]	0	0	0	0	0	0	0	0	0
8	15000	1	0.35	0.75	47.5	female abc	10	10	TRUE	150	120	240	6	36	TRUE	Generic	Addis Ababa	TRUE	0.4	4.32	18.88	3.36	18.8	14.24	1.2	0.56	1.68	14.8	7.92	9.12	6	2.13242	11630	12727.4	0	0	0	0	0	[0]	0	0	0	0	0	0	0	0	0
15	15000	1	0.35	0.75	47.5	female abc	10	10	TRUE	150	120	240	6	36	TRUE	Generic	Addis Ababa	TRUE	0.4	4.32	18.88	3.36	18.8	14.24	1.2	0.56	1.68	14.8	7.92	9.12	6	2.37331	11840	12978	0	0	0	0	0	[0]	0	0	0	0	0	0	0	0	0
9	15000	1	0.35	0.75	47.5	female abc	10	10	TRUE	150	120	240	6	36	TRUE	Generic	Addis Ababa	TRUE	0.4	4.32	18.88	3.36	18.8	14.24	1.2	0.56	1.68	14.8	7.92	9.12	7	5.0326	10889	11801.9	0	0	0	0	0	[0]	0	0	0	0	0	0	0	0	0
7	15000	1	0.35	0.75	47.5	female abc	10	10	TRUE	150	120	240	6	36	TRUE	Generic	Addis Ababa	TRUE	0.4	4.32	18.88	3.36	18.8	14.24	1.2	0.56	1.68	14.8	7.92	9.12	7	4.98902	10924	11826.8	0	0	0	0	0	[0]	0	0	0	0	0	0	0	0	0
6	15000	1	0.35	0.75	47.5	female abc	10	10	TRUE	150	120	240	6	36	TRUE	Generic	Addis Ababa	TRUE	0.4	4.32	18.88	3.36	18.8	14.24	1.2	0.56	1.68	14.8	7.92	9.12	8	9.99371	11137	11653	0	0	0	0	0	[0]	0	0	0	0	0	0	0	0	0
11	15000	1	0.35	0.75	47.5	female abc	10	10	TRUE	150	120	240	6	36	TRUE	Generic	Addis Ababa	TRUE	0.4	4.32	18.88	3.36	18.8	14.24	1.2	0.56	1.68	14.8	7.92	9.12	7	4.17271	11024	12038.4	0	0	0	0	0	[0]	0	0	0	0	0	0	0	0	0
16	15000	1	0.35	0.75	47.5	female abc	10	10	TRUE	150	120	240	6	36	TRUE	Generic	Addis Ababa	TRUE	0.4	4.32	18.88	3.36	18.8	14.24	1.2	0.56	1.68	14.8	7.92	9.12	7	4.87007	11006	11903.6	0	0	0	0	0	[0]	0	0	0	0	0	0	0	0	0
12	15000	1	0.35	0.75	47.5	female abc	10	10	TRUE	150	120	240	6	36	TRUE	Generic	Addis Ababa	TRUE	0.4	4.32	18.88	3.36	18.8	14.24	1.2	0.56	1.68	14.8	7.92	9.12	7	4.76401	11293	12192.6	0	0	0	0	0	[0]	0	0	0	0	0	0	0	0	0
5	15000	1	0.35	0.75	47.5	female abc	10	10	TRUE	150	120	240	6	36	TRUE	Generic	Addis Ababa	TRUE	0.4	4.32	18.88	3.36	18.8	14.24	1.2	0.56	1.68	14.8	7.92	9.12	5	1.61457	8733	9590.17	0	0	0	0	0	[0]	0	0	0	0	0	0	0	0	0
2	15000	1	0.35	0.75	47.5	female abc	10	10	TRUE	150	120	240	6	36	TRUE	Generic	Addis Ababa	TRUE	0.4	4.32	18.88	3.36	18.8	14.24	1.2	0.56	1.68	14.8	7.92	9.12	7	4.88857	11128	12055.2	0	0	0	0	0	[0]	0	0	0	0	0	0	0	0	0
13	15000	1	0.35	0.75	47.5	female abc	10	10	TRUE	150	120	240	6	36	TRUE	Generic	Addis Ababa	TRUE	0.4	4.32	18.88	3.36	18.8	14.24	1.2	0.56	1.68	14.8	7.92	9.12	7	4.61998	11039	11998.2	0	0	0	0	0	[0]	0	0	0	0	0	0	0	0	0
10	15000	1	0.35	0.75	47.5	female abc	10	10	TRUE	150	120	240	6	36	TRUE	Generic	Addis Ababa	TRUE	0.4	4.32	18.88	3.36	18.8	14.24	1.2	0.56	1.68	14.8	7.92	9.12	7	4.93173	11132	12002	0	0	0	0	0	[0]	0	0	0	0	0	0	0	0	0
4	15000	1	0.35	0.75	47.5	female abc	10	10	TRUE	150	120	240	6	36	TRUE	Generic	Addis Ababa	TRUE	0.4	4.32	18.88	3.36	18.8	14.24	1.2	0.56	1.68	14.8	7.92	9.12	7	5.07546	11861	12853.4	0	0	0	0	0	[0]	0	0	0	0	0	0	0	0	0
3	15000	1	0.35	0.75	47.5	female abc	10	10	TRUE	150	120	240	6	36	TRUE	Generic	Addis Ababa	TRUE	0.4	4.32	18.88	3.36	18.8	14.24	1.2	0.56	1.68	14.8	7.92	9.12	7	4.34859	11314	12319.5	0	0	0	0	0	[0]	0	0	0	0	0	0	0	0	0
1	15000	1	0.35	0.75	47.5	female abc	10	10	TRUE	150	120	240	6	36	TRUE	Generic	Addis Ababa	TRUE	0.4	4.32	18.88	3.36	18.8	14.24	1.2	0.56	1.68	14.8	7.92	9.12	8	10.2822	11233	11697.2	0	0	0	0	0	[0]	0	0	0	0	0	0	0	0	0
14	15000	1	0.35	0.75	47.5	female abc	10	10	TRUE	150	120	240	6	36	TRUE	Generic	Addis Ababa	TRUE	0.4	4.32	18.88	3.36	18.8	14.24	1.2	0.56	1.68	14.8	7.92	9.12	7	5.08692	11677	12624.9	0	0	0	0	0	[0]	0	0	0	0	0	0	0	0	0
7	15000	1	0.35	0.75	47.5	female abc	10	10	TRUE	150	120	240	6	36	TRUE	Generic	Addis Ababa	TRUE	0.4	4.32	18.88	3.36	18.8	14.24	1.2	0.56	1.68	14.8	7.92	9.12	8	10.5342	11306	11768.9	0	0	0	0	0	[0]	0	0	0	0	0	0	0	0	0
15	15000	1	0.35	0.75	47.5	female abc	10	10	TRUE	150	120	240	6	36	TRUE	Generic	Addis Ababa	TRUE	0.4	4.32	18.88	3.36	18.8	14.24	1.2	0.56	1.68	14.8	7.92	9.12	7	4.81613	11856	12837.8	0	0	0	0	0	[0]	0	0	0	0	0	0	0	0	0
8	15000	1	0.35	0.75	47.5	female abc	10	10	TRUE	150	120	240	6	36	TRUE	Generic	Addis Ababa	TRUE	0.4	4.32	18.88	3.36	18.8	14.24	1.2	0.56	1.68	14.8	7.92	9.12	7	4.86403	11657	12593.6	0	0	0	0	0	[0]	0	0	0	0	0	0	0	0	0
9	15000	1	0.35	0.75	47.5	female abc	10	10	TRUE	150	120	240	6	36	TRUE	Generic	Addis Ababa	TRUE	0.4	4.32	18.88	3.36	18.8	14.24	1.2	0.56	1.68	14.8	7.92	9.12	8	10.38	11262	11741.9	0	0	0	0	0	[0]	0	0	0	0	0	0	0	0	0
5	15000	1	0.35	0.75	47.5	female abc	10	10	TRUE	150	120	240	6	36	TRUE	Generic	Addis Ababa	TRUE	0.4	4.32	18.88	3.36	18.8	14.24	1.2	0.56	1.68	14.8	7.92	9.12	6	2.25573	8556	9442.43	0	0	0	0	0	[0]	0	0	0	0	0	0	0	0	0
6	15000	1	0.35	0.75	47.5	female abc	10	10	TRUE	150	120	240	6	36	TRUE	Generic	Addis Ababa	TRUE	0.4	4.32	18.88	3.36	18.8	14.24	1.2	0.56	1.68	14.8	7.92	9.12	9	16.7416	11785	11666.2	0	0	0	0	0	[0]	0	0	0	0	0	0	0	0	0
16	15000	1	0.35	0.75	47.5	female abc	10	10	TRUE	150	120	240	6	36	TRUE	Generic	Addis Ababa	TRUE	0.4	4.32	18.88	3.36	18.8	14.24	1.2	0.56	1.68	14.8	7.92	9.12	8	9.73545	11340	11841	0	0	0	0	0	[0]	0	0	0	0	0	0	0	0	0
11	15000	1	0.35	0.75	47.5	female abc	10	10	TRUE	150	120	240	6	36	TRUE	Generic	Addis Ababa	TRUE	0.4	4.32	18.88	3.36	18.8	14.24	1.2	0.56	1.68	14.8	7.92	9.12	8	9.14618	11349	11961.8	0	0	0	0	0	[0]	0	0	0	0	0	0	0	0	0
12	15000	1	0.35	0.75	47.5	female abc	10	10	TRUE	150	120	240	6	36	TRUE	Generic	Addis Ababa	TRUE	0.4	4.32	18.88	3.36	18.8	14.24	1.2	0.56	1.68	14.8	7.92	9.12	8	10.0394	11684	12136.1	0	0	0	0	0	[0]	0	0	0	0	0	0	0	0	0
2	15000	1	0.35	0.75	47.5	female abc	10	10	TRUE	150	120	240	6	36	TRUE	Generic	Addis Ababa	TRUE	0.4	4.32	18.88	3.36	18.8	14.24	1.2	0.56	1.68	14.8	7.92	9.12	8	10.0348	11500	11993.6	0	0	0	0	0	[0]	0	0	0	0	0	0	0	0	0
10	15000	1	0.35	0.75	47.5	female abc	10	10	TRUE	150	120	240	6	36	TRUE	Generic	Addis Ababa	TRUE	0.4	4.32	18.88	3.36	18.8	14.24	1.2	0.56	1.68	14.8	7.92	9.12	8	10.0218	11475	11943.4	0	0	0	0	0	[0]	0	0	0	0	0	0	0	0	0
13	15000	1	0.35	0.75	47.5	female abc	10	10	TRUE	150	120	240	6	36	TRUE	Generic	Addis Ababa	TRUE	0.4	4.32	18.88	3.36	18.8	14.24	1.2	0.56	1.68	14.8	7.92	9.12	8	9.87297	11415	11933.4	0	0	0	0	0	[0]	0	0	0	0	0	0	0	0	0
4	15000	1	0.35	0.75	47.5	female abc	10	10	TRUE	150	120	240	6	36	TRUE	Generic	Addis Ababa	TRUE	0.4	4.32	18.88	3.36	18.8	14.24	1.2	0.56	1.68	14.8	7.92	9.12	8	10.5323	12286	12790.3	0	0	0	0	0	[0]	0	0	0	0	0	0	0	0	0
3	15000	1	0.35	0.75	47.5	female abc	10	10	TRUE	150	120	240	6	36	TRUE	Generic	Addis Ababa	TRUE	0.4	4.32	18.88	3.36	18.8	14.24	1.2	0.56	1.68	14.8	7.92	9.12	8	9.35999	11656	12245.8	0	0	0	0	0	[0]	0	0	0	0	0	0	0	0	0
14	15000	1	0.35	0.75	47.5	female abc	10	10	TRUE	150	120	240	6	36	TRUE	Generic	Addis Ababa	TRUE	0.4	4.32	18.88	3.36	18.8	14.24	1.2	0.56	1.68	14.8	7.92	9.12	8	10.7096	12092	12565.7	0	0	0	0	0	[0]	0	0	0	0	0	0	0	0	0
1	15000	1	0.35	0.75	47.5	female abc	10	10	TRUE	150	120	240	6	36	TRUE	Generic	Addis Ababa	TRUE	0.4	4.32	18.88	3.36	18.8	14.24	1.2	0.56	1.68	14.8	7.92	9.12	9	17.5815	12024	11729.9	0	0	0	0	0	[0]	0	0	0	0	0	0	0	0	0
5	15000	1	0.35	0.75	47.5	female abc	10	10	TRUE	150	120	240	6	36	TRUE	Generic	Addis Ababa	TRUE	0.4	4.32	18.88	3.36	18.8	14.24	1.2	0.56	1.68	14.8	7.92	9.12	7	4.61034	8546	9330.38	0	0	0	0	0	[0]	0	0	0	0	0	0	0	0	0
8	15000	1	0.35	0.75	47.5	female abc	10	10	TRUE	150	120	240	6	36	TRUE	Generic	Addis Ababa	TRUE	0.4	4.32	18.88	3.36	18.8	14.24	1.2	0.56	1.68	14.8	7.92	9.12	8	9.7421	12020	12529.9	0	0	0	0	0	[0]	0	0	0	0	0	0	0	0	0
15	15000	1	0.35	0.75	47.5	female abc	10	10	TRUE	150	120	240	6	36	TRUE	Generic	Addis Ababa	TRUE	0.4	4.32	18.88	3.36	18.8	14.24	1.2	0.56	1.68	14.8	7.92	9.12	8	10.0057	12223	12769.4	0	0	0	0	0	[0]	0	0	0	0	0	0	0	0	0
7	15000	1	0.35	0.75	47.5	female abc	10	10	TRUE	150	120	240	6	36	TRUE	Generic	Addis Ababa	TRUE	0.4	4.32	18.88	3.36	18.8	14.24	1.2	0.56	1.68	14.8	7.92	9.12	9	17.9293	12131	11805.1	0	0	0	0	0	[0]	0	0	0	0	0	0	0	0	0
9	15000	1	0.35	0.75	47.5	female abc	10	10	TRUE	150	120	240	6	36	TRUE	Generic	Addis Ababa	TRUE	0.4	4.32	18.88	3.36	18.8	14.24	1.2	0.56	1.68	14.8	7.92	9.12	9	17.8247	12118	11779.5	0	0	0	0	0	[0]	0	0	0	0	0	0	0	0	0
6	15000	1	0.35	0.75	47.5	female abc	10	10	TRUE	150	120	240	6	36	TRUE	Generic	Addis Ababa	TRUE	0.4	4.32	18.88	3.36	18.8	14.24	1.2	0.56	1.68	14.8	7.92	9.12	10	22.8188	12665	11757	0	0	0	0	0	[0]	0	0	0	0	0	0	0	0	0
11	15000	1	0.35	0.75	47.5	female abc	10	10	TRUE	150	120	240	6	36	TRUE	Generic	Addis Ababa	TRUE	0.4	4.32	18.88	3.36	18.8	14.24	1.2	0.56	1.68	14.8	7.92	9.12	9	15.8411	12032	11968.8	0	0	0	0	0	[0]	0	0	0	0	0	0	0	0	0
16	15000	1	0.35	0.75	47.5	female abc	10	10	TRUE	150	120	240	6	36	TRUE	Generic	Addis Ababa	TRUE	0.4	4.32	18.88	3.36	18.8	14.24	1.2	0.56	1.68	14.8	7.92	9.12	9	17.0657	12112	11868.1	0	0	0	0	0	[0]	0	0	0	0	0	0	0	0	0
12	15000	1	0.35	0.75	47.5	female abc	10	10	TRUE	150	120	240	6	36	TRUE	Generic	Addis Ababa	TRUE	0.4	4.32	18.88	3.36	18.8	14.24	1.2	0.56	1.68	14.8	7.92	9.12	9	16.1246	12298	12152.3	0	0	0	0	0	[0]	0	0	0	0	0	0	0	0	0
5	15000	1	0.35	0.75	47.5	female abc	10	10	TRUE	150	120	240	6	36	TRUE	Generic	Addis Ababa	TRUE	0.4	4.32	18.88	3.36	18.8	14.24	1.2	0.56	1.68	14.8	7.92	9.12	8	9.77103	8822	9273.89	0	0	0	0	0	[0]	0	0	0	0	0	0	0	0	0
10	15000	1	0.35	0.75	47.5	female abc	10	10	TRUE	150	120	240	6	36	TRUE	Generic	Addis Ababa	TRUE	0.4	4.32	18.88	3.36	18.8	14.24	1.2	0.56	1.68	14.8	7.92	9.12	9	17.1592	12250	11974.1	0	0	0	0	0	[0]	0	0	0	0	0	0	0	0	0
2	15000	1	0.35	0.75	47.5	female abc	10	10	TRUE	150	120	240	6	36	TRUE	Generic	Addis Ababa	TRUE	0.4	4.32	18.88	3.36	18.8	14.24	1.2	0.56	1.68	14.8	7.92	9.12	9	16.9873	12268	12021	0	0	0	0	0	[0]	0	0	0	0	0	0	0	0	0
13	15000	1	0.35	0.75	47.5	female abc	10	10	TRUE	150	120	240	6	36	TRUE	Generic	Addis Ababa	TRUE	0.4	4.32	18.88	3.36	18.8	14.24	1.2	0.56	1.68	14.8	7.92	9.12	9	16.913	12180	11958.1	0	0	0	0	0	[0]	0	0	0	0	0	0	0	0	0
3	15000	1	0.35	0.75	47.5	female abc	10	10	TRUE	150	120	240	6	36	TRUE	Generic	Addis Ababa	TRUE	0.4	4.32	18.88	3.36	18.8	14.24	1.2	0.56	1.68	14.8	7.92	9.12	9	16.4762	12424	12263.6	0	0	0	0	0	[0]	0	0	0	0	0	0	0	0	0
4	15000	1	0.35	0.75	47.5	female abc	10	10	TRUE	150	120	240	6	36	TRUE	Generic	Addis Ababa	TRUE	0.4	4.32	18.88	3.36	18.8	14.24	1.2	0.56	1.68	14.8	7.92	9.12	9	17.6489	13100	12821.3	0	0	0	0	0	[0]	0	0	0	0	0	0	0	0	0
1	15000	1	0.35	0.75	47.5	female abc	10	10	TRUE	150	120	240	6	36	TRUE	Generic	Addis Ababa	TRUE	0.4	4.32	18.88	3.36	18.8	14.24	1.2	0.56	1.68	14.8	7.92	9.12	10	24.2963	13039	11848.9	0	0	0	0	0	[0]	0	0	0	0	0	0	0	0	0
8	15000	1	0.35	0.75	47.5	female abc	10	10	TRUE	150	120	240	6	36	TRUE	Generic	Addis Ababa	TRUE	0.4	4.32	18.88	3.36	18.8	14.24	1.2	0.56	1.68	14.8	7.92	9.12	9	16.506	12759	12552.8	0	0	0	0	0	[0]	0	0	0	0	0	0	0	0	0
14	15000	1	0.35	0.75	47.5	female abc	10	10	TRUE	150	120	240	6	36	TRUE	Generic	Addis Ababa	TRUE	0.4	4.32	18.88	3.36	18.8	14.24	1.2	0.56	1.68	14.8	7.92	9.12	9	18.0572	12981	12607.2	0	0	0	0	0	[0]	0	0	0	0	0	0	0	0	0
15	15000	1	0.35	0.75	47.5	female abc	10	10	TRUE	150	120	240	6	36	TRUE	Generic	Addis Ababa	TRUE	0.4	4.32	18.88	3.36	18.8	14.24	1.2	0.56	1.68	14.8	7.92	9.12	9	17.0949	13039	12796.4	0	0	0	0	0	[0]	0	0	0	0	0	0	0	0	0
7	15000	1	0.35	0.75	47.5	female abc	10	10	TRUE	150	120	240	6	36	TRUE	Generic	Addis Ababa	TRUE	0.4	4.32	18.88	3.36	18.8	14.24	1.2	0.56	1.68	14.8	7.92	9.12	10	24.48	13174	11929.5	0	0	0	0	0	[0]	0	0	0	0	0	0	0	0	0
5	15000	1	0.35	0.75	47.5	female abc	10	10	TRUE	150	120	240	6	36	TRUE	Generic	Addis Ababa	TRUE	0.4	4.32	18.88	3.36	18.8	14.24	1.2	0.56	1.68	14.8	7.92	9.12	9	16.5511	9377	9284.2	0	0	0	0	0	[0]	0	0	0	0	0	0	0	0	0
6	15000	1	0.35	0.75	47.5	female abc	10	10	TRUE	150	120	240	6	36	TRUE	Generic	Addis Ababa	TRUE	0.4	4.32	18.88	3.36	18.8	14.24	1.2	0.56	1.68	14.8	7.92	9.12	11	25.4708	13435	11896.8	0	0	0	0	0	[0]	0	0	0	0	0	0	0	0	0
9	15000	1	0.35	0.75	47.5	female abc	10	10	TRUE	150	120	240	6	36	TRUE	Generic	Addis Ababa	TRUE	0.4	4.32	18.88	3.36	18.8	14.24	1.2	0.56	1.68	14.8	7.92	9.12	10	24.2681	13116	11901	0	0	0	0	0	[0]	0	0	0	0	0	0	0	0	0
16	15000	1	0.35	0.75	47.5	female abc	10	10	TRUE	150	120	240	6	36	TRUE	Generic	Addis Ababa	TRUE	0.4	4.32	18.88	3.36	18.8	14.24	1.2	0.56	1.68	14.8	7.92	9.12	10	23.3918	13120	11981.9	0	0	0	0	0	[0]	0	0	0	0	0	0	0	0	0
11	15000	1	0.35	0.75	47.5	female abc	10	10	TRUE	150	120	240	6	36	TRUE	Generic	Addis Ababa	TRUE	0.4	4.32	18.88	3.36	18.8	14.24	1.2	0.56	1.68	14.8	7.92	9.12	10	21.701	12875	12051.2	0	0	0	0	0	[0]	0	0	0	0	0	0	0	0	0
12	15000	1	0.35	0.75	47.5	female abc	10	10	TRUE	150	120	240	6	36	TRUE	Generic	Addis Ababa	TRUE	0.4	4.32	18.88	3.36	18.8	14.24	1.2	0.56	1.68	14.8	7.92	9.12	10	22.1794	13224	12249.7	0	0	0	0	0	[0]	0	0	0	0	0	0	0	0	0
2	15000	1	0.35	0.75	47.5	female abc	10	10	TRUE	150	120	240	6	36	TRUE	Generic	Addis Ababa	TRUE	0.4	4.32	18.88	3.36	18.8	14.24	1.2	0.56	1.68	14.8	7.92	9.12	10	23.4943	13233	12131.2	0	0	0	0	0	[0]	0	0	0	0	0	0	0	0	0
10	15000	1	0.35	0.75	47.5	female abc	10	10	TRUE	150	120	240	6	36	TRUE	Generic	Addis Ababa	TRUE	0.4	4.32	18.88	3.36	18.8	14.24	1.2	0.56	1.68	14.8	7.92	9.12	10	23.1496	13132	12079.4	0	0	0	0	0	[0]	0	0	0	0	0	0	0	0	0
13	15000	1	0.35	0.75	47.5	female abc	10	10	TRUE	150	120	240	6	36	TRUE	Generic	Addis Ababa	TRUE	0.4	4.32	18.88	3.36	18.8	14.24	1.2	0.56	1.68	14.8	7.92	9.12	10	23.0258	13094	12061.4	0	0	0	0	0	[0]	0	0	0	0	0	0	0	0	0
3	15000	1	0.35	0.75	47.5	female abc	10	10	TRUE	150	120	240	6	36	TRUE	Generic	Addis Ababa	TRUE	0.4	4.32	18.88	3.36	18.8	14.24	1.2	0.56	1.68	14.8	7.92	9.12	10	22.7126	13345	12361.9	0	0	0	0	0	[0]	0	0	0	0	0	0	0	0	0
5	15000	1	0.35	0.75	47.5	female abc	10	10	TRUE	150	120	240	6	36	TRUE	Generic	Addis Ababa	TRUE	0.4	4.32	18.88	3.36	18.8	14.24	1.2	0.56	1.68	14.8	7.92	9.12	10	22.5207	10013	9350.45	0	0	0	0	0	[0]	0	0	0	0	0	0	0	0	0
14	15000	1	0.35	0.75	47.5	female abc	10	10	TRUE	150	120	240	6	36	TRUE	Generic	Addis Ababa	TRUE	0.4	4.32	18.88	3.36	18.8	14.24	1.2	0.56	1.68	14.8	7.92	9.12	10	24.0684	13981	12732.1	0	0	0	0	0	[0]	0	0	0	0	0	0	0	0	0
4	15000	1	0.35	0.75	47.5	female abc	10	10	TRUE	150	120	240	6	36	TRUE	Generic	Addis Ababa	TRUE	0.4	4.32	18.88	3.36	18.8	14.24	1.2	0.56	1.68	14.8	7.92	9.12	10	23.9525	14153	12942.4	0	0	0	0	0	[0]	0	0	0	0	0	0	0	0	0
8	15000	1	0.35	0.75	47.5	female abc	10	10	TRUE	150	120	240	6	36	TRUE	Generic	Addis Ababa	TRUE	0.4	4.32	18.88	3.36	18.8	14.24	1.2	0.56	1.68	14.8	7.92	9.12	10	22.6555	13745	12661.2	0	0	0	0	0	[0]	0	0	0	0	0	0	0	0	0
1	15000	1	0.35	0.75	47.5	female abc	10	10	TRUE	150	120	240	6	36	TRUE	Generic	Addis Ababa	TRUE	0.4	4.32	18.88	3.36	18.8	14.24	1.2	0.56	1.68	14.8	7.92	9.12	11	26.9863	13870	12017.3	0	0	0	0	0	[0]	0	0	0	0	0	0	0	0	0
6	15000	1	0.35	0.75	47.5	female abc	10	10	TRUE	150	120	240	6	36	TRUE	Generic	Addis Ababa	TRUE	0.4	4.32	18.88	3.36	18.8	14.24	1.2	0.56	1.68	14.8	7.92	9.12	12	23.8844	13804	11918.1	0	0	0	0	0	[0]	0	0	0	0	0	0	0	0	0
7	15000	1	0.35	0.75	47.5	female abc	10	10	TRUE	150	120	240	6	36	TRUE	Generic	Addis Ababa	TRUE	0.4	4.32	18.88	3.36	18.8	14.24	1.2	0.56	1.68	14.8	7.92	9.12	11	27.3064	14026	12104.2	0	0	0	0	0	[0]	0	0	0	0	0	0	0	0	0
11	15000	1	0.35	0.75	47.5	female abc	10	10	TRUE	150	120	240	6	36	TRUE	Generic	Addis Ababa	TRUE	0.4	4.32	18.88	3.36	18.8	14.24	1.2	0.56	1.68	14.8	7.92	9.12	11	24.4805	13570	12177.8	0	0	0	0	0	[0]	0	0	0	0	0	0	0	0	0
15	15000	1	0.35	0.75	47.5	female abc	10	10	TRUE	150	120	240	6	36	TRUE	Generic	Addis Ababa	TRUE	0.4	4.32	18.88	3.36	18.8	14.24	1.2	0.56	1.68	14.8	7.92	9.12	10	23.3997	14107	12915.5	0	0	0	0	0	[0]	0	0	0	0	0	0	0	0	0
9	15000	1	0.35	0.75	47.5	female abc	10	10	TRUE	150	120	240	6	36	TRUE	Generic	Addis Ababa	TRUE	0.4	4.32	18.88	3.36	18.8	14.24	1.2	0.56	1.68	14.8	7.92	9.12	11	26.9129	13919	12069.2	0	0	0	0	0	[0]	0	0	0	0	0	0	0	0	0
5	15000	1	0.35	0.75	47.5	female abc	10	10	TRUE	150	120	240	6	36	TRUE	Generic	Addis Ababa	TRUE	0.4	4.32	18.88	3.36	18.8	14.24	1.2	0.56	1.68	14.8	7.92	9.12	11	25.5792	10661	9459.67	0	0	0	0	0	[0]	0	0	0	0	0	0	0	0	0
12	15000	1	0.35	0.75	47.5	female abc	10	10	TRUE	150	120	240	6	36	TRUE	Generic	Addis Ababa	TRUE	0.4	4.32	18.88	3.36	18.8	14.24	1.2	0.56	1.68	14.8	7.92	9.12	11	25.3274	14048	12399.6	0	0	0	0	0	[0]	0	0	0	0	0	0	0	0	0
10	15000	1	0.35	0.75	47.5	female abc	10	10	TRUE	150	120	240	6	36	TRUE	Generic	Addis Ababa	TRUE	0.4	4.32	18.88	3.36	18.8	14.24	1.2	0.56	1.68	14.8	7.92	9.12	11	26.3535	13964	12236.4	0	0	0	0	0	[0]	0	0	0	0	0	0	0	0	0
16	15000	1	0.35	0.75	47.5	female abc	10	10	TRUE	150	120	240	6	36	TRUE	Generic	Addis Ababa	TRUE	0.4	4.32	18.88	3.36	18.8	14.24	1.2	0.56	1.68	14.8	7.92	9.12	11	26.3528	13953	12146.2	0	0	0	0	0	[0]	0	0	0	0	0	0	0	0	0
3	15000	1	0.35	0.75	47.5	female abc	10	10	TRUE	150	120	240	6	36	TRUE	Generic	Addis Ababa	TRUE	0.4	4.32	18.88	3.36	18.8	14.24	1.2	0.56	1.68	14.8	7.92	9.12	11	25.7125	14106	12507.2	0	0	0	0	0	[0]	0	0	0	0	0	0	0	0	0
2	15000	1	0.35	0.75	47.5	female abc	10	10	TRUE	150	120	240	6	36	TRUE	Generic	Addis Ababa	TRUE	0.4	4.32	18.88	3.36	18.8	14.24	1.2	0.56	1.68	14.8	7.92	9.12	11	26.6046	14069	12292.7	0	0	0	0	0	[0]	0	0	0	0	0	0	0	0	0
6	15000	1	0.35	0.75	47.5	female abc	10	10	TRUE	150	120	240	6	36	TRUE	Generic	Addis Ababa	TRUE	0.4	4.32	18.88	3.36	18.8	14.24	1.2	0.56	1.68	14.8	7.92	9.12	13	18.9744	13729	12018.9	0	0	0	0	0	[0]	0	0	0	0	0	0	0	0	0
13	15000	1	0.35	0.75	47.5	female abc	10	10	TRUE	150	120	240	6	36	TRUE	Generic	Addis Ababa	TRUE	0.4	4.32	18.88	3.36	18.8	14.24	1.2	0.56	1.68	14.8	7.92	9.12	11	25.8458	13863	12211.5	0	0	0	0	0	[0]	0	0	0	0	0	0	0	0	0
4	15000	1	0.35	0.75	47.5	female abc	10	10	TRUE	150	120	240	6	36	TRUE	Generic	Addis Ababa	TRUE	0.4	4.32	18.88	3.36	18.8	14.24	1.2	0.56	1.68	14.8	7.92	9.12	11	26.6778	15020	13115.5	0	0	0	0	0	[0]	0	0	0	0	0	0	0	0	0
7	15000	1	0.35	0.75	47.5	female abc	10	10	TRUE	150	120	240	6	36	TRUE	Generic	Addis Ababa	TRUE	0.4	4.32	18.88	3.36	18.8	14.24	1.2	0.56	1.68	14.8	7.92	9.12	12	25.808	14418	12177.5	0	0	0	0	0	[0]	0	0	0	0	0	0	0	0	0
1	15000	1	0.35	0.75	47.5	female abc	10	10	TRUE	150	120	240	6	36	TRUE	Generic	Addis Ababa	TRUE	0.4	4.32	18.88	3.36	18.8	14.24	1.2	0.56	1.68	14.8	7.92	9.12	12	25.3049	14266	12081.9	0	0	0	0	0	[0]	0	0	0	0	0	0	0	0	0
14	15000	1	0.35	0.75	47.5	female abc	10	10	TRUE	150	120	240	6	36	TRUE	Generic	Addis Ababa	TRUE	0.4	4.32	18.88	3.36	18.8	14.24	1.2	0.56	1.68	14.8	7.92	9.12	11	26.2795	14791	12903.7	0	0	0	0	0	[0]	0	0	0	0	0	0	0	0	0
5	15000	1	0.35	0.75	47.5	female abc	10	10	TRUE	150	120	240	6	36	TRUE	Generic	Addis Ababa	TRUE	0.4	4.32	18.88	3.36	18.8	14.24	1.2	0.56	1.68	14.8	7.92	9.12	12	24.0091	10975	9476.67	0	0	0	0	0	[0]	0	0	0	0	0	0	0	0	0
8	15000	1	0.35	0.75	47.5	female abc	10	10	TRUE	150	120	240	6	36	TRUE	Generic	Addis Ababa	TRUE	0.4	4.32	18.88	3.36	18.8	14.24	1.2	0.56	1.68	14.8	7.92	9.12	11	25.755	14537	12817.5	0	0	0	0	0	[0]	0	0	0	0	0	0	0	0	0
11	15000	1	0.35	0.75	47.5	female abc	10	10	TRUE	150	120	240	6	36	TRUE	Generic	Addis Ababa	TRUE	0.4	4.32	18.88	3.36	18.8	14.24	1.2	0.56	1.68	14.8	7.92	9.12	12	23.0592	13886	12178	0	0	0	0	0	[0]	0	0	0	0	0	0	0	0	0
12	15000	1	0.35	0.75	47.5	female abc	10	10	TRUE	150	120	240	6	36	TRUE	Generic	Addis Ababa	TRUE	0.4	4.32	18.88	3.36	18.8	14.24	1.2	0.56	1.68	14.8	7.92	9.12	12	24.1922	14422	12433.5	0	0	0	0	0	[0]	0	0	0	0	0	0	0	0	0
9	15000	1	0.35	0.75	47.5	female abc	10	10	TRUE	150	120	240	6	36	TRUE	Generic	Addis Ababa	TRUE	0.4	4.32	18.88	3.36	18.8	14.24	1.2	0.56	1.68	14.8	7.92	9.12	12	25.1035	14253	12136.2	0	0	0	0	0	[0]	0	0	0	0	0	0	0	0	0
15	15000	1	0.35	0.75	47.5	female abc	10	10	TRUE	150	120	240	6	36	TRUE	Generic	Addis Ababa	TRUE	0.4	4.32	18.88	3.36	18.8	14.24	1.2	0.56	1.68	14.8	7.92	9.12	11	26.129	14991	13088.5	0	0	0	0	0	[0]	0	0	0	0	0	0	0	0	0
16	15000	1	0.35	0.75	47.5	female abc	10	10	TRUE	150	120	240	6	36	TRUE	Generic	Addis Ababa	TRUE	0.4	4.32	18.88	3.36	18.8	14.24	1.2	0.56	1.68	14.8	7.92	9.12	12	24.5668	14312	12202	0	0	0	0	0	[0]	0	0	0	0	0	0	0	0	0
3	15000	1	0.35	0.75	47.5	female abc	10	10	TRUE	150	120	240	6	36	TRUE	Generic	Addis Ababa	TRUE	0.4	4.32	18.88	3.36	18.8	14.24	1.2	0.56	1.68	14.8	7.92	9.12	12	23.9067	14452	12529.5	0	0	0	0	0	[0]	0	0	0	0	0	0	0	0	0
6	15000	1	0.35	0.75	47.5	female abc	10	10	TRUE	150	120	240	6	36	TRUE	Generic	Addis Ababa	TRUE	0.4	4.32	18.88	3.36	18.8	14.24	1.2	0.56	1.68	14.8	7.92	9.12	14	12.4463	13257	12114.8	0	0	0	0	0	[0]	0	0	0	0	0	0	0	0	0
2	15000	1	0.35	0.75	47.5	female abc	10	10	TRUE	150	120	240	6	36	TRUE	Generic	Addis Ababa	TRUE	0.4	4.32	18.88	3.36	18.8	14.24	1.2	0.56	1.68	14.8	7.92	9.12	12	24.8479	14464	12344.4	0	0	0	0	0	[0]	0	0	0	0	0	0	0	0	0
10	15000	1	0.35	0.75	47.5	female abc	10	10	TRUE	150	120	240	6	36	TRUE	Generic	Addis Ababa	TRUE	0.4	4.32	18.88	3.36	18.8	14.24	1.2	0.56	1.68	14.8	7.92	9.12	12	24.6656	14352	12291.7	0	0	0	0	0	[0]	0	0	0	0	0	0	0	0	0
5	15000	1	0.35	0.75	47.5	female abc	10	10	TRUE	150	120	240	6	36	TRUE	Generic	Addis Ababa	TRUE	0.4	4.32	18.88	3.36	18.8	14.24	1.2	0.56	1.68	14.8	7.92	9.12	13	19.2801	10918	9553.25	0	0	0	0	0	[0]	0	0	0	0	0	0	0	0	0
13	15000	1	0.35	0.75	47.5	female abc	10	10	TRUE	150	120	240	6	36	TRUE	Generic	Addis Ababa	TRUE	0.4	4.32	18.88	3.36	18.8	14.24	1.2	0.56	1.68	14.8	7.92	9.12	12	24.4743	14219	12244.3	0	0	0	0	0	[0]	0	0	0	0	0	0	0	0	0
4	15000	1	0.35	0.75	47.5	female abc	10	10	TRUE	150	120	240	6	36	TRUE	Generic	Addis Ababa	TRUE	0.4	4.32	18.88	3.36	18.8	14.24	1.2	0.56	1.68	14.8	7.92	9.12	12	25.4069	15484	13181.4	0	0	0	0	0	[0]	0	0	0	0	0	0	0	0	0
7	15000	1	0.35	0.75	47.5	female abc	10	10	TRUE	150	120	240	6	36	TRUE	Generic	Addis Ababa	TRUE	0.4	4.32	18.88	3.36	18.8	14.24	1.2	0.56	1.68	14.8	7.92	9.12	13	20.6415	14311	12319.7	0	0	0	0	0	[0]	0	0	0	0	0	0	0	0	0
1	15000	1	0.35	0.75	47.5	female abc	10	10	TRUE	150	120	240	6	36	TRUE	Generic	Addis Ababa	TRUE	0.4	4.32	18.88	3.36	18.8	14.24	1.2	0.56	1.68	14.8	7.92	9.12	13	20.2619	14204	12219.1	0	0	0	0	0	[0]	0	0	0	0	0	0	0	0	0
14	15000	1	0.35	0.75	47.5	female abc	10	10	TRUE	150	120	240	6	36	TRUE	Generic	Addis Ababa	TRUE	0.4	4.32	18.88	3.36	18.8	14.24	1.2	0.56	1.68	14.8	7.92	9.12	12	24.7283	15181	12956.1	0	0	0	0	0	[0]	0	0	0	0	0	0	0	0	0
12	15000	1	0.35	0.75	47.5	female abc	10	10	TRUE	150	120	240	6	36	TRUE	Generic	Addis Ababa	TRUE	0.4	4.32	18.88	3.36	18.8	14.24	1.2	0.56	1.68	14.8	7.92	9.12	13	19.1416	14283	12542.5	0	0	0	0	0	[0]	0	0	0	0	0	0	0	0	0
6	15000	1	0.35	0.75	47.5	female abc	10	10	TRUE	150	120	240	6	36	TRUE	Generic	Addis Ababa	TRUE	0.4	4.32	18.88	3.36	18.8	14.24	1.2	0.56	1.68	14.8	7.92	9.12	15	6.88167	12744	12200.3	0	0	0	0	0	[0]	0	0	0	0	0	0	0	0	0
5	15000	1	0.35	0.75	47.5	female abc	10	10	TRUE	150	120	240	6	36	TRUE	Generic	Addis Ababa	TRUE	0.4	4.32	18.88	3.36	18.8	14.24	1.2	0.56	1.68	14.8	7.92	9.12	14	12.9151	10569	9627.42	0	0	0	0	0	[0]	0	0	0	0	0	0	0	0	0
8	15000	1	0.35	0.75	47.5	female abc	10	10	TRUE	150	120	240	6	36	TRUE	Generic	Addis Ababa	TRUE	0.4	4.32	18.88	3.36	18.8	14.24	1.2	0.56	1.68	14.8	7.92	9.12	12	24.3394	14910	12854.9	0	0	0	0	0	[0]	0	0	0	0	0	0	0	0	0
11	15000	1	0.35	0.75	47.5	female abc	10	10	TRUE	150	120	240	6	36	TRUE	Generic	Addis Ababa	TRUE	0.4	4.32	18.88	3.36	18.8	14.24	1.2	0.56	1.68	14.8	7.92	9.12	13	18.3154	13819	12257.5	0	0	0	0	0	[0]	0	0	0	0	0	0	0	0	0
9	15000	1	0.35	0.75	47.5	female abc	10	10	TRUE	150	120	240	6	36	TRUE	Generic	Addis Ababa	TRUE	0.4	4.32	18.88	3.36	18.8	14.24	1.2	0.56	1.68	14.8	7.92	9.12	13	19.935	14146	12267.9	0	0	0	0	0	[0]	0	0	0	0	0	0	0	0	0
3	15000	1	0.35	0.75	47.5	female abc	10	10	TRUE	150	120	240	6	36	TRUE	Generic	Addis Ababa	TRUE	0.4	4.32	18.88	3.36	18.8	14.24	1.2	0.56	1.68	14.8	7.92	9.12	13	18.7666	14334	12628.9	0	0	0	0	0	[0]	0	0	0	0	0	0	0	0	0
16	15000	1	0.35	0.75	47.5	female abc	10	10	TRUE	150	120	240	6	36	TRUE	Generic	Addis Ababa	TRUE	0.4	4.32	18.88	3.36	18.8	14.24	1.2	0.56	1.68	14.8	7.92	9.12	13	19.7015	14202	12326.4	0	0	0	0	0	[0]	0	0	0	0	0	0	0	0	0
2	15000	1	0.35	0.75	47.5	female abc	10	10	TRUE	150	120	240	6	36	TRUE	Generic	Addis Ababa	TRUE	0.4	4.32	18.88	3.36	18.8	14.24	1.2	0.56	1.68	14.8	7.92	9.12	13	19.9806	14399	12475.7	0	0	0	0	0	[0]	0	0	0	0	0	0	0	0	0
10	15000	1	0.35	0.75	47.5	female abc	10	10	TRUE	150	120	240	6	36	TRUE	Generic	Addis Ababa	TRUE	0.4	4.32	18.88	3.36	18.8	14.24	1.2	0.56	1.68	14.8	7.92	9.12	13	19.8777	14222	12413.9	0	0	0	0	0	[0]	0	0	0	0	0	0	0	0	0
15	15000	1	0.35	0.75	47.5	female abc	10	10	TRUE	150	120	240	6	36	TRUE	Generic	Addis Ababa	TRUE	0.4	4.32	18.88	3.36	18.8	14.24	1.2	0.56	1.68	14.8	7.92	9.12	12	24.4364	15391	13144.8	0	0	0	0	0	[0]	0	0	0	0	0	0	0	0	0
7	15000	1	0.35	0.75	47.5	female abc	10	10	TRUE	150	120	240	6	36	TRUE	Generic	Addis Ababa	TRUE	0.4	4.32	18.88	3.36	18.8	14.24	1.2	0.56	1.68	14.8	7.92	9.12	14	13.6917	13877	12458.6	0	0	0	0	0	[0]	0	0	0	0	0	0	0	0	0
1	15000	1	0.35	0.75	47.5	female abc	10	10	TRUE	150	120	240	6	36	TRUE	Generic	Addis Ababa	TRUE	0.4	4.32	18.88	3.36	18.8	14.24	1.2	0.56	1.68	14.8	7.92	9.12	14	13.4809	13738	12352.5	0	0	0	0	0	[0]	0	0	0	0	0	0	0	0	0
4	15000	1	0.35	0.75	47.5	female abc	10	10	TRUE	150	120	240	6	36	TRUE	Generic	Addis Ababa	TRUE	0.4	4.32	18.88	3.36	18.8	14.24	1.2	0.56	1.68	14.8	7.92	9.12	13	20.3968	15424	13324.2	0	0	0	0	0	[0]	0	0	0	0	0	0	0	0	0
13	15000	1	0.35	0.75	47.5	female abc	10	10	TRUE	150	120	240	6	36	TRUE	Generic	Addis Ababa	TRUE	0.4	4.32	18.88	3.36	18.8	14.24	1.2	0.56	1.68	14.8	7.92	9.12	13	19.8317	14144	12353.5	0	0	0	0	0	[0]	0	0	0	0	0	0	0	0	0
5	15000	1	0.35	0.75	47.5	female abc	10	10	TRUE	150	120	240	6	36	TRUE	Generic	Addis Ababa	TRUE	0.4	4.32	18.88	3.36	18.8	14.24	1.2	0.56	1.68	14.8	7.92	9.12	15	7.5641	10140	9693.33	0	0	0	0	0	[0]	0	0	0	0	0	0	0	0	0
6	15000	1	0.35	0.75	47.5	female abc	10	10	TRUE	150	120	240	6	36	TRUE	Generic	Addis Ababa	TRUE	0.4	4.32	18.88	3.36	18.8	14.24	1.2	0.56	1.68	14.8	7.92	9.12	16	3.17291	12197	12272.8	0	0	0	0	0	[0]	0	0	0	0	0	0	0	0	0
12	15000	1	0.35	0.75	47.5	female abc	10	10	TRUE	150	120	240	6	36	TRUE	Generic	Addis Ababa	TRUE	0.4	4.32	18.88	3.36	18.8	14.24	1.2	0.56	1.68	14.8	7.92	9.12	14	12.4576	13847	12648.7	0	0	0	0	0	[0]	0	0	0	0	0	0	0	0	0
14	15000	1	0.35	0.75	47.5	female abc	10	10	TRUE	150	120	240	6	36	TRUE	Generic	Addis Ababa	TRUE	0.4	4.32	18.88	3.36	18.8	14.24	1.2	0.56	1.68	14.8	7.92	9.12	13	19.9231	15088	13090.9	0	0	0	0	0	[0]	0	0	0	0	0	0	0	0	0
3	15000	1	0.35	0.75	47.5	female abc	10	10	TRUE	150	120	240	6	36	TRUE	Generic	Addis Ababa	TRUE	0.4	4.32	18.88	3.36	18.8	14.24	1.2	0.56	1.68	14.8	7.92	9.12	14	12.3131	13912	12726.3	0	0	0	0	0	[0]	0	0	0	0	0	0	0	0	0
11	15000	1	0.35	0.75	47.5	female abc	10	10	TRUE	150	120	240	6	36	TRUE	Generic	Addis Ababa	TRUE	0.4	4.32	18.88	3.36	18.8	14.24	1.2	0.56	1.68	14.8	7.92	9.12	14	12.0477	13405	12335.1	0	0	0	0	0	[0]	0	0	0	0	0	0	0	0	0
8	15000	1	0.35	0.75	47.5	female abc	10	10	TRUE	150	120	240	6	36	TRUE	Generic	Addis Ababa	TRUE	0.4	4.32	18.88	3.36	18.8	14.24	1.2	0.56	1.68	14.8	7.92	9.12	13	19.3729	14799	12970.3	0	0	0	0	0	[0]	0	0	0	0	0	0	0	0	0
16	15000	1	0.35	0.75	47.5	female abc	10	10	TRUE	150	120	240	6	36	TRUE	Generic	Addis Ababa	TRUE	0.4	4.32	18.88	3.36	18.8	14.24	1.2	0.56	1.68	14.8	7.92	9.12	14	12.4565	13784	12450.9	0	0	0	0	0	[0]	0	0	0	0	0	0	0	0	0
1	15000	1	0.35	0.75	47.5	female abc	10	10	TRUE	150	120	240	6	36	TRUE	Generic	Addis Ababa	TRUE	0.4	4.32	18.88	3.36	18.8	14.24	1.2	0.56	1.68	14.8	7.92	9.12	15	7.48088	13207	12473.1	0	0	0	0	0	[0]	0	0	0	0	0	0	0	0	0
9	15000	1	0.35	0.75	47.5	female abc	10	10	TRUE	150	120	240	6	36	TRUE	Generic	Addis Ababa	TRUE	0.4	4.32	18.88	3.36	18.8	14.24	1.2	0.56	1.68	14.8	7.92	9.12	14	13.2905	13694	12391.4	0	0	0	0	0	[0]	0	0	0	0	0	0	0	0	0
5	15000	1	0.35	0.75	47.5	female abc	10	10	TRUE	150	120	240	6	36	TRUE	Generic	Addis Ababa	TRUE	0.4	4.32	18.88	3.36	18.8	14.24	1.2	0.56	1.68	14.8	7.92	9.12	16	3.52748	9752	9755.17	0	0	0	0	0	[0]	0	0	0	0	0	0	0	0	0
7	15000	1	0.35	0.75	47.5	female abc	10	10	TRUE	150	120	240	6	36	TRUE	Generic	Addis Ababa	TRUE	0.4	4.32	18.88	3.36	18.8	14.24	1.2	0.56	1.68	14.8	7.92	9.12	15	7.48872	13300	12580.7	0	0	0	0	0	[0]	0	0	0	0	0	0	0	0	0
6	15000	1	0.35	0.75	47.5	female abc	10	10	TRUE	150	120	240	6	36	TRUE	Generic	Addis Ababa	TRUE	0.4	4.32	18.88	3.36	18.8	14.24	1.2	0.56	1.68	14.8	7.92	9.12	17	1.92045	11716	12334.6	0	0	0	0	0	[0]	0	0	0	0	0	0	0	0	0
10	15000	1	0.35	0.75	47.5	female abc	10	10	TRUE	150	120	240	6	36	TRUE	Generic	Addis Ababa	TRUE	0.4	4.32	18.88	3.36	18.8	14.24	1.2	0.56	1.68	14.8	7.92	9.12	14	12.7573	13749	12528.1	0	0	0	0	0	[0]	0	0	0	0	0	0	0	0	0
2	15000	1	0.35	0.75	47.5	female abc	10	10	TRUE	150	120	240	6	36	TRUE	Generic	Addis Ababa	TRUE	0.4	4.32	18.88	3.36	18.8	14.24	1.2	0.56	1.68	14.8	7.92	9.12	14	13.0209	13893	12596.2	0	0	0	0	0	[0]	0	0	0	0	0	0	0	0	0
4	15000	1	0.35	0.75	47.5	female abc	10	10	TRUE	150	120	240	6	36	TRUE	Generic	Addis Ababa	TRUE	0.4	4.32	18.88	3.36	18.8	14.24	1.2	0.56	1.68	14.8	7.92	9.12	14	13.7159	14917	13458.2	0	0	0	0	0	[0]	0	0	0	0	0	0	0	0	0
15	15000	1	0.35	0.75	47.5	female abc	10	10	TRUE	150	120	240	6	36	TRUE	Generic	Addis Ababa	TRUE	0.4	4.32	18.88	3.36	18.8	14.24	1.2	0.56	1.68	14.8	7.92	9.12	13	19.3462	15264	13278.8	0	0	0	0	0	[0]	0	0	0	0	0	0	0	0	0
13	15000	1	0.35	0.75	47.5	female abc	10	10	TRUE	150	120	240	6	36	TRUE	Generic	Addis Ababa	TRUE	0.4	4.32	18.88	3.36	18.8	14.24	1.2	0.56	1.68	14.8	7.92	9.12	14	13.0974	13705	12460.1	0	0	0	0	0	[0]	0	0	0	0	0	0	0	0	0
12	15000	1	0.35	0.75	47.5	female abc	10	10	TRUE	150	120	240	6	36	TRUE	Generic	Addis Ababa	TRUE	0.4	4.32	18.88	3.36	18.8	14.24	1.2	0.56	1.68	14.8	7.92	9.12	15	6.84005	13304	12743.5	0	0	0	0	0	[0]	0	0	0	0	0	0	0	0	0
5	15000	1	0.35	0.75	47.5	female abc	10	10	TRUE	150	120	240	6	36	TRUE	Generic	Addis Ababa	TRUE	0.4	4.32	18.88	3.36	18.8	14.24	1.2	0.56	1.68	14.8	7.92	9.12	17	1.90649	9389	9809.83	0	0	0	0	0	[0]	0	0	0	0	0	0	0	0	0
1	15000	1	0.35	0.75	47.5	female abc	10	10	TRUE	150	120	240	6	36	TRUE	Generic	Addis Ababa	TRUE	0.4	4.32	18.88	3.36	18.8	14.24	1.2	0.56	1.68	14.8	7.92	9.12	16	3.4283	12601	12575.8	0	0	0	0	0	[0]	0	0	0	0	0	0	0	0	0
14	15000	1	0.35	0.75	47.5	female abc	10	10	TRUE	150	120	240	6	36	TRUE	Generic	Addis Ababa	TRUE	0.4	4.32	18.88	3.36	18.8	14.24	1.2	0.56	1.68	14.8	7.92	9.12	14	13.3553	14586	13218.1	0	0	0	0	0	[0]	0	0	0	0	0	0	0	0	0
11	15000	1	0.35	0.75	47.5	female abc	10	10	TRUE	150	120	240	6	36	TRUE	Generic	Addis Ababa	TRUE	0.4	4.32	18.88	3.36	18.8	14.24	1.2	0.56	1.68	14.8	7.92	9.12	15	6.5187	12886	12404.7	0	0	0	0	0	[0]	0	0	0	0	0	0	0	0	0
3	15000	1	0.35	0.75	47.5	female abc	10	10	TRUE	150	120	240	6	36	TRUE	Generic	Addis Ababa	TRUE	0.4	4.32	18.88	3.36	18.8	14.24	1.2	0.56	1.68	14.8	7.92	9.12	15	7.04394	13359	12812.2	0	0	0	0	0	[0]	0	0	0	0	0	0	0	0	0
6	15000	1	0.35	0.75	47.5	female abc	10	10	TRUE	150	120	240	6	36	TRUE	Generic	Addis Ababa	TRUE	0.4	4.32	18.88	3.36	18.8	14.24	1.2	0.56	1.68	14.8	7.92	9.12	18	2.23061	11387	12385.5	0	0	0	0	0	[0]	0	0	0	0	0	0	0	0	0
16	15000	1	0.35	0.75	47.5	female abc	10	10	TRUE	150	120	240	6	36	TRUE	Generic	Addis Ababa	TRUE	0.4	4.32	18.88	3.36	18.8	14.24	1.2	0.56	1.68	14.8	7.92	9.12	15	6.88403	13219	12560.3	0	0	0	0	0	[0]	0	0	0	0	0	0	0	0	0
8	15000	1	0.35	0.75	47.5	female abc	10	10	TRUE	150	120	240	6	36	TRUE	Generic	Addis Ababa	TRUE	0.4	4.32	18.88	3.36	18.8	14.24	1.2	0.56	1.68	14.8	7.92	9.12	14	12.8051	14299	13075.8	0	0	0	0	0	[0]	0	0	0	0	0	0	0	0	0
7	15000	1	0.35	0.75	47.5	female abc	10	10	TRUE	150	120	240	6	36	TRUE	Generic	Addis Ababa	TRUE	0.4	4.32	18.88	3.36	18.8	14.24	1.2	0.56	1.68	14.8	7.92	9.12	16	3.36565	12687	12683.6	0	0	0	0	0	[0]	0	0	0	0	0	0	0	0	0
10	15000	1	0.35	0.75	47.5	female abc	10	10	TRUE	150	120	240	6	36	TRUE	Generic	Addis Ababa	TRUE	0.4	4.32	18.88	3.36	18.8	14.24	1.2	0.56	1.68	14.8	7.92	9.12	15	7.19806	13198	12629.2	0	0	0	0	0	[0]	0	0	0	0	0	0	0	0	0
2	15000	1	0.35	0.75	47.5	female abc	10	10	TRUE	150	120	240	6	36	TRUE	Generic	Addis Ababa	TRUE	0.4	4.32	18.88	3.36	18.8	14.24	1.2	0.56	1.68	14.8	7.92	9.12	15	7.00007	13357	12705.2	0	0	0	0	0	[0]	0	0	0	0	0	0	0	0	0
9	15000	1	0.35	0.75	47.5	female abc	10	10	TRUE	150	120	240	6	36	TRUE	Generic	Addis Ababa	TRUE	0.4	4.32	18.88	3.36	18.8	14.24	1.2	0.56	1.68	14.8	7.92	9.12	15	7.22367	13082	12494.2	0	0	0	0	0	[0]	0	0	0	0	0	0	0	0	0
13	15000	1	0.35	0.75	47.5	female abc	10	10	TRUE	150	120	240	6	36	TRUE	Generic	Addis Ababa	TRUE	0.4	4.32	18.88	3.36	18.8	14.24	1.2	0.56	1.68	14.8	7.92	9.12	15	7.27438	13197	12560.3	0	0	0	0	0	[0]	0	0	0	0	0	0	0	0	0
12	15000	1	0.35	0.75	47.5	female abc	10	10	TRUE	150	120	240	6	36	TRUE	Generic	Addis Ababa	TRUE	0.4	4.32	18.88	3.36	18.8	14.24	1.2	0.56	1.68	14.8	7.92	9.12	16	3.29369	12782	12828.5	0	0	0	0	0	[0]	0	0	0	0	0	0	0	0	0
4	15000	1	0.35	0.75	47.5	female abc	10	10	TRUE	150	120	240	6	36	TRUE	Generic	Addis Ababa	TRUE	0.4	4.32	18.88	3.36	18.8	14.24	1.2	0.56	1.68	14.8	7.92	9.12	15	7.56244	14334	13580.8	0	0	0	0	0	[0]	0	0	0	0	0	0	0	0	0
5	15000	1	0.35	0.75	47.5	female abc	10	10	TRUE	150	120	240	6	36	TRUE	Generic	Addis Ababa	TRUE	0.4	4.32	18.88	3.36	18.8	14.24	1.2	0.56	1.68	14.8	7.92	9.12	18	2.4713	9145	9858.92	0	0	0	0	0	[0]	0	0	0	0	0	0	0	0	0
15	15000	1	0.35	0.75	47.5	female abc	10	10	TRUE	150	120	240	6	36	TRUE	Generic	Addis Ababa	TRUE	0.4	4.32	18.88	3.36	18.8	14.24	1.2	0.56	1.68	14.8	7.92	9.12	14	12.5712	14756	13403.1	0	0	0	0	0	[0]	0	0	0	0	0	0	0	0	0
1	15000	1	0.35	0.75	47.5	female abc	10	10	TRUE	150	120	240	6	36	TRUE	Generic	Addis Ababa	TRUE	0.4	4.32	18.88	3.36	18.8	14.24	1.2	0.56	1.68	14.8	7.92	9.12	17	1.81111	12092	12663.4	0	0	0	0	0	[0]	0	0	0	0	0	0	0	0	0
6	15000	1	0.35	0.75	47.5	female abc	10	10	TRUE	150	120	240	6	36	TRUE	Generic	Addis Ababa	TRUE	0.4	4.32	18.88	3.36	18.8	14.24	1.2	0.56	1.68	14.8	7.92	9.12	19	5.15355	11332	12432.3	0	0	0	0	0	[0]	0	0	0	0	0	0	0	0	0
11	15000	1	0.35	0.75	47.5	female abc	10	10	TRUE	150	120	240	6	36	TRUE	Generic	Addis Ababa	TRUE	0.4	4.32	18.88	3.36	18.8	14.24	1.2	0.56	1.68	14.8	7.92	9.12	16	2.99489	12321	12462.9	0	0	0	0	0	[0]	0	0	0	0	0	0	0	0	0
14	15000	1	0.35	0.75	47.5	female abc	10	10	TRUE	150	120	240	6	36	TRUE	Generic	Addis Ababa	TRUE	0.4	4.32	18.88	3.36	18.8	14.24	1.2	0.56	1.68	14.8	7.92	9.12	15	7.50517	14017	13334.6	0	0	0	0	0	[0]	0	0	0	0	0	0	0	0	0
3	15000	1	0.35	0.75	47.5	female abc	10	10	TRUE	150	120	240	6	36	TRUE	Generic	Addis Ababa	TRUE	0.4	4.32	18.88	3.36	18.8	14.24	1.2	0.56	1.68	14.8	7.92	9.12	16	3.29241	12787	12885	0	0	0	0	0	[0]	0	0	0	0	0	0	0	0	0
16	15000	1	0.35	0.75	47.5	female abc	10	10	TRUE	150	120	240	6	36	TRUE	Generic	Addis Ababa	TRUE	0.4	4.32	18.88	3.36	18.8	14.24	1.2	0.56	1.68	14.8	7.92	9.12	16	3.20543	12666	12657.9	0	0	0	0	0	[0]	0	0	0	0	0	0	0	0	0
7	15000	1	0.35	0.75	47.5	female abc	10	10	TRUE	150	120	240	6	36	TRUE	Generic	Addis Ababa	TRUE	0.4	4.32	18.88	3.36	18.8	14.24	1.2	0.56	1.68	14.8	7.92	9.12	17	1.91062	12195	12771.5	0	0	0	0	0	[0]	0	0	0	0	0	0	0	0	0
5	15000	1	0.35	0.75	47.5	female abc	10	10	TRUE	150	120	240	6	36	TRUE	Generic	Addis Ababa	TRUE	0.4	4.32	18.88	3.36	18.8	14.24	1.2	0.56	1.68	14.8	7.92	9.12	19	4.74509	9062	9901.92	0	0	0	0	0	[0]	0	0	0	0	0	0	0	0	0
9	15000	1	0.35	0.75	47.5	female abc	10	10	TRUE	150	120	240	6	36	TRUE	Generic	Addis Ababa	TRUE	0.4	4.32	18.88	3.36	18.8	14.24	1.2	0.56	1.68	14.8	7.92	9.12	16	3.27281	12558	12585.6	0	0	0	0	0	[0]	0	0	0	0	0	0	0	0	0
12	15000	1	0.35	0.75	47.5	female abc	10	10	TRUE	150	120	240	6	36	TRUE	Generic	Addis Ababa	TRUE	0.4	4.32	18.88	3.36	18.8	14.24	1.2	0.56	1.68	14.8	7.92	9.12	17	1.87668	12309	12898.1	0	0	0	0	0	[0]	0	0	0	0	0	0	0	0	0
10	15000	1	0.35	0.75	47.5	female abc	10	10	TRUE	150	120	240	6	36	TRUE	Generic	Addis Ababa	TRUE	0.4	4.32	18.88	3.36	18.8	14.24	1.2	0.56	1.68	14.8	7.92	9.12	16	3.42531	12612	12711.9	0	0	0	0	0	[0]	0	0	0	0	0	0	0	0	0
2	15000	1	0.35	0.75	47.5	female abc	10	10	TRUE	150	120	240	6	36	TRUE	Generic	Addis Ababa	TRUE	0.4	4.32	18.88	3.36	18.8	14.24	1.2	0.56	1.68	14.8	7.92	9.12	16	3.26741	12793	12798.8	0	0	0	0	0	[0]	0	0	0	0	0	0	0	0	0
8	15000	1	0.35	0.75	47.5	female abc	10	10	TRUE	150	120	240	6	36	TRUE	Generic	Addis Ababa	TRUE	0.4	4.32	18.88	3.36	18.8	14.24	1.2	0.56	1.68	14.8	7.92	9.12	15	6.90811	13723	13173.2	0	0	0	0	0	[0]	0	0	0	0	0	0	0	0	0
13	15000	1	0.35	0.75	47.5	female abc	10	10	TRUE	150	120	240	6	36	TRUE	Generic	Addis Ababa	TRUE	0.4	4.32	18.88	3.36	18.8	14.24	1.2	0.56	1.68	14.8	7.92	9.12	16	3.34282	12654	12650.4	0	0	0	0	0	[0]	0	0	0	0	0	0	0	0	0
4	15000	1	0.35	0.75	47.5	female abc	10	10	TRUE	150	120	240	6	36	TRUE	Generic	Addis Ababa	TRUE	0.4	4.32	18.88	3.36	18.8	14.24	1.2	0.56	1.68	14.8	7.92	9.12	16	3.46513	13708	13685.2	0	0	0	0	0	[0]	0	0	0	0	0	0	0	0	0
1	15000	1	0.35	0.75	47.5	female abc	10	10	TRUE	150	120	240	6	36	TRUE	Generic	Addis Ababa	TRUE	0.4	4.32	18.88	3.36	18.8	14.24	1.2	0.56	1.68	14.8	7.92	9.12	18	2.24192	11731	12737	0	0	0	0	0	[0]	0	0	0	0	0	0	0	0	0
6	15000	1	0.35	0.75	47.5	female abc	10	10	TRUE	150	120	240	6	36	TRUE	Generic	Addis Ababa	TRUE	0.4	4.32	18.88	3.36	18.8	14.24	1.2	0.56	1.68	14.8	7.92	9.12	20	10.4396	11648	12474.9	0	0	0	0	0	[0]	0	0	0	0	0	0	0	0	0
11	15000	1	0.35	0.75	47.5	female abc	10	10	TRUE	150	120	240	6	36	TRUE	Generic	Addis Ababa	TRUE	0.4	4.32	18.88	3.36	18.8	14.24	1.2	0.56	1.68	14.8	7.92	9.12	17	1.73576	11868	12507.9	0	0	0	0	0	[0]	0	0	0	0	0	0	0	0	0
3	15000	1	0.35	0.75	47.5	female abc	10	10	TRUE	150	120	240	6	36	TRUE	Generic	Addis Ababa	TRUE	0.4	4.32	18.88	3.36	18.8	14.24	1.2	0.56	1.68	14.8	7.92	9.12	17	1.88633	12299	12945.8	0	0	0	0	0	[0]	0	0	0	0	0	0	0	0	0
5	15000	1	0.35	0.75	47.5	female abc	10	10	TRUE	150	120	240	6	36	TRUE	Generic	Addis Ababa	TRUE	0.4	4.32	18.88	3.36	18.8	14.24	1.2	0.56	1.68	14.8	7.92	9.12	20	10.277	9351	9946	0	0	0	0	0	[0]	0	0	0	0	0	0	0	0	0
16	15000	1	0.35	0.75	47.5	female abc	10	10	TRUE	150	120	240	6	36	TRUE	Generic	Addis Ababa	TRUE	0.4	4.32	18.88	3.36	18.8	14.24	1.2	0.56	1.68	14.8	7.92	9.12	17	1.98784	12174	12740.2	0	0	0	0	0	[0]	0	0	0	0	0	0	0	0	0
7	15000	1	0.35	0.75	47.5	female abc	10	10	TRUE	150	120	240	6	36	TRUE	Generic	Addis Ababa	TRUE	0.4	4.32	18.88	3.36	18.8	14.24	1.2	0.56	1.68	14.8	7.92	9.12	18	2.59203	11844	12849.4	0	0	0	0	0	[0]	0	0	0	0	0	0	0	0	0
14	15000	1	0.35	0.75	47.5	female abc	10	10	TRUE	150	120	240	6	36	TRUE	Generic	Addis Ababa	TRUE	0.4	4.32	18.88	3.36	18.8	14.24	1.2	0.56	1.68	14.8	7.92	9.12	16	3.34456	13365	13432.8	0	0	0	0	0	[0]	0	0	0	0	0	0	0	0	0
15	15000	1	0.35	0.75	47.5	female abc	10	10	TRUE	150	120	240	6	36	TRUE	Generic	Addis Ababa	TRUE	0.4	4.32	18.88	3.36	18.8	14.24	1.2	0.56	1.68	14.8	7.92	9.12	15	6.76596	14100	13508	0	0	0	0	0	[0]	0	0	0	0	0	0	0	0	0
12	15000	1	0.35	0.75	47.5	female abc	10	10	TRUE	150	120	240	6	36	TRUE	Generic	Addis Ababa	TRUE	0.4	4.32	18.88	3.36	18.8	14.24	1.2	0.56	1.68	14.8	7.92	9.12	18	2.28562	11988	12956.8	0	0	0	0	0	[0]	0	0	0	0	0	0	0	0	0
2	15000	1	0.35	0.75	47.5	female abc	10	10	TRUE	150	120	240	6	36	TRUE	Generic	Addis Ababa	TRUE	0.4	4.32	18.88	3.36	18.8	14.24	1.2	0.56	1.68	14.8	7.92	9.12	17	1.92558	12308	12879.2	0	0	0	0	0	[0]	0	0	0	0	0	0	0	0	0
9	15000	1	0.35	0.75	47.5	female abc	10	10	TRUE	150	120	240	6	36	TRUE	Generic	Addis Ababa	TRUE	0.4	4.32	18.88	3.36	18.8	14.24	1.2	0.56	1.68	14.8	7.92	9.12	17	2.00083	12095	12668.7	0	0	0	0	0	[0]	0	0	0	0	0	0	0	0	0
1	15000	1	0.35	0.75	47.5	female abc	10	10	TRUE	150	120	240	6	36	TRUE	Generic	Addis Ababa	TRUE	0.4	4.32	18.88	3.36	18.8	14.24	1.2	0.56	1.68	14.8	7.92	9.12	19	5.26406	11664	12805.8	0	0	0	0	0	[0]	0	0	0	0	0	0	0	0	0
11	15000	1	0.35	0.75	47.5	female abc	10	10	TRUE	150	120	240	6	36	TRUE	Generic	Addis Ababa	TRUE	0.4	4.32	18.88	3.36	18.8	14.24	1.2	0.56	1.68	14.8	7.92	9.12	18	2.18257	11546	12548.4	0	0	0	0	0	[0]	0	0	0	0	0	0	0	0	0
10	15000	1	0.35	0.75	47.5	female abc	10	10	TRUE	150	120	240	6	36	TRUE	Generic	Addis Ababa	TRUE	0.4	4.32	18.88	3.36	18.8	14.24	1.2	0.56	1.68	14.8	7.92	9.12	17	2.0292	12123	12778.2	0	0	0	0	0	[0]	0	0	0	0	0	0	0	0	0
13	15000	1	0.35	0.75	47.5	female abc	10	10	TRUE	150	120	240	6	36	TRUE	Generic	Addis Ababa	TRUE	0.4	4.32	18.88	3.36	18.8	14.24	1.2	0.56	1.68	14.8	7.92	9.12	17	1.79847	12177	12728.2	0	0	0	0	0	[0]	0	0	0	0	0	0	0	0	0
8	15000	1	0.35	0.75	47.5	female abc	10	10	TRUE	150	120	240	6	36	TRUE	Generic	Addis Ababa	TRUE	0.4	4.32	18.88	3.36	18.8	14.24	1.2	0.56	1.68	14.8	7.92	9.12	16	3.17666	13127	13252.9	0	0	0	0	0	[0]	0	0	0	0	0	0	0	0	0
6	15000	1	0.35	0.75	47.5	female abc	10	10	TRUE	150	120	240	6	36	TRUE	Generic	Addis Ababa	TRUE	0.4	4.32	18.88	3.36	18.8	14.24	1.2	0.56	1.68	14.8	7.92	9.12	21	17.3173	12346	12521.7	0	0	0	0	0	[0]	0	0	0	0	0	0	0	0	0
5	15000	1	0.35	0.75	47.5	female abc	10	10	TRUE	150	120	240	6	36	TRUE	Generic	Addis Ababa	TRUE	0.4	4.32	18.88	3.36	18.8	14.24	1.2	0.56	1.68	14.8	7.92	9.12	21	17.3979	9938	9992.75	0	0	0	0	0	[0]	0	0	0	0	0	0	0	0	0
4	15000	1	0.35	0.75	47.5	female abc	10	10	TRUE	150	120	240	6	36	TRUE	Generic	Addis Ababa	TRUE	0.4	4.32	18.88	3.36	18.8	14.24	1.2	0.56	1.68	14.8	7.92	9.12	17	2.11636	13183	13776	0	0	0	0	0	[0]	0	0	0	0	0	0	0	0	0
3	15000	1	0.35	0.75	47.5	female abc	10	10	TRUE	150	120	240	6	36	TRUE	Generic	Addis Ababa	TRUE	0.4	4.32	18.88	3.36	18.8	14.24	1.2	0.56	1.68	14.8	7.92	9.12	18	2.31935	11943	12994.2	0	0	0	0	0	[0]	0	0	0	0	0	0	0	0	0
16	15000	1	0.35	0.75	47.5	female abc	10	10	TRUE	150	120	240	6	36	TRUE	Generic	Addis Ababa	TRUE	0.4	4.32	18.88	3.36	18.8	14.24	1.2	0.56	1.68	14.8	7.92	9.12	18	2.62469	11849	12811.4	0	0	0	0	0	[0]	0	0	0	0	0	0	0	0	0
7	15000	1	0.35	0.75	47.5	female abc	10	10	TRUE	150	120	240	6	36	TRUE	Generic	Addis Ababa	TRUE	0.4	4.32	18.88	3.36	18.8	14.24	1.2	0.56	1.68	14.8	7.92	9.12	19	5.64434	11764	12919.4	0	0	0	0	0	[0]	0	0	0	0	0	0	0	0	0
14	15000	1	0.35	0.75	47.5	female abc	10	10	TRUE	150	120	240	6	36	TRUE	Generic	Addis Ababa	TRUE	0.4	4.32	18.88	3.36	18.8	14.24	1.2	0.56	1.68	14.8	7.92	9.12	17	1.94755	12888	13521.2	0	0	0	0	0	[0]	0	0	0	0	0	0	0	0	0
12	15000	1	0.35	0.75	47.5	female abc	10	10	TRUE	150	120	240	6	36	TRUE	Generic	Addis Ababa	TRUE	0.4	4.32	18.88	3.36	18.8	14.24	1.2	0.56	1.68	14.8	7.92	9.12	19	4.84818	11922	13009.2	0	0	0	0	0	[0]	0	0	0	0	0	0	0	0	0
15	15000	1	0.35	0.75	47.5	female abc	10	10	TRUE	150	120	240	6	36	TRUE	Generic	Addis Ababa	TRUE	0.4	4.32	18.88	3.36	18.8	14.24	1.2	0.56	1.68	14.8	7.92	9.12	16	3.39572	13517	13597.2	0	0	0	0	0	[0]	0	0	0	0	0	0	0	0	0
2	15000	1	0.35	0.75	47.5	female abc	10	10	TRUE	150	120	240	6	36	TRUE	Generic	Addis Ababa	TRUE	0.4	4.32	18.88	3.36	18.8	14.24	1.2	0.56	1.68	14.8	7.92	9.12	18	2.47927	11939	12945.9	0	0	0	0	0	[0]	0	0	0	0	0	0	0	0	0
1	15000	1	0.35	0.75	47.5	female abc	10	10	TRUE	150	120	240	6	36	TRUE	Generic	Addis Ababa	TRUE	0.4	4.32	18.88	3.36	18.8	14.24	1.2	0.56	1.68	14.8	7.92	9.12	20	10.9726	12030	12872.2	0	0	0	0	0	[0]	0	0	0	0	0	0	0	0	0
11	15000	1	0.35	0.75	47.5	female abc	10	10	TRUE	150	120	240	6	36	TRUE	Generic	Addis Ababa	TRUE	0.4	4.32	18.88	3.36	18.8	14.24	1.2	0.56	1.68	14.8	7.92	9.12	19	4.6694	11479	12586.3	0	0	0	0	0	[0]	0	0	0	0	0	0	0	0	0
9	15000	1	0.35	0.75	47.5	female abc	10	10	TRUE	150	120	240	6	36	TRUE	Generic	Addis Ababa	TRUE	0.4	4.32	18.88	3.36	18.8	14.24	1.2	0.56	1.68	14.8	7.92	9.12	18	2.56367	11741	12739.4	0	0	0	0	0	[0]	0	0	0	0	0	0	0	0	0
13	15000	1	0.35	0.75	47.5	female abc	10	10	TRUE	150	120	240	6	36	TRUE	Generic	Addis Ababa	TRUE	0.4	4.32	18.88	3.36	18.8	14.24	1.2	0.56	1.68	14.8	7.92	9.12	18	2.36101	11817	12792	0	0	0	0	0	[0]	0	0	0	0	0	0	0	0	0
10	15000	1	0.35	0.75	47.5	female abc	10	10	TRUE	150	120	240	6	36	TRUE	Generic	Addis Ababa	TRUE	0.4	4.32	18.88	3.36	18.8	14.24	1.2	0.56	1.68	14.8	7.92	9.12	18	2.35765	11749	12829.8	0	0	0	0	0	[0]	0	0	0	0	0	0	0	0	0
5	15000	1	0.35	0.75	47.5	female abc	10	10	TRUE	150	120	240	6	36	TRUE	Generic	Addis Ababa	TRUE	0.4	4.32	18.88	3.36	18.8	14.24	1.2	0.56	1.68	14.8	7.92	9.12	22	23.617	10683	10048.6	0	0	0	0	0	[0]	0	0	0	0	0	0	0	0	0
8	15000	1	0.35	0.75	47.5	female abc	10	10	TRUE	150	120	240	6	36	TRUE	Generic	Addis Ababa	TRUE	0.4	4.32	18.88	3.36	18.8	14.24	1.2	0.56	1.68	14.8	7.92	9.12	17	1.72222	12600	13317.2	0	0	0	0	0	[0]	0	0	0	0	0	0	0	0	0
6	15000	1	0.35	0.75	47.5	female abc	10	10	TRUE	150	120	240	6	36	TRUE	Generic	Addis Ababa	TRUE	0.4	4.32	18.88	3.36	18.8	14.24	1.2	0.56	1.68	14.8	7.92	9.12	22	23.0176	13216	12567.6	0	0	0	0	0	[0]	0	0	0	0	0	0	0	0	0
4	15000	1	0.35	0.75	47.5	female abc	10	10	TRUE	150	120	240	6	36	TRUE	Generic	Addis Ababa	TRUE	0.4	4.32	18.88	3.36	18.8	14.24	1.2	0.56	1.68	14.8	7.92	9.12	18	2.62146	12741	13850.9	0	0	0	0	0	[0]	0	0	0	0	0	0	0	0	0
16	15000	1	0.35	0.75	47.5	female abc	10	10	TRUE	150	120	240	6	36	TRUE	Generic	Addis Ababa	TRUE	0.4	4.32	18.88	3.36	18.8	14.24	1.2	0.56	1.68	14.8	7.92	9.12	19	5.63273	11806	12878.1	0	0	0	0	0	[0]	0	0	0	0	0	0	0	0	0
3	15000	1	0.35	0.75	47.5	female abc	10	10	TRUE	150	120	240	6	36	TRUE	Generic	Addis Ababa	TRUE	0.4	4.32	18.88	3.36	18.8	14.24	1.2	0.56	1.68	14.8	7.92	9.12	19	5.25874	11904	13043.4	0	0	0	0	0	[0]	0	0	0	0	0	0	0	0	0
7	15000	1	0.35	0.75	47.5	female abc	10	10	TRUE	150	120	240	6	36	TRUE	Generic	Addis Ababa	TRUE	0.4	4.32	18.88	3.36	18.8	14.24	1.2	0.56	1.68	14.8	7.92	9.12	20	11.2931	12087	12984.5	0	0	0	0	0	[0]	0	0	0	0	0	0	0	0	0
12	15000	1	0.35	0.75	47.5	female abc	10	10	TRUE	150	120	240	6	36	TRUE	Generic	Addis Ababa	TRUE	0.4	4.32	18.88	3.36	18.8	14.24	1.2	0.56	1.68	14.8	7.92	9.12	20	9.94606	12236	13055.2	0	0	0	0	0	[0]	0	0	0	0	0	0	0	0	0
14	15000	1	0.35	0.75	47.5	female abc	10	10	TRUE	150	120	240	6	36	TRUE	Generic	Addis Ababa	TRUE	0.4	4.32	18.88	3.36	18.8	14.24	1.2	0.56	1.68	14.8	7.92	9.12	18	2.45282	12557	13600.3	0	0	0	0	0	[0]	0	0	0	0	0	0	0	0	0
2	15000	1	0.35	0.75	47.5	female abc	10	10	TRUE	150	120	240	6	36	TRUE	Generic	Addis Ababa	TRUE	0.4	4.32	18.88	3.36	18.8	14.24	1.2	0.56	1.68	14.8	7.92	9.12	19	5.07197	11810	13002.8	0	0	0	0	0	[0]	0	0	0	0	0	0	0	0	0
15	15000	1	0.35	0.75	47.5	female abc	10	10	TRUE	150	120	240	6	36	TRUE	Generic	Addis Ababa	TRUE	0.4	4.32	18.88	3.36	18.8	14.24	1.2	0.56	1.68	14.8	7.92	9.12	17	1.87999	13032	13676.3	0	0	0	0	0	[0]	0	0	0	0	0	0	0	0	0
13	15000	1	0.35	0.75	47.5	female abc	10	10	TRUE	150	120	240	6	36	TRUE	Generic	Addis Ababa	TRUE	0.4	4.32	18.88	3.36	18.8	14.24	1.2	0.56	1.68	14.8	7.92	9.12	19	4.99915	11762	12852.2	0	0	0	0	0	[0]	0	0	0	0	0	0	0	0	0
10	15000	1	0.35	0.75	47.5	female abc	10	10	TRUE	150	120	240	6	36	TRUE	Generic	Addis Ababa	TRUE	0.4	4.32	18.88	3.36	18.8	14.24	1.2	0.56	1.68	14.8	7.92	9.12	19	5.15676	11674	12875	0	0	0	0	0	[0]	0	0	0	0	0	0	0	0	0
5	15000	1	0.35	0.75	47.5	female abc	10	10	TRUE	150	120	240	6	36	TRUE	Generic	Addis Ababa	TRUE	0.4	4.32	18.88	3.36	18.8	14.24	1.2	0.56	1.68	14.8	7.92	9.12	23	26.3103	11410	10111	0	0	0	0	0	[0]	0	0	0	0	0	0	0	0	0
11	15000	1	0.35	0.75	47.5	female abc	10	10	TRUE	150	120	240	6	36	TRUE	Generic	Addis Ababa	TRUE	0.4	4.32	18.88	3.36	18.8	14.24	1.2	0.56	1.68	14.8	7.92	9.12	20	9.75713	11776	12621.9	0	0	0	0	0	[0]	0	0	0	0	0	0	0	0	0
1	15000	1	0.35	0.75	47.5	female abc	10	10	TRUE	150	120	240	6	36	TRUE	Generic	Addis Ababa	TRUE	0.4	4.32	18.88	3.36	18.8	14.24	1.2	0.56	1.68	14.8	7.92	9.12	21	18.3035	12779	12935.1	0	0	0	0	0	[0]	0	0	0	0	0	0	0	0	0
9	15000	1	0.35	0.75	47.5	female abc	10	10	TRUE	150	120	240	6	36	TRUE	Generic	Addis Ababa	TRUE	0.4	4.32	18.88	3.36	18.8	14.24	1.2	0.56	1.68	14.8	7.92	9.12	19	5.1988	11695	12806.6	0	0	0	0	0	[0]	0	0	0	0	0	0	0	0	0
8	15000	1	0.35	0.75	47.5	female abc	10	10	TRUE	150	120	240	6	36	TRUE	Generic	Addis Ababa	TRUE	0.4	4.32	18.88	3.36	18.8	14.24	1.2	0.56	1.68	14.8	7.92	9.12	18	2.26233	12244	13368.3	0	0	0	0	0	[0]	0	0	0	0	0	0	0	0	0
16	15000	1	0.35	0.75	47.5	female abc	10	10	TRUE	150	120	240	6	36	TRUE	Generic	Addis Ababa	TRUE	0.4	4.32	18.88	3.36	18.8	14.24	1.2	0.56	1.68	14.8	7.92	9.12	20	11.0627	12167	12947	0	0	0	0	0	[0]	0	0	0	0	0	0	0	0	0
4	15000	1	0.35	0.75	47.5	female abc	10	10	TRUE	150	120	240	6	36	TRUE	Generic	Addis Ababa	TRUE	0.4	4.32	18.88	3.36	18.8	14.24	1.2	0.56	1.68	14.8	7.92	9.12	19	5.29533	12596	13912.2	0	0	0	0	0	[0]	0	0	0	0	0	0	0	0	0
3	15000	1	0.35	0.75	47.5	female abc	10	10	TRUE	150	120	240	6	36	TRUE	Generic	Addis Ababa	TRUE	0.4	4.32	18.88	3.36	18.8	14.24	1.2	0.56	1.68	14.8	7.92	9.12	20	10.4446	12236	13091.8	0	0	0	0	0	[0]	0	0	0	0	0	0	0	0	0
6	15000	1	0.35	0.75	47.5	female abc	10	10	TRUE	150	120	240	6	36	TRUE	Generic	Addis Ababa	TRUE	0.4	4.32	18.88	3.36	18.8	14.24	1.2	0.56	1.68	14.8	7.92	9.12	23	26.2758	14070	12620.5	0	0	0	0	0	[0]	0	0	0	0	0	0	0	0	0
14	15000	1	0.35	0.75	47.5	female abc	10	10	TRUE	150	120	240	6	36	TRUE	Generic	Addis Ababa	TRUE	0.4	4.32	18.88	3.36	18.8	14.24	1.2	0.56	1.68	14.8	7.92	9.12	19	5.47168	12519	13670.5	0	0	0	0	0	[0]	0	0	0	0	0	0	0	0	0
7	15000	1	0.35	0.75	47.5	female abc	10	10	TRUE	150	120	240	6	36	TRUE	Generic	Addis Ababa	TRUE	0.4	4.32	18.88	3.36	18.8	14.24	1.2	0.56	1.68	14.8	7.92	9.12	21	18.7102	12886	13047.4	0	0	0	0	0	[0]	0	0	0	0	0	0	0	0	0
12	15000	1	0.35	0.75	47.5	female abc	10	10	TRUE	150	120	240	6	36	TRUE	Generic	Addis Ababa	TRUE	0.4	4.32	18.88	3.36	18.8	14.24	1.2	0.56	1.68	14.8	7.92	9.12	21	17.1097	13016	13115.1	0	0	0	0	0	[0]	0	0	0	0	0	0	0	0	0
2	15000	1	0.35	0.75	47.5	female abc	10	10	TRUE	150	120	240	6	36	TRUE	Generic	Addis Ababa	TRUE	0.4	4.32	18.88	3.36	18.8	14.24	1.2	0.56	1.68	14.8	7.92	9.12	20	10.3769	12152	13057.1	0	0	0	0	0	[0]	0	0	0	0	0	0	0	0	0
5	15000	1	0.35	0.75	47.5	female abc	10	10	TRUE	150	120	240	6	36	TRUE	Generic	Addis Ababa	TRUE	0.4	4.32	18.88	3.36	18.8	14.24	1.2	0.56	1.68	14.8	7.92	9.12	24	24.5859	11653	10167.5	0	0	0	0	0	[0]	0	0	0	0	0	0	0	0	0
15	15000	1	0.35	0.75	47.5	female abc	10	10	TRUE	150	120	240	6	36	TRUE	Generic	Addis Ababa	TRUE	0.4	4.32	18.88	3.36	18.8	14.24	1.2	0.56	1.68	14.8	7.92	9.12	18	2.53991	12717	13749.4	0	0	0	0	0	[0]	0	0	0	0	0	0	0	0	0
10	15000	1	0.35	0.75	47.5	female abc	10	10	TRUE	150	120	240	6	36	TRUE	Generic	Addis Ababa	TRUE	0.4	4.32	18.88	3.36	18.8	14.24	1.2	0.56	1.68	14.8	7.92	9.12	20	10.7416	12028	12921.1	0	0	0	0	0	[0]	0	0	0	0	0	0	0	0	0
13	15000	1	0.35	0.75	47.5	female abc	10	10	TRUE	150	120	240	6	36	TRUE	Generic	Addis Ababa	TRUE	0.4	4.32	18.88	3.36	18.8	14.24	1.2	0.56	1.68	14.8	7.92	9.12	20	10.7249	12084	12908	0	0	0	0	0	[0]	0	0	0	0	0	0	0	0	0
11	15000	1	0.35	0.75	47.5	female abc	10	10	TRUE	150	120	240	6	36	TRUE	Generic	Addis Ababa	TRUE	0.4	4.32	18.88	3.36	18.8	14.24	1.2	0.56	1.68	14.8	7.92	9.12	21	16.5349	12525	12663	0	0	0	0	0	[0]	0	0	0	0	0	0	0	0	0
9	15000	1	0.35	0.75	47.5	female abc	10	10	TRUE	150	120	240	6	36	TRUE	Generic	Addis Ababa	TRUE	0.4	4.32	18.88	3.36	18.8	14.24	1.2	0.56	1.68	14.8	7.92	9.12	20	11.089	12057	12872.8	0	0	0	0	0	[0]	0	0	0	0	0	0	0	0	0
1	15000	1	0.35	0.75	47.5	female abc	10	10	TRUE	150	120	240	6	36	TRUE	Generic	Addis Ababa	TRUE	0.4	4.32	18.88	3.36	18.8	14.24	1.2	0.56	1.68	14.8	7.92	9.12	22	24.726	13779	12996.8	0	0	0	0	0	[0]	0	0	0	0	0	0	0	0	0
8	15000	1	0.35	0.75	47.5	female abc	10	10	TRUE	150	120	240	6	36	TRUE	Generic	Addis Ababa	TRUE	0.4	4.32	18.88	3.36	18.8	14.24	1.2	0.56	1.68	14.8	7.92	9.12	19	5.08057	12164	13410.6	0	0	0	0	0	[0]	0	0	0	0	0	0	0	0	0
16	15000	1	0.35	0.75	47.5	female abc	10	10	TRUE	150	120	240	6	36	TRUE	Generic	Addis Ababa	TRUE	0.4	4.32	18.88	3.36	18.8	14.24	1.2	0.56	1.68	14.8	7.92	9.12	21	17.9265	12925	13014.8	0	0	0	0	0	[0]	0	0	0	0	0	0	0	0	0
3	15000	1	0.35	0.75	47.5	female abc	10	10	TRUE	150	120	240	6	36	TRUE	Generic	Addis Ababa	TRUE	0.4	4.32	18.88	3.36	18.8	14.24	1.2	0.56	1.68	14.8	7.92	9.12	21	17.4902	13013	13140.8	0	0	0	0	0	[0]	0	0	0	0	0	0	0	0	0
4	15000	1	0.35	0.75	47.5	female abc	10	10	TRUE	150	120	240	6	36	TRUE	Generic	Addis Ababa	TRUE	0.4	4.32	18.88	3.36	18.8	14.24	1.2	0.56	1.68	14.8	7.92	9.12	20	10.8272	12995	13971.2	0	0	0	0	0	[0]	0	0	0	0	0	0	0	0	0
14	15000	1	0.35	0.75	47.5	female abc	10	10	TRUE	150	120	240	6	36	TRUE	Generic	Addis Ababa	TRUE	0.4	4.32	18.88	3.36	18.8	14.24	1.2	0.56	1.68	14.8	7.92	9.12	20	10.7746	12910	13738.7	0	0	0	0	0	[0]	0	0	0	0	0	0	0	0	0
5	15000	1	0.35	0.75	47.5	female abc	10	10	TRUE	150	120	240	6	36	TRUE	Generic	Addis Ababa	TRUE	0.4	4.32	18.88	3.36	18.8	14.24	1.2	0.56	1.68	14.8	7.92	9.12	25	19.6642	11554	10220.5	0	0	0	0	0	[0]	0	0	0	0	0	0	0	0	0
2	15000	1	0.35	0.75	47.5	female abc	10	10	TRUE	150	120	240	6	36	TRUE	Generic	Addis Ababa	TRUE	0.4	4.32	18.88	3.36	18.8	14.24	1.2	0.56	1.68	14.8	7.92	9.12	21	17.6826	12894	13109.2	0	0	0	0	0	[0]	0	0	0	0	0	0	0	0	0
7	15000	1	0.35	0.75	47.5	female abc	10	10	TRUE	150	120	240	6	36	TRUE	Generic	Addis Ababa	TRUE	0.4	4.32	18.88	3.36	18.8	14.24	1.2	0.56	1.68	14.8	7.92	9.12	22	25.3084	13944	13111.6	0	0	0	0	0	[0]	0	0	0	0	0	0	0	0	0
6	15000	1	0.35	0.75	47.5	female abc	10	10	TRUE	150	120	240	6	36	TRUE	Generic	Addis Ababa	TRUE	0.4	4.32	18.88	3.36	18.8	14.24	1.2	0.56	1.68	14.8	7.92	9.12	24	25.0278	14408	12670.8	0	0	0	0	0	[0]	0	0	0	0	0	0	0	0	0
15	15000	1	0.35	0.75	47.5	female abc	10	10	TRUE	150	120	240	6	36	TRUE	Generic	Addis Ababa	TRUE	0.4	4.32	18.88	3.36	18.8	14.24	1.2	0.56	1.68	14.8	7.92	9.12	19	5.03922	12621	13813.2	0	0	0	0	0	[0]	0	0	0	0	0	0	0	0	0
12	15000	1	0.35	0.75	47.5	female abc	10	10	TRUE	150	120	240	6	36	TRUE	Generic	Addis Ababa	TRUE	0.4	4.32	18.88	3.36	18.8	14.24	1.2	0.56	1.68	14.8	7.92	9.12	22	23.33	14012	13180.8	0	0	0	0	0	[0]	0	0	0	0	0	0	0	0	0
10	15000	1	0.35	0.75	47.5	female abc	10	10	TRUE	150	120	240	6	36	TRUE	Generic	Addis Ababa	TRUE	0.4	4.32	18.88	3.36	18.8	14.24	1.2	0.56	1.68	14.8	7.92	9.12	21	17.5967	12724	12960.6	0	0	0	0	0	[0]	0	0	0	0	0	0	0	0	0
13	15000	1	0.35	0.75	47.5	female abc	10	10	TRUE	150	120	240	6	36	TRUE	Generic	Addis Ababa	TRUE	0.4	4.32	18.88	3.36	18.8	14.24	1.2	0.56	1.68	14.8	7.92	9.12	21	17.5344	12849	12963.8	0	0	0	0	0	[0]	0	0	0	0	0	0	0	0	0
9	15000	1	0.35	0.75	47.5	female abc	10	10	TRUE	150	120	240	6	36	TRUE	Generic	Addis Ababa	TRUE	0.4	4.32	18.88	3.36	18.8	14.24	1.2	0.56	1.68	14.8	7.92	9.12	21	18.225	12856	12934.3	0	0	0	0	0	[0]	0	0	0	0	0	0	0	0	0
11	15000	1	0.35	0.75	47.5	female abc	10	10	TRUE	150	120	240	6	36	TRUE	Generic	Addis Ababa	TRUE	0.4	4.32	18.88	3.36	18.8	14.24	1.2	0.56	1.68	14.8	7.92	9.12	22	22.8274	13440	12710.1	0	0	0	0	0	[0]	0	0	0	0	0	0	0	0	0
1	15000	1	0.35	0.75	47.5	female abc	10	10	TRUE	150	120	240	6	36	TRUE	Generic	Addis Ababa	TRUE	0.4	4.32	18.88	3.36	18.8	14.24	1.2	0.56	1.68	14.8	7.92	9.12	23	27.3338	14590	13056.8	0	0	0	0	0	[0]	0	0	0	0	0	0	0	0	0
8	15000	1	0.35	0.75	47.5	female abc	10	10	TRUE	150	120	240	6	36	TRUE	Generic	Addis Ababa	TRUE	0.4	4.32	18.88	3.36	18.8	14.24	1.2	0.56	1.68	14.8	7.92	9.12	20	10.8562	12555	13455.2	0	0	0	0	0	[0]	0	0	0	0	0	0	0	0	0
5	15000	1	0.35	0.75	47.5	female abc	10	10	TRUE	150	120	240	6	36	TRUE	Generic	Addis Ababa	TRUE	0.4	4.32	18.88	3.36	18.8	14.24	1.2	0.56	1.68	14.8	7.92	9.12	26	12.741	11153	10269.2	0	0	0	0	0	[0]	0	0	0	0	0	0	0	0	0
16	15000	1	0.35	0.75	47.5	female abc	10	10	TRUE	150	120	240	6	36	TRUE	Generic	Addis Ababa	TRUE	0.4	4.32	18.88	3.36	18.8	14.24	1.2	0.56	1.68	14.8	7.92	9.12	22	23.7824	13880	13078.1	0	0	0	0	0	[0]	0	0	0	0	0	0	0	0	0
4	15000	1	0.35	0.75	47.5	female abc	10	10	TRUE	150	120	240	6	36	TRUE	Generic	Addis Ababa	TRUE	0.4	4.32	18.88	3.36	18.8	14.24	1.2	0.56	1.68	14.8	7.92	9.12	21	17.7437	13819	14031.2	0	0	0	0	0	[0]	0	0	0	0	0	0	0	0	0
3	15000	1	0.35	0.75	47.5	female abc	10	10	TRUE	150	120	240	6	36	TRUE	Generic	Addis Ababa	TRUE	0.4	4.32	18.88	3.36	18.8	14.24	1.2	0.56	1.68	14.8	7.92	9.12	22	23.1225	14008	13196.1	0	0	0	0	0	[0]	0	0	0	0	0	0	0	0	0
14	15000	1	0.35	0.75	47.5	female abc	10	10	TRUE	150	120	240	6	36	TRUE	Generic	Addis Ababa	TRUE	0.4	4.32	18.88	3.36	18.8	14.24	1.2	0.56	1.68	14.8	7.92	9.12	21	18.059	13766	13804.1	0	0	0	0	0	[0]	0	0	0	0	0	0	0	0	0
6	15000	1	0.35	0.75	47.5	female abc	10	10	TRUE	150	120	240	6	36	TRUE	Generic	Addis Ababa	TRUE	0.4	4.32	18.88	3.36	18.8	14.24	1.2	0.56	1.68	14.8	7.92	9.12	25	19.937	14295	12718	0	0	0	0	0	[0]	0	0	0	0	0	0	0	0	0
15	15000	1	0.35	0.75	47.5	female abc	10	10	TRUE	150	120	240	6	36	TRUE	Generic	Addis Ababa	TRUE	0.4	4.32	18.88	3.36	18.8	14.24	1.2	0.56	1.68	14.8	7.92	9.12	20	10.4839	13020	13879.6	0	0	0	0	0	[0]	0	0	0	0	0	0	0	0	0
2	15000	1	0.35	0.75	47.5	female abc	10	10	TRUE	150	120	240	6	36	TRUE	Generic	Addis Ababa	TRUE	0.4	4.32	18.88	3.36	18.8	14.24	1.2	0.56	1.68	14.8	7.92	9.12	22	24.3422	13947	13168.8	0	0	0	0	0	[0]	0	0	0	0	0	0	0	0	0
7	15000	1	0.35	0.75	47.5	female abc	10	10	TRUE	150	120	240	6	36	TRUE	Generic	Addis Ababa	TRUE	0.4	4.32	18.88	3.36	18.8	14.24	1.2	0.56	1.68	14.8	7.92	9.12	23	27.7921	14756	13172.4	0	0	0	0	0	[0]	0	0	0	0	0	0	0	0	0
10	15000	1	0.35	0.75	47.5	female abc	10	10	TRUE	150	120	240	6	36	TRUE	Generic	Addis Ababa	TRUE	0.4	4.32	18.88	3.36	18.8	14.24	1.2	0.56	1.68	14.8	7.92	9.12	22	23.9463	13714	13009.1	0	0	0	0	0	[0]	0	0	0	0	0	0	0	0	0
9	15000	1	0.35	0.75	47.5	female abc	10	10	TRUE	150	120	240	6	36	TRUE	Generic	Addis Ababa	TRUE	0.4	4.32	18.88	3.36	18.8	14.24	1.2	0.56	1.68	14.8	7.92	9.12	22	24.609	13873	12997.4	0	0	0	0	0	[0]	0	0	0	0	0	0	0	0	0
13	15000	1	0.35	0.75	47.5	female abc	10	10	TRUE	150	120	240	6	36	TRUE	Generic	Addis Ababa	TRUE	0.4	4.32	18.88	3.36	18.8	14.24	1.2	0.56	1.68	14.8	7.92	9.12	22	23.7037	13808	13023.2	0	0	0	0	0	[0]	0	0	0	0	0	0	0	0	0
12	15000	1	0.35	0.75	47.5	female abc	10	10	TRUE	150	120	240	6	36	TRUE	Generic	Addis Ababa	TRUE	0.4	4.32	18.88	3.36	18.8	14.24	1.2	0.56	1.68	14.8	7.92	9.12	23	26.1594	14771	13241	0	0	0	0	0	[0]	0	0	0	0	0	0	0	0	0
5	15000	1	0.35	0.75	47.5	female abc	10	10	TRUE	150	120	240	6	36	TRUE	Generic	Addis Ababa	TRUE	0.4	4.32	18.88	3.36	18.8	14.24	1.2	0.56	1.68	14.8	7.92	9.12	27	6.88494	10690	10315	0	0	0	0	0	[0]	0	0	0	0	0	0	0	0	0
1	15000	1	0.35	0.75	47.5	female abc	10	10	TRUE	150	120	240	6	36	TRUE	Generic	Addis Ababa	TRUE	0.4	4.32	18.88	3.36	18.8	14.24	1.2	0.56	1.68	14.8	7.92	9.12	24	25.5349	14956	13114.2	0	0	0	0	0	[0]	0	0	0	0	0	0	0	0	0
11	15000	1	0.35	0.75	47.5	female abc	10	10	TRUE	150	120	240	6	36	TRUE	Generic	Addis Ababa	TRUE	0.4	4.32	18.88	3.36	18.8	14.24	1.2	0.56	1.68	14.8	7.92	9.12	23	25.2945	14177	12760.7	0	0	0	0	0	[0]	0	0	0	0	0	0	0	0	0
8	15000	1	0.35	0.75	47.5	female abc	10	10	TRUE	150	120	240	6	36	TRUE	Generic	Addis Ababa	TRUE	0.4	4.32	18.88	3.36	18.8	14.24	1.2	0.56	1.68	14.8	7.92	9.12	21	17.8213	13338	13503.4	0	0	0	0	0	[0]	0	0	0	0	0	0	0	0	0
4	15000	1	0.35	0.75	47.5	female abc	10	10	TRUE	150	120	240	6	36	TRUE	Generic	Addis Ababa	TRUE	0.4	4.32	18.88	3.36	18.8	14.24	1.2	0.56	1.68	14.8	7.92	9.12	22	24.0982	14914	14094.6	0	0	0	0	0	[0]	0	0	0	0	0	0	0	0	0
16	15000	1	0.35	0.75	47.5	female abc	10	10	TRUE	150	120	240	6	36	TRUE	Generic	Addis Ababa	TRUE	0.4	4.32	18.88	3.36	18.8	14.24	1.2	0.56	1.68	14.8	7.92	9.12	23	26.6531	14715	13141.6	0	0	0	0	0	[0]	0	0	0	0	0	0	0	0	0
3	15000	1	0.35	0.75	47.5	female abc	10	10	TRUE	150	120	240	6	36	TRUE	Generic	Addis Ababa	TRUE	0.4	4.32	18.88	3.36	18.8	14.24	1.2	0.56	1.68	14.8	7.92	9.12	23	25.7747	14747	13249.5	0	0	0	0	0	[0]	0	0	0	0	0	0	0	0	0
5	15000	1	0.35	0.75	47.5	female abc	10	10	TRUE	150	120	240	6	36	TRUE	Generic	Addis Ababa	TRUE	0.4	4.32	18.88	3.36	18.8	14.24	1.2	0.56	1.68	14.8	7.92	9.12	28	3.13446	10241	10355.8	0	0	0	0	0	[0]	0	0	0	0	0	0	0	0	0
6	15000	1	0.35	0.75	47.5	female abc	10	10	TRUE	150	120	240	6	36	TRUE	Generic	Addis Ababa	TRUE	0.4	4.32	18.88	3.36	18.8	14.24	1.2	0.56	1.68	14.8	7.92	9.12	26	12.8677	13802	12763.4	0	0	0	0	0	[0]	0	0	0	0	0	0	0	0	0
14	15000	1	0.35	0.75	47.5	female abc	10	10	TRUE	150	120	240	6	36	TRUE	Generic	Addis Ababa	TRUE	0.4	4.32	18.88	3.36	18.8	14.24	1.2	0.56	1.68	14.8	7.92	9.12	22	24.2846	14816	13873.7	0	0	0	0	0	[0]	0	0	0	0	0	0	0	0	0
15	15000	1	0.35	0.75	47.5	female abc	10	10	TRUE	150	120	240	6	36	TRUE	Generic	Addis Ababa	TRUE	0.4	4.32	18.88	3.36	18.8	14.24	1.2	0.56	1.68	14.8	7.92	9.12	21	17.5123	13836	13946	0	0	0	0	0	[0]	0	0	0	0	0	0	0	0	0
2	15000	1	0.35	0.75	47.5	female abc	10	10	TRUE	150	120	240	6	36	TRUE	Generic	Addis Ababa	TRUE	0.4	4.32	18.88	3.36	18.8	14.24	1.2	0.56	1.68	14.8	7.92	9.12	23	26.9859	14804	13230	0	0	0	0	0	[0]	0	0	0	0	0	0	0	0	0
10	15000	1	0.35	0.75	47.5	female abc	10	10	TRUE	150	120	240	6	36	TRUE	Generic	Addis Ababa	TRUE	0.4	4.32	18.88	3.36	18.8	14.24	1.2	0.56	1.68	14.8	7.92	9.12	23	26.4732	14543	13057.3	0	0	0	0	0	[0]	0	0	0	0	0	0	0	0	0
7	15000	1	0.35	0.75	47.5	female abc	10	10	TRUE	150	120	240	6	36	TRUE	Generic	Addis Ababa	TRUE	0.4	4.32	18.88	3.36	18.8	14.24	1.2	0.56	1.68	14.8	7.92	9.12	24	26.143	15136	13232.2	0	0	0	0	0	[0]	0	0	0	0	0	0	0	0	0
13	15000	1	0.35	0.75	47.5	female abc	10	10	TRUE	150	120	240	6	36	TRUE	Generic	Addis Ababa	TRUE	0.4	4.32	18.88	3.36	18.8	14.24	1.2	0.56	1.68	14.8	7.92	9.12	23	26.0739	14620	13086.3	0	0	0	0	0	[0]	0	0	0	0	0	0	0	0	0
1	15000	1	0.35	0.75	47.5	female abc	10	10	TRUE	150	120	240	6	36	TRUE	Generic	Addis Ababa	TRUE	0.4	4.32	18.88	3.36	18.8	14.24	1.2	0.56	1.68	14.8	7.92	9.12	25	20.1575	14734	13158.4	0	0	0	0	0	[0]	0	0	0	0	0	0	0	0	0
12	15000	1	0.35	0.75	47.5	female abc	10	10	TRUE	150	120	240	6	36	TRUE	Generic	Addis Ababa	TRUE	0.4	4.32	18.88	3.36	18.8	14.24	1.2	0.56	1.68	14.8	7.92	9.12	24	24.2688	15077	13295.6	0	0	0	0	0	[0]	0	0	0	0	0	0	0	0	0
9	15000	1	0.35	0.75	47.5	female abc	10	10	TRUE	150	120	240	6	36	TRUE	Generic	Addis Ababa	TRUE	0.4	4.32	18.88	3.36	18.8	14.24	1.2	0.56	1.68	14.8	7.92	9.12	23	26.9656	14652	13058.5	0	0	0	0	0	[0]	0	0	0	0	0	0	0	0	0
8	15000	1	0.35	0.75	47.5	female abc	10	10	TRUE	150	120	240	6	36	TRUE	Generic	Addis Ababa	TRUE	0.4	4.32	18.88	3.36	18.8	14.24	1.2	0.56	1.68	14.8	7.92	9.12	22	23.7889	14305	13550.1	0	0	0	0	0	[0]	0	0	0	0	0	0	0	0	0
5	15000	1	0.35	0.75	47.5	female abc	10	10	TRUE	150	120	240	6	36	TRUE	Generic	Addis Ababa	TRUE	0.4	4.32	18.88	3.36	18.8	14.24	1.2	0.56	1.68	14.8	7.92	9.12	29	1.84845	9792	10389.3	0	0	0	0	0	[0]	0	0	0	0	0	0	0	0	0
11	15000	1	0.35	0.75	47.5	female abc	10	10	TRUE	150	120	240	6	36	TRUE	Generic	Addis Ababa	TRUE	0.4	4.32	18.88	3.36	18.8	14.24	1.2	0.56	1.68	14.8	7.92	9.12	24	23.477	14478	12810	0	0	0	0	0	[0]	0	0	0	0	0	0	0	0	0
16	15000	1	0.35	0.75	47.5	female abc	10	10	TRUE	150	120	240	6	36	TRUE	Generic	Addis Ababa	TRUE	0.4	4.32	18.88	3.36	18.8	14.24	1.2	0.56	1.68	14.8	7.92	9.12	24	25.038	15133	13210	0	0	0	0	0	[0]	0	0	0	0	0	0	0	0	0
6	15000	1	0.35	0.75	47.5	female abc	10	10	TRUE	150	120	240	6	36	TRUE	Generic	Addis Ababa	TRUE	0.4	4.32	18.88	3.36	18.8	14.24	1.2	0.56	1.68	14.8	7.92	9.12	27	6.69345	13192	12800.8	0	0	0	0	0	[0]	0	0	0	0	0	0	0	0	0
4	15000	1	0.35	0.75	47.5	female abc	10	10	TRUE	150	120	240	6	36	TRUE	Generic	Addis Ababa	TRUE	0.4	4.32	18.88	3.36	18.8	14.24	1.2	0.56	1.68	14.8	7.92	9.12	23	27.0313	15852	14163.9	0	0	0	0	0	[0]	0	0	0	0	0	0	0	0	0
3	15000	1	0.35	0.75	47.5	female abc	10	10	TRUE	150	120	240	6	36	TRUE	Generic	Addis Ababa	TRUE	0.4	4.32	18.88	3.36	18.8	14.24	1.2	0.56	1.68	14.8	7.92	9.12	24	23.9939	15108	13304.2	0	0	0	0	0	[0]	0	0	0	0	0	0	0	0	0
15	15000	1	0.35	0.75	47.5	female abc	10	10	TRUE	150	120	240	6	36	TRUE	Generic	Addis Ababa	TRUE	0.4	4.32	18.88	3.36	18.8	14.24	1.2	0.56	1.68	14.8	7.92	9.12	22	24.1292	14957	14016.8	0	0	0	0	0	[0]	0	0	0	0	0	0	0	0	0
5	15000	1	0.35	0.75	47.5	female abc	10	10	TRUE	150	120	240	6	36	TRUE	Generic	Addis Ababa	TRUE	0.4	4.32	18.88	3.36	18.8	14.24	1.2	0.56	1.68	14.8	7.92	9.12	30	2.11802	9490	10418.1	0	0	0	0	0	[0]	0	0	0	0	0	0	0	0	0
2	15000	1	0.35	0.75	47.5	female abc	10	10	TRUE	150	120	240	6	36	TRUE	Generic	Addis Ababa	TRUE	0.4	4.32	18.88	3.36	18.8	14.24	1.2	0.56	1.68	14.8	7.92	9.12	24	25.3218	15149	13287.1	0	0	0	0	0	[0]	0	0	0	0	0	0	0	0	0
14	15000	1	0.35	0.75	47.5	female abc	10	10	TRUE	150	120	240	6	36	TRUE	Generic	Addis Ababa	TRUE	0.4	4.32	18.88	3.36	18.8	14.24	1.2	0.56	1.68	14.8	7.92	9.12	23	26.7949	15697	13949.2	0	0	0	0	0	[0]	0	0	0	0	0	0	0	0	0
10	15000	1	0.35	0.75	47.5	female abc	10	10	TRUE	150	120	240	6	36	TRUE	Generic	Addis Ababa	TRUE	0.4	4.32	18.88	3.36	18.8	14.24	1.2	0.56	1.68	14.8	7.92	9.12	24	25.1244	14874	13100.8	0	0	0	0	0	[0]	0	0	0	0	0	0	0	0	0
7	15000	1	0.35	0.75	47.5	female abc	10	10	TRUE	150	120	240	6	36	TRUE	Generic	Addis Ababa	TRUE	0.4	4.32	18.88	3.36	18.8	14.24	1.2	0.56	1.68	14.8	7.92	9.12	25	20.2487	14875	13279.2	0	0	0	0	0	[0]	0	0	0	0	0	0	0	0	0
1	15000	1	0.35	0.75	47.5	female abc	10	10	TRUE	150	120	240	6	36	TRUE	Generic	Addis Ababa	TRUE	0.4	4.32	18.88	3.36	18.8	14.24	1.2	0.56	1.68	14.8	7.92	9.12	26	13.1824	14178	13195.1	0	0	0	0	0	[0]	0	0	0	0	0	0	0	0	0
13	15000	1	0.35	0.75	47.5	female abc	10	10	TRUE	150	120	240	6	36	TRUE	Generic	Addis Ababa	TRUE	0.4	4.32	18.88	3.36	18.8	14.24	1.2	0.56	1.68	14.8	7.92	9.12	24	24.3659	14943	13146.7	0	0	0	0	0	[0]	0	0	0	0	0	0	0	0	0
12	15000	1	0.35	0.75	47.5	female abc	10	10	TRUE	150	120	240	6	36	TRUE	Generic	Addis Ababa	TRUE	0.4	4.32	18.88	3.36	18.8	14.24	1.2	0.56	1.68	14.8	7.92	9.12	25	18.5225	14836	13341.7	0	0	0	0	0	[0]	0	0	0	0	0	0	0	0	0
8	15000	1	0.35	0.75	47.5	female abc	10	10	TRUE	150	120	240	6	36	TRUE	Generic	Addis Ababa	TRUE	0.4	4.32	18.88	3.36	18.8	14.24	1.2	0.56	1.68	14.8	7.92	9.12	23	26.2608	15110	13597.8	0	0	0	0	0	[0]	0	0	0	0	0	0	0	0	0
9	15000	1	0.35	0.75	47.5	female abc	10	10	TRUE	150	120	240	6	36	TRUE	Generic	Addis Ababa	TRUE	0.4	4.32	18.88	3.36	18.8	14.24	1.2	0.56	1.68	14.8	7.92	9.12	24	25.4222	15042	13124.2	0	0	0	0	0	[0]	0	0	0	0	0	0	0	0	0
5	15000	1	0.35	0.75	47.5	female abc	10	10	TRUE	150	120	240	6	36	TRUE	Generic	Addis Ababa	TRUE	0.4	4.32	18.88	3.36	18.8	14.24	1.2	0.56	1.68	14.8	7.92	9.12	31	4.87546	9435	10449.2	0	0	0	0	0	[0]	0	0	0	0	0	0	0	0	0
11	15000	1	0.35	0.75	47.5	female abc	10	10	TRUE	150	120	240	6	36	TRUE	Generic	Addis Ababa	TRUE	0.4	4.32	18.88	3.36	18.8	14.24	1.2	0.56	1.68	14.8	7.92	9.12	25	18.277	14324	12852.1	0	0	0	0	0	[0]	0	0	0	0	0	0	0	0	0
6	15000	1	0.35	0.75	47.5	female abc	10	10	TRUE	150	120	240	6	36	TRUE	Generic	Addis Ababa	TRUE	0.4	4.32	18.88	3.36	18.8	14.24	1.2	0.56	1.68	14.8	7.92	9.12	28	3.12624	12603	12834.6	0	0	0	0	0	[0]	0	0	0	0	0	0	0	0	0
16	15000	1	0.35	0.75	47.5	female abc	10	10	TRUE	150	120	240	6	36	TRUE	Generic	Addis Ababa	TRUE	0.4	4.32	18.88	3.36	18.8	14.24	1.2	0.56	1.68	14.8	7.92	9.12	25	20.0348	14959	13273.1	0	0	0	0	0	[0]	0	0	0	0	0	0	0	0	0
3	15000	1	0.35	0.75	47.5	female abc	10	10	TRUE	150	120	240	6	36	TRUE	Generic	Addis Ababa	TRUE	0.4	4.32	18.88	3.36	18.8	14.24	1.2	0.56	1.68	14.8	7.92	9.12	25	18.8717	14890	13350.5	0	0	0	0	0	[0]	0	0	0	0	0	0	0	0	0
2	15000	1	0.35	0.75	47.5	female abc	10	10	TRUE	150	120	240	6	36	TRUE	Generic	Addis Ababa	TRUE	0.4	4.32	18.88	3.36	18.8	14.24	1.2	0.56	1.68	14.8	7.92	9.12	25	19.3468	14912	13329.8	0	0	0	0	0	[0]	0	0	0	0	0	0	0	0	0
5	15000	1	0.35	0.75	47.5	female abc	10	10	TRUE	150	120	240	6	36	TRUE	Generic	Addis Ababa	TRUE	0.4	4.32	18.88	3.36	18.8	14.24	1.2	0.56	1.68	14.8	7.92	9.12	32	10.0279	9663	10475.2	0	0	0	0	0	[0]	0	0	0	0	0	0	0	0	0
14	15000	1	0.35	0.75	47.5	female abc	10	10	TRUE	150	120	240	6	36	TRUE	Generic	Addis Ababa	TRUE	0.4	4.32	18.88	3.36	18.8	14.24	1.2	0.56	1.68	14.8	7.92	9.12	24	24.7977	16066	14022.9	0	0	0	0	0	[0]	0	0	0	0	0	0	0	0	0
1	15000	1	0.35	0.75	47.5	female abc	10	10	TRUE	150	120	240	6	36	TRUE	Generic	Addis Ababa	TRUE	0.4	4.32	18.88	3.36	18.8	14.24	1.2	0.56	1.68	14.8	7.92	9.12	27	7.03693	13486	13218.3	0	0	0	0	0	[0]	0	0	0	0	0	0	0	0	0
4	15000	1	0.35	0.75	47.5	female abc	10	10	TRUE	150	120	240	6	36	TRUE	Generic	Addis Ababa	TRUE	0.4	4.32	18.88	3.36	18.8	14.24	1.2	0.56	1.68	14.8	7.92	9.12	24	25.7024	16302	14232.1	0	0	0	0	0	[0]	0	0	0	0	0	0	0	0	0
15	15000	1	0.35	0.75	47.5	female abc	10	10	TRUE	150	120	240	6	36	TRUE	Generic	Addis Ababa	TRUE	0.4	4.32	18.88	3.36	18.8	14.24	1.2	0.56	1.68	14.8	7.92	9.12	23	26.6473	15829	14086.7	0	0	0	0	0	[0]	0	0	0	0	0	0	0	0	0
7	15000	1	0.35	0.75	47.5	female abc	10	10	TRUE	150	120	240	6	36	TRUE	Generic	Addis Ababa	TRUE	0.4	4.32	18.88	3.36	18.8	14.24	1.2	0.56	1.68	14.8	7.92	9.12	26	13.0204	14316	13315.8	0	0	0	0	0	[0]	0	0	0	0	0	0	0	0	0
10	15000	1	0.35	0.75	47.5	female abc	10	10	TRUE	150	120	240	6	36	TRUE	Generic	Addis Ababa	TRUE	0.4	4.32	18.88	3.36	18.8	14.24	1.2	0.56	1.68	14.8	7.92	9.12	25	19.5918	14649	13136.4	0	0	0	0	0	[0]	0	0	0	0	0	0	0	0	0
6	15000	1	0.35	0.75	47.5	female abc	10	10	TRUE	150	120	240	6	36	TRUE	Generic	Addis Ababa	TRUE	0.4	4.32	18.88	3.36	18.8	14.24	1.2	0.56	1.68	14.8	7.92	9.12	29	1.9399	12114	12867.8	0	0	0	0	0	[0]	0	0	0	0	0	0	0	0	0
12	15000	1	0.35	0.75	47.5	female abc	10	10	TRUE	150	120	240	6	36	TRUE	Generic	Addis Ababa	TRUE	0.4	4.32	18.88	3.36	18.8	14.24	1.2	0.56	1.68	14.8	7.92	9.12	26	12.231	14357	13384.2	0	0	0	0	0	[0]	0	0	0	0	0	0	0	0	0
13	15000	1	0.35	0.75	47.5	female abc	10	10	TRUE	150	120	240	6	36	TRUE	Generic	Addis Ababa	TRUE	0.4	4.32	18.88	3.36	18.8	14.24	1.2	0.56	1.68	14.8	7.92	9.12	25	19.1751	14717	13194.4	0	0	0	0	0	[0]	0	0	0	0	0	0	0	0	0
11	15000	1	0.35	0.75	47.5	female abc	10	10	TRUE	150	120	240	6	36	TRUE	Generic	Addis Ababa	TRUE	0.4	4.32	18.88	3.36	18.8	14.24	1.2	0.56	1.68	14.8	7.92	9.12	26	12.0269	13844	12888.7	0	0	0	0	0	[0]	0	0	0	0	0	0	0	0	0
8	15000	1	0.35	0.75	47.5	female abc	10	10	TRUE	150	120	240	6	36	TRUE	Generic	Addis Ababa	TRUE	0.4	4.32	18.88	3.36	18.8	14.24	1.2	0.56	1.68	14.8	7.92	9.12	24	24.593	15480	13645.3	0	0	0	0	0	[0]	0	0	0	0	0	0	0	0	0
9	15000	1	0.35	0.75	47.5	female abc	10	10	TRUE	150	120	240	6	36	TRUE	Generic	Addis Ababa	TRUE	0.4	4.32	18.88	3.36	18.8	14.24	1.2	0.56	1.68	14.8	7.92	9.12	25	19.7799	14813	13179.8	0	0	0	0	0	[0]	0	0	0	0	0	0	0	0	0
5	15000	1	0.35	0.75	47.5	female abc	10	10	TRUE	150	120	240	6	36	TRUE	Generic	Addis Ababa	TRUE	0.4	4.32	18.88	3.36	18.8	14.24	1.2	0.56	1.68	14.8	7.92	9.12	33	17.2417	10260	10502	0	0	0	0	0	[0]	0	0	0	0	0	0	0	0	0
16	15000	1	0.35	0.75	47.5	female abc	10	10	TRUE	150	120	240	6	36	TRUE	Generic	Addis Ababa	TRUE	0.4	4.32	18.88	3.36	18.8	14.24	1.2	0.56	1.68	14.8	7.92	9.12	26	12.994	14399	13324.3	0	0	0	0	0	[0]	0	0	0	0	0	0	0	0	0
3	15000	1	0.35	0.75	47.5	female abc	10	10	TRUE	150	120	240	6	36	TRUE	Generic	Addis Ababa	TRUE	0.4	4.32	18.88	3.36	18.8	14.24	1.2	0.56	1.68	14.8	7.92	9.12	26	12.2766	14377	13389.2	0	0	0	0	0	[0]	0	0	0	0	0	0	0	0	0
1	15000	1	0.35	0.75	47.5	female abc	10	10	TRUE	150	120	240	6	36	TRUE	Generic	Addis Ababa	TRUE	0.4	4.32	18.88	3.36	18.8	14.24	1.2	0.56	1.68	14.8	7.92	9.12	28	3.34936	12898	13243.1	0	0	0	0	0	[0]	0	0	0	0	0	0	0	0	0
2	15000	1	0.35	0.75	47.5	female abc	10	10	TRUE	150	120	240	6	36	TRUE	Generic	Addis Ababa	TRUE	0.4	4.32	18.88	3.36	18.8	14.24	1.2	0.56	1.68	14.8	7.92	9.12	26	12.649	14428	13374.4	0	0	0	0	0	[0]	0	0	0	0	0	0	0	0	0
6	15000	1	0.35	0.75	47.5	female abc	10	10	TRUE	150	120	240	6	36	TRUE	Generic	Addis Ababa	TRUE	0.4	4.32	18.88	3.36	18.8	14.24	1.2	0.56	1.68	14.8	7.92	9.12	30	2.39105	11794	12901.7	0	0	0	0	0	[0]	0	0	0	0	0	0	0	0	0
7	15000	1	0.35	0.75	47.5	female abc	10	10	TRUE	150	120	240	6	36	TRUE	Generic	Addis Ababa	TRUE	0.4	4.32	18.88	3.36	18.8	14.24	1.2	0.56	1.68	14.8	7.92	9.12	27	6.73112	13653	13345.2	0	0	0	0	0	[0]	0	0	0	0	0	0	0	0	0
10	15000	1	0.35	0.75	47.5	female abc	10	10	TRUE	150	120	240	6	36	TRUE	Generic	Addis Ababa	TRUE	0.4	4.32	18.88	3.36	18.8	14.24	1.2	0.56	1.68	14.8	7.92	9.12	26	12.7911	14127	13167.9	0	0	0	0	0	[0]	0	0	0	0	0	0	0	0	0
14	15000	1	0.35	0.75	47.5	female abc	10	10	TRUE	150	120	240	6	36	TRUE	Generic	Addis Ababa	TRUE	0.4	4.32	18.88	3.36	18.8	14.24	1.2	0.56	1.68	14.8	7.92	9.12	25	19.3073	15823	14084.2	0	0	0	0	0	[0]	0	0	0	0	0	0	0	0	0
5	15000	1	0.35	0.75	47.5	female abc	10	10	TRUE	150	120	240	6	36	TRUE	Generic	Addis Ababa	TRUE	0.4	4.32	18.88	3.36	18.8	14.24	1.2	0.56	1.68	14.8	7.92	9.12	34	23.5427	11031	10531	0	0	0	0	0	[0]	0	0	0	0	0	0	0	0	0
12	15000	1	0.35	0.75	47.5	female abc	10	10	TRUE	150	120	240	6	36	TRUE	Generic	Addis Ababa	TRUE	0.4	4.32	18.88	3.36	18.8	14.24	1.2	0.56	1.68	14.8	7.92	9.12	27	6.52126	13755	13421.8	0	0	0	0	0	[0]	0	0	0	0	0	0	0	0	0
4	15000	1	0.35	0.75	47.5	female abc	10	10	TRUE	150	120	240	6	36	TRUE	Generic	Addis Ababa	TRUE	0.4	4.32	18.88	3.36	18.8	14.24	1.2	0.56	1.68	14.8	7.92	9.12	25	20.2024	16107	14289	0	0	0	0	0	[0]	0	0	0	0	0	0	0	0	0
11	15000	1	0.35	0.75	47.5	female abc	10	10	TRUE	150	120	240	6	36	TRUE	Generic	Addis Ababa	TRUE	0.4	4.32	18.88	3.36	18.8	14.24	1.2	0.56	1.68	14.8	7.92	9.12	27	6.54537	13246	12918.7	0	0	0	0	0	[0]	0	0	0	0	0	0	0	0	0
15	15000	1	0.35	0.75	47.5	female abc	10	10	TRUE	150	120	240	6	36	TRUE	Generic	Addis Ababa	TRUE	0.4	4.32	18.88	3.36	18.8	14.24	1.2	0.56	1.68	14.8	7.92	9.12	24	24.9337	16207	14154.7	0	0	0	0	0	[0]	0	0	0	0	0	0	0	0	0
13	15000	1	0.35	0.75	47.5	female abc	10	10	TRUE	150	120	240	6	36	TRUE	Generic	Addis Ababa	TRUE	0.4	4.32	18.88	3.36	18.8	14.24	1.2	0.56	1.68	14.8	7.92	9.12	26	12.366	14184	13234.3	0	0	0	0	0	[0]	0	0	0	0	0	0	0	0	0
1	15000	1	0.35	0.75	47.5	female abc	10	10	TRUE	150	120	240	6	36	TRUE	Generic	Addis Ababa	TRUE	0.4	4.32	18.88	3.36	18.8	14.24	1.2	0.56	1.68	14.8	7.92	9.12	29	1.88816	12393	13268.2	0	0	0	0	0	[0]	0	0	0	0	0	0	0	0	0
9	15000	1	0.35	0.75	47.5	female abc	10	10	TRUE	150	120	240	6	36	TRUE	Generic	Addis Ababa	TRUE	0.4	4.32	18.88	3.36	18.8	14.24	1.2	0.56	1.68	14.8	7.92	9.12	26	12.9401	14343	13233.9	0	0	0	0	0	[0]	0	0	0	0	0	0	0	0	0
16	15000	1	0.35	0.75	47.5	female abc	10	10	TRUE	150	120	240	6	36	TRUE	Generic	Addis Ababa	TRUE	0.4	4.32	18.88	3.36	18.8	14.24	1.2	0.56	1.68	14.8	7.92	9.12	27	6.6885	13740	13367.8	0	0	0	0	0	[0]	0	0	0	0	0	0	0	0	0
3	15000	1	0.35	0.75	47.5	female abc	10	10	TRUE	150	120	240	6	36	TRUE	Generic	Addis Ababa	TRUE	0.4	4.32	18.88	3.36	18.8	14.24	1.2	0.56	1.68	14.8	7.92	9.12	27	6.42649	13740	13421	0	0	0	0	0	[0]	0	0	0	0	0	0	0	0	0
8	15000	1	0.35	0.75	47.5	female abc	10	10	TRUE	150	120	240	6	36	TRUE	Generic	Addis Ababa	TRUE	0.4	4.32	18.88	3.36	18.8	14.24	1.2	0.56	1.68	14.8	7.92	9.12	25	19.4101	15291	13686.3	0	0	0	0	0	[0]	0	0	0	0	0	0	0	0	0
6	15000	1	0.35	0.75	47.5	female abc	10	10	TRUE	150	120	240	6	36	TRUE	Generic	Addis Ababa	TRUE	0.4	4.32	18.88	3.36	18.8	14.24	1.2	0.56	1.68	14.8	7.92	9.12	31	5.01538	11704	12932.7	0	0	0	0	0	[0]	0	0	0	0	0	0	0	0	0
5	15000	1	0.35	0.75	47.5	female abc	10	10	TRUE	150	120	240	6	36	TRUE	Generic	Addis Ababa	TRUE	0.4	4.32	18.88	3.36	18.8	14.24	1.2	0.56	1.68	14.8	7.92	9.12	35	26.5392	11711	10556.1	0	0	0	0	0	[0]	0	0	0	0	0	0	0	0	0
2	15000	1	0.35	0.75	47.5	female abc	10	10	TRUE	150	120	240	6	36	TRUE	Generic	Addis Ababa	TRUE	0.4	4.32	18.88	3.36	18.8	14.24	1.2	0.56	1.68	14.8	7.92	9.12	27	6.5499	13817	13412.8	0	0	0	0	0	[0]	0	0	0	0	0	0	0	0	0
7	15000	1	0.35	0.75	47.5	female abc	10	10	TRUE	150	120	240	6	36	TRUE	Generic	Addis Ababa	TRUE	0.4	4.32	18.88	3.36	18.8	14.24	1.2	0.56	1.68	14.8	7.92	9.12	28	3.27264	13017	13372.8	0	0	0	0	0	[0]	0	0	0	0	0	0	0	0	0
10	15000	1	0.35	0.75	47.5	female abc	10	10	TRUE	150	120	240	6	36	TRUE	Generic	Addis Ababa	TRUE	0.4	4.32	18.88	3.36	18.8	14.24	1.2	0.56	1.68	14.8	7.92	9.12	27	6.74574	13490	13192.2	0	0	0	0	0	[0]	0	0	0	0	0	0	0	0	0
12	15000	1	0.35	0.75	47.5	female abc	10	10	TRUE	150	120	240	6	36	TRUE	Generic	Addis Ababa	TRUE	0.4	4.32	18.88	3.36	18.8	14.24	1.2	0.56	1.68	14.8	7.92	9.12	28	3.06931	13130	13450.8	0	0	0	0	0	[0]	0	0	0	0	0	0	0	0	0
11	15000	1	0.35	0.75	47.5	female abc	10	10	TRUE	150	120	240	6	36	TRUE	Generic	Addis Ababa	TRUE	0.4	4.32	18.88	3.36	18.8	14.24	1.2	0.56	1.68	14.8	7.92	9.12	28	2.94326	12707	12950.8	0	0	0	0	0	[0]	0	0	0	0	0	0	0	0	0
14	15000	1	0.35	0.75	47.5	female abc	10	10	TRUE	150	120	240	6	36	TRUE	Generic	Addis Ababa	TRUE	0.4	4.32	18.88	3.36	18.8	14.24	1.2	0.56	1.68	14.8	7.92	9.12	26	12.3913	15301	14143.8	0	0	0	0	0	[0]	0	0	0	0	0	0	0	0	0
1	15000	1	0.35	0.75	47.5	female abc	10	10	TRUE	150	120	240	6	36	TRUE	Generic	Addis Ababa	TRUE	0.4	4.32	18.88	3.36	18.8	14.24	1.2	0.56	1.68	14.8	7.92	9.12	30	2.48339	12040	13293.9	0	0	0	0	0	[0]	0	0	0	0	0	0	0	0	0
4	15000	1	0.35	0.75	47.5	female abc	10	10	TRUE	150	120	240	6	36	TRUE	Generic	Addis Ababa	TRUE	0.4	4.32	18.88	3.36	18.8	14.24	1.2	0.56	1.68	14.8	7.92	9.12	26	12.9951	15552	14341.9	0	0	0	0	0	[0]	0	0	0	0	0	0	0	0	0
6	15000	1	0.35	0.75	47.5	female abc	10	10	TRUE	150	120	240	6	36	TRUE	Generic	Addis Ababa	TRUE	0.4	4.32	18.88	3.36	18.8	14.24	1.2	0.56	1.68	14.8	7.92	9.12	32	10.09	12002	12962.2	0	0	0	0	0	[0]	0	0	0	0	0	0	0	0	0
9	15000	1	0.35	0.75	47.5	female abc	10	10	TRUE	150	120	240	6	36	TRUE	Generic	Addis Ababa	TRUE	0.4	4.32	18.88	3.36	18.8	14.24	1.2	0.56	1.68	14.8	7.92	9.12	27	6.98575	13685	13284.2	0	0	0	0	0	[0]	0	0	0	0	0	0	0	0	0
16	15000	1	0.35	0.75	47.5	female abc	10	10	TRUE	150	120	240	6	36	TRUE	Generic	Addis Ababa	TRUE	0.4	4.32	18.88	3.36	18.8	14.24	1.2	0.56	1.68	14.8	7.92	9.12	28	2.9663	13114	13405.1	0	0	0	0	0	[0]	0	0	0	0	0	0	0	0	0
13	15000	1	0.35	0.75	47.5	female abc	10	10	TRUE	150	120	240	6	36	TRUE	Generic	Addis Ababa	TRUE	0.4	4.32	18.88	3.36	18.8	14.24	1.2	0.56	1.68	14.8	7.92	9.12	27	6.48039	13564	13264.9	0	0	0	0	0	[0]	0	0	0	0	0	0	0	0	0
5	15000	1	0.35	0.75	47.5	female abc	10	10	TRUE	150	120	240	6	36	TRUE	Generic	Addis Ababa	TRUE	0.4	4.32	18.88	3.36	18.8	14.24	1.2	0.56	1.68	14.8	7.92	9.12	36	24.9854	11999	10584.9	0	0	0	0	0	[0]	0	0	0	0	0	0	0	0	0
15	15000	1	0.35	0.75	47.5	female abc	10	10	TRUE	150	120	240	6	36	TRUE	Generic	Addis Ababa	TRUE	0.4	4.32	18.88	3.36	18.8	14.24	1.2	0.56	1.68	14.8	7.92	9.12	25	19.511	16032	14218.7	0	0	0	0	0	[0]	0	0	0	0	0	0	0	0	0
2	15000	1	0.35	0.75	47.5	female abc	10	10	TRUE	150	120	240	6	36	TRUE	Generic	Addis Ababa	TRUE	0.4	4.32	18.88	3.36	18.8	14.24	1.2	0.56	1.68	14.8	7.92	9.12	28	3.2109	13205	13447.1	0	0	0	0	0	[0]	0	0	0	0	0	0	0	0	0
3	15000	1	0.35	0.75	47.5	female abc	10	10	TRUE	150	120	240	6	36	TRUE	Generic	Addis Ababa	TRUE	0.4	4.32	18.88	3.36	18.8	14.24	1.2	0.56	1.68	14.8	7.92	9.12	28	3.06455	13183	13454	0	0	0	0	0	[0]	0	0	0	0	0	0	0	0	0
10	15000	1	0.35	0.75	47.5	female abc	10	10	TRUE	150	120	240	6	36	TRUE	Generic	Addis Ababa	TRUE	0.4	4.32	18.88	3.36	18.8	14.24	1.2	0.56	1.68	14.8	7.92	9.12	28	3.12839	12914	13217.4	0	0	0	0	0	[0]	0	0	0	0	0	0	0	0	0
8	15000	1	0.35	0.75	47.5	female abc	10	10	TRUE	150	120	240	6	36	TRUE	Generic	Addis Ababa	TRUE	0.4	4.32	18.88	3.36	18.8	14.24	1.2	0.56	1.68	14.8	7.92	9.12	26	12.3865	14758	13724.6	0	0	0	0	0	[0]	0	0	0	0	0	0	0	0	0
7	15000	1	0.35	0.75	47.5	female abc	10	10	TRUE	150	120	240	6	36	TRUE	Generic	Addis Ababa	TRUE	0.4	4.32	18.88	3.36	18.8	14.24	1.2	0.56	1.68	14.8	7.92	9.12	29	1.97505	12506	13398.7	0	0	0	0	0	[0]	0	0	0	0	0	0	0	0	0
11	15000	1	0.35	0.75	47.5	female abc	10	10	TRUE	150	120	240	6	36	TRUE	Generic	Addis Ababa	TRUE	0.4	4.32	18.88	3.36	18.8	14.24	1.2	0.56	1.68	14.8	7.92	9.12	29	1.85852	12214	12979.7	0	0	0	0	0	[0]	0	0	0	0	0	0	0	0	0
12	15000	1	0.35	0.75	47.5	female abc	10	10	TRUE	150	120	240	6	36	TRUE	Generic	Addis Ababa	TRUE	0.4	4.32	18.88	3.36	18.8	14.24	1.2	0.56	1.68	14.8	7.92	9.12	29	1.75578	12587	13473.9	0	0	0	0	0	[0]	0	0	0	0	0	0	0	0	0
1	15000	1	0.35	0.75	47.5	female abc	10	10	TRUE	150	120	240	6	36	TRUE	Generic	Addis Ababa	TRUE	0.4	4.32	18.88	3.36	18.8	14.24	1.2	0.56	1.68	14.8	7.92	9.12	31	5.41691	11981	13320.3	0	0	0	0	0	[0]	0	0	0	0	0	0	0	0	0
14	15000	1	0.35	0.75	47.5	female abc	10	10	TRUE	150	120	240	6	36	TRUE	Generic	Addis Ababa	TRUE	0.4	4.32	18.88	3.36	18.8	14.24	1.2	0.56	1.68	14.8	7.92	9.12	27	6.57679	14612	14193.3	0	0	0	0	0	[0]	0	0	0	0	0	0	0	0	0
4	15000	1	0.35	0.75	47.5	female abc	10	10	TRUE	150	120	240	6	36	TRUE	Generic	Addis Ababa	TRUE	0.4	4.32	18.88	3.36	18.8	14.24	1.2	0.56	1.68	14.8	7.92	9.12	27	6.59467	14815	14382	0	0	0	0	0	[0]	0	0	0	0	0	0	0	0	0
6	15000	1	0.35	0.75	47.5	female abc	10	10	TRUE	150	120	240	6	36	TRUE	Generic	Addis Ababa	TRUE	0.4	4.32	18.88	3.36	18.8	14.24	1.2	0.56	1.68	14.8	7.92	9.12	33	17.3411	12727	12993.9	0	0	0	0	0	[0]	0	0	0	0	0	0	0	0	0
13	15000	1	0.35	0.75	47.5	female abc	10	10	TRUE	150	120	240	6	36	TRUE	Generic	Addis Ababa	TRUE	0.4	4.32	18.88	3.36	18.8	14.24	1.2	0.56	1.68	14.8	7.92	9.12	28	2.97647	13002	13293.9	0	0	0	0	0	[0]	0	0	0	0	0	0	0	0	0
16	15000	1	0.35	0.75	47.5	female abc	10	10	TRUE	150	120	240	6	36	TRUE	Generic	Addis Ababa	TRUE	0.4	4.32	18.88	3.36	18.8	14.24	1.2	0.56	1.68	14.8	7.92	9.12	29	1.78571	12600	13440.6	0	0	0	0	0	[0]	0	0	0	0	0	0	0	0	0
5	15000	1	0.35	0.75	47.5	female abc	10	10	TRUE	150	120	240	6	36	TRUE	Generic	Addis Ababa	TRUE	0.4	4.32	18.88	3.36	18.8	14.24	1.2	0.56	1.68	14.8	7.92	9.12	37	19.5472	11792	10604.8	0	0	0	0	0	[0]	0	0	0	0	0	0	0	0	0
2	15000	1	0.35	0.75	47.5	female abc	10	10	TRUE	150	120	240	6	36	TRUE	Generic	Addis Ababa	TRUE	0.4	4.32	18.88	3.36	18.8	14.24	1.2	0.56	1.68	14.8	7.92	9.12	29	1.76656	12680	13478.1	0	0	0	0	0	[0]	0	0	0	0	0	0	0	0	0
7	15000	1	0.35	0.75	47.5	female abc	10	10	TRUE	150	120	240	6	36	TRUE	Generic	Addis Ababa	TRUE	0.4	4.32	18.88	3.36	18.8	14.24	1.2	0.56	1.68	14.8	7.92	9.12	30	2.49897	12125	13422.1	0	0	0	0	0	[0]	0	0	0	0	0	0	0	0	0
3	15000	1	0.35	0.75	47.5	female abc	10	10	TRUE	150	120	240	6	36	TRUE	Generic	Addis Ababa	TRUE	0.4	4.32	18.88	3.36	18.8	14.24	1.2	0.56	1.68	14.8	7.92	9.12	29	1.82263	12674	13485.2	0	0	0	0	0	[0]	0	0	0	0	0	0	0	0	0
9	15000	1	0.35	0.75	47.5	female abc	10	10	TRUE	150	120	240	6	36	TRUE	Generic	Addis Ababa	TRUE	0.4	4.32	18.88	3.36	18.8	14.24	1.2	0.56	1.68	14.8	7.92	9.12	28	3.10992	13055	13325.6	0	0	0	0	0	[0]	0	0	0	0	0	0	0	0	0
10	15000	1	0.35	0.75	47.5	female abc	10	10	TRUE	150	120	240	6	36	TRUE	Generic	Addis Ababa	TRUE	0.4	4.32	18.88	3.36	18.8	14.24	1.2	0.56	1.68	14.8	7.92	9.12	29	1.79423	12373	13238.2	0	0	0	0	0	[0]	0	0	0	0	0	0	0	0	0
11	15000	1	0.35	0.75	47.5	female abc	10	10	TRUE	150	120	240	6	36	TRUE	Generic	Addis Ababa	TRUE	0.4	4.32	18.88	3.36	18.8	14.24	1.2	0.56	1.68	14.8	7.92	9.12	30	2.39697	11890	13008.3	0	0	0	0	0	[0]	0	0	0	0	0	0	0	0	0
8	15000	1	0.35	0.75	47.5	female abc	10	10	TRUE	150	120	240	6	36	TRUE	Generic	Addis Ababa	TRUE	0.4	4.32	18.88	3.36	18.8	14.24	1.2	0.56	1.68	14.8	7.92	9.12	27	6.63739	14117	13757.4	0	0	0	0	0	[0]	0	0	0	0	0	0	0	0	0
15	15000	1	0.35	0.75	47.5	female abc	10	10	TRUE	150	120	240	6	36	TRUE	Generic	Addis Ababa	TRUE	0.4	4.32	18.88	3.36	18.8	14.24	1.2	0.56	1.68	14.8	7.92	9.12	26	13.1244	15475	14278.6	0	0	0	0	0	[0]	0	0	0	0	0	0	0	0	0
12	15000	1	0.35	0.75	47.5	female abc	10	10	TRUE	150	120	240	6	36	TRUE	Generic	Addis Ababa	TRUE	0.4	4.32	18.88	3.36	18.8	14.24	1.2	0.56	1.68	14.8	7.92	9.12	30	2.295	12244	13495.2	0	0	0	0	0	[0]	0	0	0	0	0	0	0	0	0
1	15000	1	0.35	0.75	47.5	female abc	10	10	TRUE	150	120	240	6	36	TRUE	Generic	Addis Ababa	TRUE	0.4	4.32	18.88	3.36	18.8	14.24	1.2	0.56	1.68	14.8	7.92	9.12	32	11.0195	12369	13348.6	0	0	0	0	0	[0]	0	0	0	0	0	0	0	0	0
5	15000	1	0.35	0.75	47.5	female abc	10	10	TRUE	150	120	240	6	36	TRUE	Generic	Addis Ababa	TRUE	0.4	4.32	18.88	3.36	18.8	14.24	1.2	0.56	1.68	14.8	7.92	9.12	38	12.6912	11378	10623.5	0	0	0	0	0	[0]	0	0	0	0	0	0	0	0	0
14	15000	1	0.35	0.75	47.5	female abc	10	10	TRUE	150	120	240	6	36	TRUE	Generic	Addis Ababa	TRUE	0.4	4.32	18.88	3.36	18.8	14.24	1.2	0.56	1.68	14.8	7.92	9.12	28	3.21144	13919	14239.5	0	0	0	0	0	[0]	0	0	0	0	0	0	0	0	0
2	15000	1	0.35	0.75	47.5	female abc	10	10	TRUE	150	120	240	6	36	TRUE	Generic	Addis Ababa	TRUE	0.4	4.32	18.88	3.36	18.8	14.24	1.2	0.56	1.68	14.8	7.92	9.12	30	2.28381	12304	13508.5	0	0	0	0	0	[0]	0	0	0	0	0	0	0	0	0
16	15000	1	0.35	0.75	47.5	female abc	10	10	TRUE	150	120	240	6	36	TRUE	Generic	Addis Ababa	TRUE	0.4	4.32	18.88	3.36	18.8	14.24	1.2	0.56	1.68	14.8	7.92	9.12	30	2.31379	12231	13472.4	0	0	0	0	0	[0]	0	0	0	0	0	0	0	0	0
13	15000	1	0.35	0.75	47.5	female abc	10	10	TRUE	150	120	240	6	36	TRUE	Generic	Addis Ababa	TRUE	0.4	4.32	18.88	3.36	18.8	14.24	1.2	0.56	1.68	14.8	7.92	9.12	29	1.84044	12497	13320.6	0	0	0	0	0	[0]	0	0	0	0	0	0	0	0	0
4	15000	1	0.35	0.75	47.5	female abc	10	10	TRUE	150	120	240	6	36	TRUE	Generic	Addis Ababa	TRUE	0.4	4.32	18.88	3.36	18.8	14.24	1.2	0.56	1.68	14.8	7.92	9.12	28	3.00021	14199	14422.9	0	0	0	0	0	[0]	0	0	0	0	0	0	0	0	0
6	15000	1	0.35	0.75	47.5	female abc	10	10	TRUE	150	120	240	6	36	TRUE	Generic	Addis Ababa	TRUE	0.4	4.32	18.88	3.36	18.8	14.24	1.2	0.56	1.68	14.8	7.92	9.12	34	23.0978	13642	13029.4	0	0	0	0	0	[0]	0	0	0	0	0	0	0	0	0
10	15000	1	0.35	0.75	47.5	female abc	10	10	TRUE	150	120	240	6	36	TRUE	Generic	Addis Ababa	TRUE	0.4	4.32	18.88	3.36	18.8	14.24	1.2	0.56	1.68	14.8	7.92	9.12	30	2.29186	11999	13259.1	0	0	0	0	0	[0]	0	0	0	0	0	0	0	0	0
3	15000	1	0.35	0.75	47.5	female abc	10	10	TRUE	150	120	240	6	36	TRUE	Generic	Addis Ababa	TRUE	0.4	4.32	18.88	3.36	18.8	14.24	1.2	0.56	1.68	14.8	7.92	9.12	30	2.23844	12330	13517.5	0	0	0	0	0	[0]	0	0	0	0	0	0	0	0	0
7	15000	1	0.35	0.75	47.5	female abc	10	10	TRUE	150	120	240	6	36	TRUE	Generic	Addis Ababa	TRUE	0.4	4.32	18.88	3.36	18.8	14.24	1.2	0.56	1.68	14.8	7.92	9.12	31	5.2431	12073	13447.8	0	0	0	0	0	[0]	0	0	0	0	0	0	0	0	0
9	15000	1	0.35	0.75	47.5	female abc	10	10	TRUE	150	120	240	6	36	TRUE	Generic	Addis Ababa	TRUE	0.4	4.32	18.88	3.36	18.8	14.24	1.2	0.56	1.68	14.8	7.92	9.12	29	1.69695	12493	13358.8	0	0	0	0	0	[0]	0	0	0	0	0	0	0	0	0
11	15000	1	0.35	0.75	47.5	female abc	10	10	TRUE	150	120	240	6	36	TRUE	Generic	Addis Ababa	TRUE	0.4	4.32	18.88	3.36	18.8	14.24	1.2	0.56	1.68	14.8	7.92	9.12	31	5.07099	11832	13037.8	0	0	0	0	0	[0]	0	0	0	0	0	0	0	0	0
12	15000	1	0.35	0.75	47.5	female abc	10	10	TRUE	150	120	240	6	36	TRUE	Generic	Addis Ababa	TRUE	0.4	4.32	18.88	3.36	18.8	14.24	1.2	0.56	1.68	14.8	7.92	9.12	31	5.06931	12191	13517.7	0	0	0	0	0	[0]	0	0	0	0	0	0	0	0	0
8	15000	1	0.35	0.75	47.5	female abc	10	10	TRUE	150	120	240	6	36	TRUE	Generic	Addis Ababa	TRUE	0.4	4.32	18.88	3.36	18.8	14.24	1.2	0.56	1.68	14.8	7.92	9.12	28	3.10881	13510	13789.3	0	0	0	0	0	[0]	0	0	0	0	0	0	0	0	0
5	15000	1	0.35	0.75	47.5	female abc	10	10	TRUE	150	120	240	6	36	TRUE	Generic	Addis Ababa	TRUE	0.4	4.32	18.88	3.36	18.8	14.24	1.2	0.56	1.68	14.8	7.92	9.12	39	6.55647	10890	10640.2	0	0	0	0	0	[0]	0	0	0	0	0	0	0	0	0
1	15000	1	0.35	0.75	47.5	female abc	10	10	TRUE	150	120	240	6	36	TRUE	Generic	Addis Ababa	TRUE	0.4	4.32	18.88	3.36	18.8	14.24	1.2	0.56	1.68	14.8	7.92	9.12	33	18.2938	13152	13379.7	0	0	0	0	0	[0]	0	0	0	0	0	0	0	0	0
15	15000	1	0.35	0.75	47.5	female abc	10	10	TRUE	150	120	240	6	36	TRUE	Generic	Addis Ababa	TRUE	0.4	4.32	18.88	3.36	18.8	14.24	1.2	0.56	1.68	14.8	7.92	9.12	27	7.23014	14813	14338	0	0	0	0	0	[0]	0	0	0	0	0	0	0	0	0
2	15000	1	0.35	0.75	47.5	female abc	10	10	TRUE	150	120	240	6	36	TRUE	Generic	Addis Ababa	TRUE	0.4	4.32	18.88	3.36	18.8	14.24	1.2	0.56	1.68	14.8	7.92	9.12	31	5.21029	12245	13544.8	0	0	0	0	0	[0]	0	0	0	0	0	0	0	0	0
16	15000	1	0.35	0.75	47.5	female abc	10	10	TRUE	150	120	240	6	36	TRUE	Generic	Addis Ababa	TRUE	0.4	4.32	18.88	3.36	18.8	14.24	1.2	0.56	1.68	14.8	7.92	9.12	31	4.75836	12105	13497.3	0	0	0	0	0	[0]	0	0	0	0	0	0	0	0	0
14	15000	1	0.35	0.75	47.5	female abc	10	10	TRUE	150	120	240	6	36	TRUE	Generic	Addis Ababa	TRUE	0.4	4.32	18.88	3.36	18.8	14.24	1.2	0.56	1.68	14.8	7.92	9.12	29	1.94117	13394	14281.7	0	0	0	0	0	[0]	0	0	0	0	0	0	0	0	0
13	15000	1	0.35	0.75	47.5	female abc	10	10	TRUE	150	120	240	6	36	TRUE	Generic	Addis Ababa	TRUE	0.4	4.32	18.88	3.36	18.8	14.24	1.2	0.56	1.68	14.8	7.92	9.12	30	2.30282	12159	13349.1	0	0	0	0	0	[0]	0	0	0	0	0	0	0	0	0
10	15000	1	0.35	0.75	47.5	female abc	10	10	TRUE	150	120	240	6	36	TRUE	Generic	Addis Ababa	TRUE	0.4	4.32	18.88	3.36	18.8	14.24	1.2	0.56	1.68	14.8	7.92	9.12	31	5.22969	11951	13282.2	0	0	0	0	0	[0]	0	0	0	0	0	0	0	0	0
4	15000	1	0.35	0.75	47.5	female abc	10	10	TRUE	150	120	240	6	36	TRUE	Generic	Addis Ababa	TRUE	0.4	4.32	18.88	3.36	18.8	14.24	1.2	0.56	1.68	14.8	7.92	9.12	29	1.80233	13649	14461.8	0	0	0	0	0	[0]	0	0	0	0	0	0	0	0	0
3	15000	1	0.35	0.75	47.5	female abc	10	10	TRUE	150	120	240	6	36	TRUE	Generic	Addis Ababa	TRUE	0.4	4.32	18.88	3.36	18.8	14.24	1.2	0.56	1.68	14.8	7.92	9.12	31	4.64546	12227	13544.4	0	0	0	0	0	[0]	0	0	0	0	0	0	0	0	0
7	15000	1	0.35	0.75	47.5	female abc	10	10	TRUE	150	120	240	6	36	TRUE	Generic	Addis Ababa	TRUE	0.4	4.32	18.88	3.36	18.8	14.24	1.2	0.56	1.68	14.8	7.92	9.12	32	10.9399	12459	13478.8	0	0	0	0	0	[0]	0	0	0	0	0	0	0	0	0
5	15000	1	0.35	0.75	47.5	female abc	10	10	TRUE	150	120	240	6	36	TRUE	Generic	Addis Ababa	TRUE	0.4	4.32	18.88	3.36	18.8	14.24	1.2	0.56	1.68	14.8	7.92	9.12	40	2.97134	10433	10656.2	0	0	0	0	0	[0]	0	0	0	0	0	0	0	0	0
9	15000	1	0.35	0.75	47.5	female abc	10	10	TRUE	150	120	240	6	36	TRUE	Generic	Addis Ababa	TRUE	0.4	4.32	18.88	3.36	18.8	14.24	1.2	0.56	1.68	14.8	7.92	9.12	30	2.34246	12124	13390.7	0	0	0	0	0	[0]	0	0	0	0	0	0	0	0	0
11	15000	1	0.35	0.75	47.5	female abc	10	10	TRUE	150	120	240	6	36	TRUE	Generic	Addis Ababa	TRUE	0.4	4.32	18.88	3.36	18.8	14.24	1.2	0.56	1.68	14.8	7.92	9.12	32	10.1807	12121	13066.5	0	0	0	0	0	[0]	0	0	0	0	0	0	0	0	0
6	15000	1	0.35	0.75	47.5	female abc	10	10	TRUE	150	120	240	6	36	TRUE	Generic	Addis Ababa	TRUE	0.4	4.32	18.88	3.36	18.8	14.24	1.2	0.56	1.68	14.8	7.92	9.12	35	26.0568	14430	13059.4	0	0	0	0	0	[0]	0	0	0	0	0	0	0	0	0
12	15000	1	0.35	0.75	47.5	female abc	10	10	TRUE	150	120	240	6	36	TRUE	Generic	Addis Ababa	TRUE	0.4	4.32	18.88	3.36	18.8	14.24	1.2	0.56	1.68	14.8	7.92	9.12	32	10.057	12459	13536.2	0	0	0	0	0	[0]	0	0	0	0	0	0	0	0	0
8	15000	1	0.35	0.75	47.5	female abc	10	10	TRUE	150	120	240	6	36	TRUE	Generic	Addis Ababa	TRUE	0.4	4.32	18.88	3.36	18.8	14.24	1.2	0.56	1.68	14.8	7.92	9.12	29	1.75466	12994	13822.2	0	0	0	0	0	[0]	0	0	0	0	0	0	0	0	0
1	15000	1	0.35	0.75	47.5	female abc	10	10	TRUE	150	120	240	6	36	TRUE	Generic	Addis Ababa	TRUE	0.4	4.32	18.88	3.36	18.8	14.24	1.2	0.56	1.68	14.8	7.92	9.12	34	24.3521	14122	13408.2	0	0	0	0	0	[0]	0	0	0	0	0	0	0	0	0
2	15000	1	0.35	0.75	47.5	female abc	10	10	TRUE	150	120	240	6	36	TRUE	Generic	Addis Ababa	TRUE	0.4	4.32	18.88	3.36	18.8	14.24	1.2	0.56	1.68	14.8	7.92	9.12	32	10.513	12632	13584.8	0	0	0	0	0	[0]	0	0	0	0	0	0	0	0	0
16	15000	1	0.35	0.75	47.5	female abc	10	10	TRUE	150	120	240	6	36	TRUE	Generic	Addis Ababa	TRUE	0.4	4.32	18.88	3.36	18.8	14.24	1.2	0.56	1.68	14.8	7.92	9.12	32	10.3448	12441	13520.2	0	0	0	0	0	[0]	0	0	0	0	0	0	0	0	0
14	15000	1	0.35	0.75	47.5	female abc	10	10	TRUE	150	120	240	6	36	TRUE	Generic	Addis Ababa	TRUE	0.4	4.32	18.88	3.36	18.8	14.24	1.2	0.56	1.68	14.8	7.92	9.12	30	2.28655	12989	14317.7	0	0	0	0	0	[0]	0	0	0	0	0	0	0	0	0
13	15000	1	0.35	0.75	47.5	female abc	10	10	TRUE	150	120	240	6	36	TRUE	Generic	Addis Ababa	TRUE	0.4	4.32	18.88	3.36	18.8	14.24	1.2	0.56	1.68	14.8	7.92	9.12	31	4.98599	12134	13380.1	0	0	0	0	0	[0]	0	0	0	0	0	0	0	0	0
5	15000	1	0.35	0.75	47.5	female abc	10	10	TRUE	150	120	240	6	36	TRUE	Generic	Addis Ababa	TRUE	0.4	4.32	18.88	3.36	18.8	14.24	1.2	0.56	1.68	14.8	7.92	9.12	41	1.72397	10035	10676.4	0	0	0	0	0	[0]	0	0	0	0	0	0	0	0	0
15	15000	1	0.35	0.75	47.5	female abc	10	10	TRUE	150	120	240	6	36	TRUE	Generic	Addis Ababa	TRUE	0.4	4.32	18.88	3.36	18.8	14.24	1.2	0.56	1.68	14.8	7.92	9.12	28	3.39427	14112	14387.6	0	0	0	0	0	[0]	0	0	0	0	0	0	0	0	0
10	15000	1	0.35	0.75	47.5	female abc	10	10	TRUE	150	120	240	6	36	TRUE	Generic	Addis Ababa	TRUE	0.4	4.32	18.88	3.36	18.8	14.24	1.2	0.56	1.68	14.8	7.92	9.12	32	10.5903	12247	13300.4	0	0	0	0	0	[0]	0	0	0	0	0	0	0	0	0
4	15000	1	0.35	0.75	47.5	female abc	10	10	TRUE	150	120	240	6	36	TRUE	Generic	Addis Ababa	TRUE	0.4	4.32	18.88	3.36	18.8	14.24	1.2	0.56	1.68	14.8	7.92	9.12	30	2.4736	13260	14505	0	0	0	0	0	[0]	0	0	0	0	0	0	0	0	0
3	15000	1	0.35	0.75	47.5	female abc	10	10	TRUE	150	120	240	6	36	TRUE	Generic	Addis Ababa	TRUE	0.4	4.32	18.88	3.36	18.8	14.24	1.2	0.56	1.68	14.8	7.92	9.12	32	10.2778	12561	13571.5	0	0	0	0	0	[0]	0	0	0	0	0	0	0	0	0
9	15000	1	0.35	0.75	47.5	female abc	10	10	TRUE	150	120	240	6	36	TRUE	Generic	Addis Ababa	TRUE	0.4	4.32	18.88	3.36	18.8	14.24	1.2	0.56	1.68	14.8	7.92	9.12	31	4.94125	12001	13416.2	0	0	0	0	0	[0]	0	0	0	0	0	0	0	0	0
7	15000	1	0.35	0.75	47.5	female abc	10	10	TRUE	150	120	240	6	36	TRUE	Generic	Addis Ababa	TRUE	0.4	4.32	18.88	3.36	18.8	14.24	1.2	0.56	1.68	14.8	7.92	9.12	33	18.2619	13290	13512.5	0	0	0	0	0	[0]	0	0	0	0	0	0	0	0	0
11	15000	1	0.35	0.75	47.5	female abc	10	10	TRUE	150	120	240	6	36	TRUE	Generic	Addis Ababa	TRUE	0.4	4.32	18.88	3.36	18.8	14.24	1.2	0.56	1.68	14.8	7.92	9.12	33	16.9275	12843	13093	0	0	0	0	0	[0]	0	0	0	0	0	0	0	0	0
12	15000	1	0.35	0.75	47.5	female abc	10	10	TRUE	150	120	240	6	36	TRUE	Generic	Addis Ababa	TRUE	0.4	4.32	18.88	3.36	18.8	14.24	1.2	0.56	1.68	14.8	7.92	9.12	33	17.2435	13263	13556.8	0	0	0	0	0	[0]	0	0	0	0	0	0	0	0	0
8	15000	1	0.35	0.75	47.5	female abc	10	10	TRUE	150	120	240	6	36	TRUE	Generic	Addis Ababa	TRUE	0.4	4.32	18.88	3.36	18.8	14.24	1.2	0.56	1.68	14.8	7.92	9.12	30	2.35406	12659	13856.8	0	0	0	0	0	[0]	0	0	0	0	0	0	0	0	0
5	15000	1	0.35	0.75	47.5	female abc	10	10	TRUE	150	120	240	6	36	TRUE	Generic	Addis Ababa	TRUE	0.4	4.32	18.88	3.36	18.8	14.24	1.2	0.56	1.68	14.8	7.92	9.12	42	2.248	9742	10697.4	0	0	0	0	0	[0]	0	0	0	0	0	0	0	0	0
6	15000	1	0.35	0.75	47.5	female abc	10	10	TRUE	150	120	240	6	36	TRUE	Generic	Addis Ababa	TRUE	0.4	4.32	18.88	3.36	18.8	14.24	1.2	0.56	1.68	14.8	7.92	9.12	36	24.3363	14690	13082.9	0	0	0	0	0	[0]	0	0	0	0	0	0	0	0	0
14	15000	1	0.35	0.75	47.5	female abc	10	10	TRUE	150	120	240	6	36	TRUE	Generic	Addis Ababa	TRUE	0.4	4.32	18.88	3.36	18.8	14.24	1.2	0.56	1.68	14.8	7.92	9.12	31	5.1286	12908	14350.1	0	0	0	0	0	[0]	0	0	0	0	0	0	0	0	0
2	15000	1	0.35	0.75	47.5	female abc	10	10	TRUE	150	120	240	6	36	TRUE	Generic	Addis Ababa	TRUE	0.4	4.32	18.88	3.36	18.8	14.24	1.2	0.56	1.68	14.8	7.92	9.12	33	17.5842	13387	13625.8	0	0	0	0	0	[0]	0	0	0	0	0	0	0	0	0
13	15000	1	0.35	0.75	47.5	female abc	10	10	TRUE	150	120	240	6	36	TRUE	Generic	Addis Ababa	TRUE	0.4	4.32	18.88	3.36	18.8	14.24	1.2	0.56	1.68	14.8	7.92	9.12	32	10.2966	12441	13409.8	0	0	0	0	0	[0]	0	0	0	0	0	0	0	0	0
16	15000	1	0.35	0.75	47.5	female abc	10	10	TRUE	150	120	240	6	36	TRUE	Generic	Addis Ababa	TRUE	0.4	4.32	18.88	3.36	18.8	14.24	1.2	0.56	1.68	14.8	7.92	9.12	33	17.2694	13191	13542.3	0	0	0	0	0	[0]	0	0	0	0	0	0	0	0	0
15	15000	1	0.35	0.75	47.5	female abc	10	10	TRUE	150	120	240	6	36	TRUE	Generic	Addis Ababa	TRUE	0.4	4.32	18.88	3.36	18.8	14.24	1.2	0.56	1.68	14.8	7.92	9.12	29	1.96584	13582	14433.4	0	0	0	0	0	[0]	0	0	0	0	0	0	0	0	0
9	15000	1	0.35	0.75	47.5	female abc	10	10	TRUE	150	120	240	6	36	TRUE	Generic	Addis Ababa	TRUE	0.4	4.32	18.88	3.36	18.8	14.24	1.2	0.56	1.68	14.8	7.92	9.12	32	10.7803	12393	13444.2	0	0	0	0	0	[0]	0	0	0	0	0	0	0	0	0
10	15000	1	0.35	0.75	47.5	female abc	10	10	TRUE	150	120	240	6	36	TRUE	Generic	Addis Ababa	TRUE	0.4	4.32	18.88	3.36	18.8	14.24	1.2	0.56	1.68	14.8	7.92	9.12	33	17.7844	13062	13328.6	0	0	0	0	0	[0]	0	0	0	0	0	0	0	0	0
1	15000	1	0.35	0.75	47.5	female abc	10	10	TRUE	150	120	240	6	36	TRUE	Generic	Addis Ababa	TRUE	0.4	4.32	18.88	3.36	18.8	14.24	1.2	0.56	1.68	14.8	7.92	9.12	35	27.1045	14968	13439.8	0	0	0	0	0	[0]	0	0	0	0	0	0	0	0	0
4	15000	1	0.35	0.75	47.5	female abc	10	10	TRUE	150	120	240	6	36	TRUE	Generic	Addis Ababa	TRUE	0.4	4.32	18.88	3.36	18.8	14.24	1.2	0.56	1.68	14.8	7.92	9.12	31	5.22866	13120	14548.7	0	0	0	0	0	[0]	0	0	0	0	0	0	0	0	0
3	15000	1	0.35	0.75	47.5	female abc	10	10	TRUE	150	120	240	6	36	TRUE	Generic	Addis Ababa	TRUE	0.4	4.32	18.88	3.36	18.8	14.24	1.2	0.56	1.68	14.8	7.92	9.12	33	17.1821	13322	13597.2	0	0	0	0	0	[0]	0	0	0	0	0	0	0	0	0
5	15000	1	0.35	0.75	47.5	female abc	10	10	TRUE	150	120	240	6	36	TRUE	Generic	Addis Ababa	TRUE	0.4	4.32	18.88	3.36	18.8	14.24	1.2	0.56	1.68	14.8	7.92	9.12	43	4.90937	9655	10715.8	0	0	0	0	0	[0]	0	0	0	0	0	0	0	0	0
7	15000	1	0.35	0.75	47.5	female abc	10	10	TRUE	150	120	240	6	36	TRUE	Generic	Addis Ababa	TRUE	0.4	4.32	18.88	3.36	18.8	14.24	1.2	0.56	1.68	14.8	7.92	9.12	34	24.5701	14249	13537.9	0	0	0	0	0	[0]	0	0	0	0	0	0	0	0	0
8	15000	1	0.35	0.75	47.5	female abc	10	10	TRUE	150	120	240	6	36	TRUE	Generic	Addis Ababa	TRUE	0.4	4.32	18.88	3.36	18.8	14.24	1.2	0.56	1.68	14.8	7.92	9.12	31	4.88462	12611	13894	0	0	0	0	0	[0]	0	0	0	0	0	0	0	0	0
11	15000	1	0.35	0.75	47.5	female abc	10	10	TRUE	150	120	240	6	36	TRUE	Generic	Addis Ababa	TRUE	0.4	4.32	18.88	3.36	18.8	14.24	1.2	0.56	1.68	14.8	7.92	9.12	34	22.7989	13777	13121.1	0	0	0	0	0	[0]	0	0	0	0	0	0	0	0	0
12	15000	1	0.35	0.75	47.5	female abc	10	10	TRUE	150	120	240	6	36	TRUE	Generic	Addis Ababa	TRUE	0.4	4.32	18.88	3.36	18.8	14.24	1.2	0.56	1.68	14.8	7.92	9.12	34	23.746	14314	13582	0	0	0	0	0	[0]	0	0	0	0	0	0	0	0	0
6	15000	1	0.35	0.75	47.5	female abc	10	10	TRUE	150	120	240	6	36	TRUE	Generic	Addis Ababa	TRUE	0.4	4.32	18.88	3.36	18.8	14.24	1.2	0.56	1.68	14.8	7.92	9.12	37	19.2589	14492	13099.3	0	0	0	0	0	[0]	0	0	0	0	0	0	0	0	0
14	15000	1	0.35	0.75	47.5	female abc	10	10	TRUE	150	120	240	6	36	TRUE	Generic	Addis Ababa	TRUE	0.4	4.32	18.88	3.36	18.8	14.24	1.2	0.56	1.68	14.8	7.92	9.12	32	10.5791	13262	14379.4	0	0	0	0	0	[0]	0	0	0	0	0	0	0	0	0
2	15000	1	0.35	0.75	47.5	female abc	10	10	TRUE	150	120	240	6	36	TRUE	Generic	Addis Ababa	TRUE	0.4	4.32	18.88	3.36	18.8	14.24	1.2	0.56	1.68	14.8	7.92	9.12	34	23.8294	14394	13663.1	0	0	0	0	0	[0]	0	0	0	0	0	0	0	0	0
13	15000	1	0.35	0.75	47.5	female abc	10	10	TRUE	150	120	240	6	36	TRUE	Generic	Addis Ababa	TRUE	0.4	4.32	18.88	3.36	18.8	14.24	1.2	0.56	1.68	14.8	7.92	9.12	33	17.4409	13239	13442.3	0	0	0	0	0	[0]	0	0	0	0	0	0	0	0	0
16	15000	1	0.35	0.75	47.5	female abc	10	10	TRUE	150	120	240	6	36	TRUE	Generic	Addis Ababa	TRUE	0.4	4.32	18.88	3.36	18.8	14.24	1.2	0.56	1.68	14.8	7.92	9.12	34	23.8429	14260	13574	0	0	0	0	0	[0]	0	0	0	0	0	0	0	0	0
15	15000	1	0.35	0.75	47.5	female abc	10	10	TRUE	150	120	240	6	36	TRUE	Generic	Addis Ababa	TRUE	0.4	4.32	18.88	3.36	18.8	14.24	1.2	0.56	1.68	14.8	7.92	9.12	30	2.22071	13194	14473.2	0	0	0	0	0	[0]	0	0	0	0	0	0	0	0	0
5	15000	1	0.35	0.75	47.5	female abc	10	10	TRUE	150	120	240	6	36	TRUE	Generic	Addis Ababa	TRUE	0.4	4.32	18.88	3.36	18.8	14.24	1.2	0.56	1.68	14.8	7.92	9.12	44	9.98991	9910	10736.3	0	0	0	0	0	[0]	0	0	0	0	0	0	0	0	0
10	15000	1	0.35	0.75	47.5	female abc	10	10	TRUE	150	120	240	6	36	TRUE	Generic	Addis Ababa	TRUE	0.4	4.32	18.88	3.36	18.8	14.24	1.2	0.56	1.68	14.8	7.92	9.12	34	23.564	13945	13347.8	0	0	0	0	0	[0]	0	0	0	0	0	0	0	0	0
9	15000	1	0.35	0.75	47.5	female abc	10	10	TRUE	150	120	240	6	36	TRUE	Generic	Addis Ababa	TRUE	0.4	4.32	18.88	3.36	18.8	14.24	1.2	0.56	1.68	14.8	7.92	9.12	33	18.1577	13179	13471.1	0	0	0	0	0	[0]	0	0	0	0	0	0	0	0	0
4	15000	1	0.35	0.75	47.5	female abc	10	10	TRUE	150	120	240	6	36	TRUE	Generic	Addis Ababa	TRUE	0.4	4.32	18.88	3.36	18.8	14.24	1.2	0.56	1.68	14.8	7.92	9.12	32	10.792	13473	14588.5	0	0	0	0	0	[0]	0	0	0	0	0	0	0	0	0
3	15000	1	0.35	0.75	47.5	female abc	10	10	TRUE	150	120	240	6	36	TRUE	Generic	Addis Ababa	TRUE	0.4	4.32	18.88	3.36	18.8	14.24	1.2	0.56	1.68	14.8	7.92	9.12	34	23.2929	14279	13619.8	0	0	0	0	0	[0]	0	0	0	0	0	0	0	0	0
8	15000	1	0.35	0.75	47.5	female abc	10	10	TRUE	150	120	240	6	36	TRUE	Generic	Addis Ababa	TRUE	0.4	4.32	18.88	3.36	18.8	14.24	1.2	0.56	1.68	14.8	7.92	9.12	32	10.1968	12955	13927.3	0	0	0	0	0	[0]	0	0	0	0	0	0	0	0	0
1	15000	1	0.35	0.75	47.5	female abc	10	10	TRUE	150	120	240	6	36	TRUE	Generic	Addis Ababa	TRUE	0.4	4.32	18.88	3.36	18.8	14.24	1.2	0.56	1.68	14.8	7.92	9.12	36	25.2849	15357	13473.2	0	0	0	0	0	[0]	0	0	0	0	0	0	0	0	0
7	15000	1	0.35	0.75	47.5	female abc	10	10	TRUE	150	120	240	6	36	TRUE	Generic	Addis Ababa	TRUE	0.4	4.32	18.88	3.36	18.8	14.24	1.2	0.56	1.68	14.8	7.92	9.12	35	27.5696	15158	13571.4	0	0	0	0	0	[0]	0	0	0	0	0	0	0	0	0
5	15000	1	0.35	0.75	47.5	female abc	10	10	TRUE	150	120	240	6	36	TRUE	Generic	Addis Ababa	TRUE	0.4	4.32	18.88	3.36	18.8	14.24	1.2	0.56	1.68	14.8	7.92	9.12	45	16.4701	10431	10750.6	0	0	0	0	0	[0]	0	0	0	0	0	0	0	0	0
12	15000	1	0.35	0.75	47.5	female abc	10	10	TRUE	150	120	240	6	36	TRUE	Generic	Addis Ababa	TRUE	0.4	4.32	18.88	3.36	18.8	14.24	1.2	0.56	1.68	14.8	7.92	9.12	35	26.7877	15145	13613.2	0	0	0	0	0	[0]	0	0	0	0	0	0	0	0	0
6	15000	1	0.35	0.75	47.5	female abc	10	10	TRUE	150	120	240	6	36	TRUE	Generic	Addis Ababa	TRUE	0.4	4.32	18.88	3.36	18.8	14.24	1.2	0.56	1.68	14.8	7.92	9.12	38	12.4713	13952	13111.8	0	0	0	0	0	[0]	0	0	0	0	0	0	0	0	0
11	15000	1	0.35	0.75	47.5	female abc	10	10	TRUE	150	120	240	6	36	TRUE	Generic	Addis Ababa	TRUE	0.4	4.32	18.88	3.36	18.8	14.24	1.2	0.56	1.68	14.8	7.92	9.12	35	25.6721	14545	13151.8	0	0	0	0	0	[0]	0	0	0	0	0	0	0	0	0
14	15000	1	0.35	0.75	47.5	female abc	10	10	TRUE	150	120	240	6	36	TRUE	Generic	Addis Ababa	TRUE	0.4	4.32	18.88	3.36	18.8	14.24	1.2	0.56	1.68	14.8	7.92	9.12	33	18.0465	14108	14407.9	0	0	0	0	0	[0]	0	0	0	0	0	0	0	0	0
2	15000	1	0.35	0.75	47.5	female abc	10	10	TRUE	150	120	240	6	36	TRUE	Generic	Addis Ababa	TRUE	0.4	4.32	18.88	3.36	18.8	14.24	1.2	0.56	1.68	14.8	7.92	9.12	35	26.3833	15199	13696	0	0	0	0	0	[0]	0	0	0	0	0	0	0	0	0
15	15000	1	0.35	0.75	47.5	female abc	10	10	TRUE	150	120	240	6	36	TRUE	Generic	Addis Ababa	TRUE	0.4	4.32	18.88	3.36	18.8	14.24	1.2	0.56	1.68	14.8	7.92	9.12	31	5.01068	13112	14514.1	0	0	0	0	0	[0]	0	0	0	0	0	0	0	0	0
13	15000	1	0.35	0.75	47.5	female abc	10	10	TRUE	150	120	240	6	36	TRUE	Generic	Addis Ababa	TRUE	0.4	4.32	18.88	3.36	18.8	14.24	1.2	0.56	1.68	14.8	7.92	9.12	34	23.6161	14181	13473.4	0	0	0	0	0	[0]	0	0	0	0	0	0	0	0	0
16	15000	1	0.35	0.75	47.5	female abc	10	10	TRUE	150	120	240	6	36	TRUE	Generic	Addis Ababa	TRUE	0.4	4.32	18.88	3.36	18.8	14.24	1.2	0.56	1.68	14.8	7.92	9.12	35	26.8551	15174	13612.2	0	0	0	0	0	[0]	0	0	0	0	0	0	0	0	0
4	15000	1	0.35	0.75	47.5	female abc	10	10	TRUE	150	120	240	6	36	TRUE	Generic	Addis Ababa	TRUE	0.4	4.32	18.88	3.36	18.8	14.24	1.2	0.56	1.68	14.8	7.92	9.12	33	17.9421	14335	14631.5	0	0	0	0	0	[0]	0	0	0	0	0	0	0	0	0
9	15000	1	0.35	0.75	47.5	female abc	10	10	TRUE	150	120	240	6	36	TRUE	Generic	Addis Ababa	TRUE	0.4	4.32	18.88	3.36	18.8	14.24	1.2	0.56	1.68	14.8	7.92	9.12	34	24.542	14192	13497.7	0	0	0	0	0	[0]	0	0	0	0	0	0	0	0	0
8	15000	1	0.35	0.75	47.5	female abc	10	10	TRUE	150	120	240	6	36	TRUE	Generic	Addis Ababa	TRUE	0.4	4.32	18.88	3.36	18.8	14.24	1.2	0.56	1.68	14.8	7.92	9.12	33	16.917	13714	13958.7	0	0	0	0	0	[0]	0	0	0	0	0	0	0	0	0
10	15000	1	0.35	0.75	47.5	female abc	10	10	TRUE	150	120	240	6	36	TRUE	Generic	Addis Ababa	TRUE	0.4	4.32	18.88	3.36	18.8	14.24	1.2	0.56	1.68	14.8	7.92	9.12	35	26.6149	14815	13370.5	0	0	0	0	0	[0]	0	0	0	0	0	0	0	0	0
1	15000	1	0.35	0.75	47.5	female abc	10	10	TRUE	150	120	240	6	36	TRUE	Generic	Addis Ababa	TRUE	0.4	4.32	18.88	3.36	18.8	14.24	1.2	0.56	1.68	14.8	7.92	9.12	37	20.4164	15081	13502.1	0	0	0	0	0	[0]	0	0	0	0	0	0	0	0	0
3	15000	1	0.35	0.75	47.5	female abc	10	10	TRUE	150	120	240	6	36	TRUE	Generic	Addis Ababa	TRUE	0.4	4.32	18.88	3.36	18.8	14.24	1.2	0.56	1.68	14.8	7.92	9.12	35	26.0328	15081	13647.7	0	0	0	0	0	[0]	0	0	0	0	0	0	0	0	0
5	15000	1	0.35	0.75	47.5	female abc	10	10	TRUE	150	120	240	6	36	TRUE	Generic	Addis Ababa	TRUE	0.4	4.32	18.88	3.36	18.8	14.24	1.2	0.56	1.68	14.8	7.92	9.12	46	23.0563	11216	10766	0	0	0	0	0	[0]	0	0	0	0	0	0	0	0	0
7	15000	1	0.35	0.75	47.5	female abc	10	10	TRUE	150	120	240	6	36	TRUE	Generic	Addis Ababa	TRUE	0.4	4.32	18.88	3.36	18.8	14.24	1.2	0.56	1.68	14.8	7.92	9.12	36	25.7516	15467	13599	0	0	0	0	0	[0]	0	0	0	0	0	0	0	0	0
6	15000	1	0.35	0.75	47.5	female abc	10	10	TRUE	150	120	240	6	36	TRUE	Generic	Addis Ababa	TRUE	0.4	4.32	18.88	3.36	18.8	14.24	1.2	0.56	1.68	14.8	7.92	9.12	39	6.63124	13361	13125.9	0	0	0	0	0	[0]	0	0	0	0	0	0	0	0	0
15	15000	1	0.35	0.75	47.5	female abc	10	10	TRUE	150	120	240	6	36	TRUE	Generic	Addis Ababa	TRUE	0.4	4.32	18.88	3.36	18.8	14.24	1.2	0.56	1.68	14.8	7.92	9.12	32	10.1566	13410	14546.6	0	0	0	0	0	[0]	0	0	0	0	0	0	0	0	0
12	15000	1	0.35	0.75	47.5	female abc	10	10	TRUE	150	120	240	6	36	TRUE	Generic	Addis Ababa	TRUE	0.4	4.32	18.88	3.36	18.8	14.24	1.2	0.56	1.68	14.8	7.92	9.12	36	25.0434	15553	13652.8	0	0	0	0	0	[0]	0	0	0	0	0	0	0	0	0
2	15000	1	0.35	0.75	47.5	female abc	10	10	TRUE	150	120	240	6	36	TRUE	Generic	Addis Ababa	TRUE	0.4	4.32	18.88	3.36	18.8	14.24	1.2	0.56	1.68	14.8	7.92	9.12	36	24.7987	15521	13727	0	0	0	0	0	[0]	0	0	0	0	0	0	0	0	0
14	15000	1	0.35	0.75	47.5	female abc	10	10	TRUE	150	120	240	6	36	TRUE	Generic	Addis Ababa	TRUE	0.4	4.32	18.88	3.36	18.8	14.24	1.2	0.56	1.68	14.8	7.92	9.12	34	24.2896	15167	14437.2	0	0	0	0	0	[0]	0	0	0	0	0	0	0	0	0
11	15000	1	0.35	0.75	47.5	female abc	10	10	TRUE	150	120	240	6	36	TRUE	Generic	Addis Ababa	TRUE	0.4	4.32	18.88	3.36	18.8	14.24	1.2	0.56	1.68	14.8	7.92	9.12	36	24.1312	14877	13185	0	0	0	0	0	[0]	0	0	0	0	0	0	0	0	0
13	15000	1	0.35	0.75	47.5	female abc	10	10	TRUE	150	120	240	6	36	TRUE	Generic	Addis Ababa	TRUE	0.4	4.32	18.88	3.36	18.8	14.24	1.2	0.56	1.68	14.8	7.92	9.12	35	26.3471	14977	13503.2	0	0	0	0	0	[0]	0	0	0	0	0	0	0	0	0
16	15000	1	0.35	0.75	47.5	female abc	10	10	TRUE	150	120	240	6	36	TRUE	Generic	Addis Ababa	TRUE	0.4	4.32	18.88	3.36	18.8	14.24	1.2	0.56	1.68	14.8	7.92	9.12	36	25.1032	15504	13643.2	0	0	0	0	0	[0]	0	0	0	0	0	0	0	0	0
5	15000	1	0.35	0.75	47.5	female abc	10	10	TRUE	150	120	240	6	36	TRUE	Generic	Addis Ababa	TRUE	0.4	4.32	18.88	3.36	18.8	14.24	1.2	0.56	1.68	14.8	7.92	9.12	47	26.1229	11867	10779	0	0	0	0	0	[0]	0	0	0	0	0	0	0	0	0
8	15000	1	0.35	0.75	47.5	female abc	10	10	TRUE	150	120	240	6	36	TRUE	Generic	Addis Ababa	TRUE	0.4	4.32	18.88	3.36	18.8	14.24	1.2	0.56	1.68	14.8	7.92	9.12	34	23.3738	14743	13995.2	0	0	0	0	0	[0]	0	0	0	0	0	0	0	0	0
9	15000	1	0.35	0.75	47.5	female abc	10	10	TRUE	150	120	240	6	36	TRUE	Generic	Addis Ababa	TRUE	0.4	4.32	18.88	3.36	18.8	14.24	1.2	0.56	1.68	14.8	7.92	9.12	35	27.225	15034	13529.5	0	0	0	0	0	[0]	0	0	0	0	0	0	0	0	0
10	15000	1	0.35	0.75	47.5	female abc	10	10	TRUE	150	120	240	6	36	TRUE	Generic	Addis Ababa	TRUE	0.4	4.32	18.88	3.36	18.8	14.24	1.2	0.56	1.68	14.8	7.92	9.12	36	25.2316	15219	13399.2	0	0	0	0	0	[0]	0	0	0	0	0	0	0	0	0
4	15000	1	0.35	0.75	47.5	female abc	10	10	TRUE	150	120	240	6	36	TRUE	Generic	Addis Ababa	TRUE	0.4	4.32	18.88	3.36	18.8	14.24	1.2	0.56	1.68	14.8	7.92	9.12	34	24.3767	15441	14675.4	0	0	0	0	0	[0]	0	0	0	0	0	0	0	0	0
1	15000	1	0.35	0.75	47.5	female abc	10	10	TRUE	150	120	240	6	36	TRUE	Generic	Addis Ababa	TRUE	0.4	4.32	18.88	3.36	18.8	14.24	1.2	0.56	1.68	14.8	7.92	9.12	38	13.2503	14528	13531.2	0	0	0	0	0	[0]	0	0	0	0	0	0	0	0	0
3	15000	1	0.35	0.75	47.5	female abc	10	10	TRUE	150	120	240	6	36	TRUE	Generic	Addis Ababa	TRUE	0.4	4.32	18.88	3.36	18.8	14.24	1.2	0.56	1.68	14.8	7.92	9.12	36	24.491	15422	13673.8	0	0	0	0	0	[0]	0	0	0	0	0	0	0	0	0
6	15000	1	0.35	0.75	47.5	female abc	10	10	TRUE	150	120	240	6	36	TRUE	Generic	Addis Ababa	TRUE	0.4	4.32	18.88	3.36	18.8	14.24	1.2	0.56	1.68	14.8	7.92	9.12	40	3.21823	12771	13139.9	0	0	0	0	0	[0]	0	0	0	0	0	0	0	0	0
7	15000	1	0.35	0.75	47.5	female abc	10	10	TRUE	150	120	240	6	36	TRUE	Generic	Addis Ababa	TRUE	0.4	4.32	18.88	3.36	18.8	14.24	1.2	0.56	1.68	14.8	7.92	9.12	37	20.2415	15241	13629.5	0	0	0	0	0	[0]	0	0	0	0	0	0	0	0	0
15	15000	1	0.35	0.75	47.5	female abc	10	10	TRUE	150	120	240	6	36	TRUE	Generic	Addis Ababa	TRUE	0.4	4.32	18.88	3.36	18.8	14.24	1.2	0.56	1.68	14.8	7.92	9.12	33	17.5357	14268	14582.6	0	0	0	0	0	[0]	0	0	0	0	0	0	0	0	0
2	15000	1	0.35	0.75	47.5	female abc	10	10	TRUE	150	120	240	6	36	TRUE	Generic	Addis Ababa	TRUE	0.4	4.32	18.88	3.36	18.8	14.24	1.2	0.56	1.68	14.8	7.92	9.12	37	19.3913	15311	13760.2	0	0	0	0	0	[0]	0	0	0	0	0	0	0	0	0
14	15000	1	0.35	0.75	47.5	female abc	10	10	TRUE	150	120	240	6	36	TRUE	Generic	Addis Ababa	TRUE	0.4	4.32	18.88	3.36	18.8	14.24	1.2	0.56	1.68	14.8	7.92	9.12	35	27.0339	16102	14470.9	0	0	0	0	0	[0]	0	0	0	0	0	0	0	0	0
12	15000	1	0.35	0.75	47.5	female abc	10	10	TRUE	150	120	240	6	36	TRUE	Generic	Addis Ababa	TRUE	0.4	4.32	18.88	3.36	18.8	14.24	1.2	0.56	1.68	14.8	7.92	9.12	37	19.4139	15288	13690.5	0	0	0	0	0	[0]	0	0	0	0	0	0	0	0	0
11	15000	1	0.35	0.75	47.5	female abc	10	10	TRUE	150	120	240	6	36	TRUE	Generic	Addis Ababa	TRUE	0.4	4.32	18.88	3.36	18.8	14.24	1.2	0.56	1.68	14.8	7.92	9.12	37	18.9411	14751	13220.6	0	0	0	0	0	[0]	0	0	0	0	0	0	0	0	0
5	15000	1	0.35	0.75	47.5	female abc	10	10	TRUE	150	120	240	6	36	TRUE	Generic	Addis Ababa	TRUE	0.4	4.32	18.88	3.36	18.8	14.24	1.2	0.56	1.68	14.8	7.92	9.12	48	24.7899	12138	10790.6	0	0	0	0	0	[0]	0	0	0	0	0	0	0	0	0
13	15000	1	0.35	0.75	47.5	female abc	10	10	TRUE	150	120	240	6	36	TRUE	Generic	Addis Ababa	TRUE	0.4	4.32	18.88	3.36	18.8	14.24	1.2	0.56	1.68	14.8	7.92	9.12	36	24.4494	15301	13533	0	0	0	0	0	[0]	0	0	0	0	0	0	0	0	0
16	15000	1	0.35	0.75	47.5	female abc	10	10	TRUE	150	120	240	6	36	TRUE	Generic	Addis Ababa	TRUE	0.4	4.32	18.88	3.36	18.8	14.24	1.2	0.56	1.68	14.8	7.92	9.12	37	19.5631	15289	13670.7	0	0	0	0	0	[0]	0	0	0	0	0	0	0	0	0
1	15000	1	0.35	0.75	47.5	female abc	10	10	TRUE	150	120	240	6	36	TRUE	Generic	Addis Ababa	TRUE	0.4	4.32	18.88	3.36	18.8	14.24	1.2	0.56	1.68	14.8	7.92	9.12	39	7.038	13896	13565.4	0	0	0	0	0	[0]	0	0	0	0	0	0	0	0	0
10	15000	1	0.35	0.75	47.5	female abc	10	10	TRUE	150	120	240	6	36	TRUE	Generic	Addis Ababa	TRUE	0.4	4.32	18.88	3.36	18.8	14.24	1.2	0.56	1.68	14.8	7.92	9.12	37	20.152	15001	13428.6	0	0	0	0	0	[0]	0	0	0	0	0	0	0	0	0
6	15000	1	0.35	0.75	47.5	female abc	10	10	TRUE	150	120	240	6	36	TRUE	Generic	Addis Ababa	TRUE	0.4	4.32	18.88	3.36	18.8	14.24	1.2	0.56	1.68	14.8	7.92	9.12	41	1.85381	12299	13155.3	0	0	0	0	0	[0]	0	0	0	0	0	0	0	0	0
9	15000	1	0.35	0.75	47.5	female abc	10	10	TRUE	150	120	240	6	36	TRUE	Generic	Addis Ababa	TRUE	0.4	4.32	18.88	3.36	18.8	14.24	1.2	0.56	1.68	14.8	7.92	9.12	36	25.3534	15351	13555.2	0	0	0	0	0	[0]	0	0	0	0	0	0	0	0	0
8	15000	1	0.35	0.75	47.5	female abc	10	10	TRUE	150	120	240	6	36	TRUE	Generic	Addis Ababa	TRUE	0.4	4.32	18.88	3.36	18.8	14.24	1.2	0.56	1.68	14.8	7.92	9.12	35	26.1663	15627	14038.2	0	0	0	0	0	[0]	0	0	0	0	0	0	0	0	0
3	15000	1	0.35	0.75	47.5	female abc	10	10	TRUE	150	120	240	6	36	TRUE	Generic	Addis Ababa	TRUE	0.4	4.32	18.88	3.36	18.8	14.24	1.2	0.56	1.68	14.8	7.92	9.12	37	19.4295	15250	13703.8	0	0	0	0	0	[0]	0	0	0	0	0	0	0	0	0
4	15000	1	0.35	0.75	47.5	female abc	10	10	TRUE	150	120	240	6	36	TRUE	Generic	Addis Ababa	TRUE	0.4	4.32	18.88	3.36	18.8	14.24	1.2	0.56	1.68	14.8	7.92	9.12	35	27.2794	16386	14719.9	0	0	0	0	0	[0]	0	0	0	0	0	0	0	0	0
7	15000	1	0.35	0.75	47.5	female abc	10	10	TRUE	150	120	240	6	36	TRUE	Generic	Addis Ababa	TRUE	0.4	4.32	18.88	3.36	18.8	14.24	1.2	0.56	1.68	14.8	7.92	9.12	38	13.14	14688	13660.5	0	0	0	0	0	[0]	0	0	0	0	0	0	0	0	0
2	15000	1	0.35	0.75	47.5	female abc	10	10	TRUE	150	120	240	6	36	TRUE	Generic	Addis Ababa	TRUE	0.4	4.32	18.88	3.36	18.8	14.24	1.2	0.56	1.68	14.8	7.92	9.12	38	12.5017	14798	13791.1	0	0	0	0	0	[0]	0	0	0	0	0	0	0	0	0
5	15000	1	0.35	0.75	47.5	female abc	10	10	TRUE	150	120	240	6	36	TRUE	Generic	Addis Ababa	TRUE	0.4	4.32	18.88	3.36	18.8	14.24	1.2	0.56	1.68	14.8	7.92	9.12	49	19.5167	12041	10811.3	0	0	0	0	0	[0]	0	0	0	0	0	0	0	0	0
15	15000	1	0.35	0.75	47.5	female abc	10	10	TRUE	150	120	240	6	36	TRUE	Generic	Addis Ababa	TRUE	0.4	4.32	18.88	3.36	18.8	14.24	1.2	0.56	1.68	14.8	7.92	9.12	34	23.6531	15313	14612.2	0	0	0	0	0	[0]	0	0	0	0	0	0	0	0	0
12	15000	1	0.35	0.75	47.5	female abc	10	10	TRUE	150	120	240	6	36	TRUE	Generic	Addis Ababa	TRUE	0.4	4.32	18.88	3.36	18.8	14.24	1.2	0.56	1.68	14.8	7.92	9.12	38	12.3881	14748	13723.1	0	0	0	0	0	[0]	0	0	0	0	0	0	0	0	0
11	15000	1	0.35	0.75	47.5	female abc	10	10	TRUE	150	120	240	6	36	TRUE	Generic	Addis Ababa	TRUE	0.4	4.32	18.88	3.36	18.8	14.24	1.2	0.56	1.68	14.8	7.92	9.12	38	11.8966	14231	13252.8	0	0	0	0	0	[0]	0	0	0	0	0	0	0	0	0
6	15000	1	0.35	0.75	47.5	female abc	10	10	TRUE	150	120	240	6	36	TRUE	Generic	Addis Ababa	TRUE	0.4	4.32	18.88	3.36	18.8	14.24	1.2	0.56	1.68	14.8	7.92	9.12	42	2.49307	11913	13165.2	0	0	0	0	0	[0]	0	0	0	0	0	0	0	0	0
1	15000	1	0.35	0.75	47.5	female abc	10	10	TRUE	150	120	240	6	36	TRUE	Generic	Addis Ababa	TRUE	0.4	4.32	18.88	3.36	18.8	14.24	1.2	0.56	1.68	14.8	7.92	9.12	40	3.36883	13239	13593.8	0	0	0	0	0	[0]	0	0	0	0	0	0	0	0	0
14	15000	1	0.35	0.75	47.5	female abc	10	10	TRUE	150	120	240	6	36	TRUE	Generic	Addis Ababa	TRUE	0.4	4.32	18.88	3.36	18.8	14.24	1.2	0.56	1.68	14.8	7.92	9.12	36	25.3793	16545	14510.8	0	0	0	0	0	[0]	0	0	0	0	0	0	0	0	0
13	15000	1	0.35	0.75	47.5	female abc	10	10	TRUE	150	120	240	6	36	TRUE	Generic	Addis Ababa	TRUE	0.4	4.32	18.88	3.36	18.8	14.24	1.2	0.56	1.68	14.8	7.92	9.12	37	19.3393	15135	13567.8	0	0	0	0	0	[0]	0	0	0	0	0	0	0	0	0
16	15000	1	0.35	0.75	47.5	female abc	10	10	TRUE	150	120	240	6	36	TRUE	Generic	Addis Ababa	TRUE	0.4	4.32	18.88	3.36	18.8	14.24	1.2	0.56	1.68	14.8	7.92	9.12	38	12.6714	14734	13698.6	0	0	0	0	0	[0]	0	0	0	0	0	0	0	0	0
10	15000	1	0.35	0.75	47.5	female abc	10	10	TRUE	150	120	240	6	36	TRUE	Generic	Addis Ababa	TRUE	0.4	4.32	18.88	3.36	18.8	14.24	1.2	0.56	1.68	14.8	7.92	9.12	38	12.8232	14466	13456.8	0	0	0	0	0	[0]	0	0	0	0	0	0	0	0	0
9	15000	1	0.35	0.75	47.5	female abc	10	10	TRUE	150	120	240	6	36	TRUE	Generic	Addis Ababa	TRUE	0.4	4.32	18.88	3.36	18.8	14.24	1.2	0.56	1.68	14.8	7.92	9.12	37	19.8304	15098	13579	0	0	0	0	0	[0]	0	0	0	0	0	0	0	0	0
5	15000	1	0.35	0.75	47.5	female abc	10	10	TRUE	150	120	240	6	36	TRUE	Generic	Addis Ababa	TRUE	0.4	4.32	18.88	3.36	18.8	14.24	1.2	0.56	1.68	14.8	7.92	9.12	50	12.687	11634	10832.7	0	0	0	0	0	[0]	0	0	0	0	0	0	0	0	0
8	15000	1	0.35	0.75	47.5	female abc	10	10	TRUE	150	120	240	6	36	TRUE	Generic	Addis Ababa	TRUE	0.4	4.32	18.88	3.36	18.8	14.24	1.2	0.56	1.68	14.8	7.92	9.12	36	25.0595	15958	14078.1	0	0	0	0	0	[0]	0	0	0	0	0	0	0	0	0
3	15000	1	0.35	0.75	47.5	female abc	10	10	TRUE	150	120	240	6	36	TRUE	Generic	Addis Ababa	TRUE	0.4	4.32	18.88	3.36	18.8	14.24	1.2	0.56	1.68	14.8	7.92	9.12	38	12.8235	14762	13735.9	0	0	0	0	0	[0]	0	0	0	0	0	0	0	0	0
7	15000	1	0.35	0.75	47.5	female abc	10	10	TRUE	150	120	240	6	36	TRUE	Generic	Addis Ababa	TRUE	0.4	4.32	18.88	3.36	18.8	14.24	1.2	0.56	1.68	14.8	7.92	9.12	39	6.96596	14011	13690.3	0	0	0	0	0	[0]	0	0	0	0	0	0	0	0	0
2	15000	1	0.35	0.75	47.5	female abc	10	10	TRUE	150	120	240	6	36	TRUE	Generic	Addis Ababa	TRUE	0.4	4.32	18.88	3.36	18.8	14.24	1.2	0.56	1.68	14.8	7.92	9.12	39	6.63327	14171	13820.6	0	0	0	0	0	[0]	0	0	0	0	0	0	0	0	0
4	15000	1	0.35	0.75	47.5	female abc	10	10	TRUE	150	120	240	6	36	TRUE	Generic	Addis Ababa	TRUE	0.4	4.32	18.88	3.36	18.8	14.24	1.2	0.56	1.68	14.8	7.92	9.12	36	25.3579	16764	14758.4	0	0	0	0	0	[0]	0	0	0	0	0	0	0	0	0
6	15000	1	0.35	0.75	47.5	female abc	10	10	TRUE	150	120	240	6	36	TRUE	Generic	Addis Ababa	TRUE	0.4	4.32	18.88	3.36	18.8	14.24	1.2	0.56	1.68	14.8	7.92	9.12	43	5.11864	11800	13173.2	0	0	0	0	0	[0]	0	0	0	0	0	0	0	0	0
1	15000	1	0.35	0.75	47.5	female abc	10	10	TRUE	150	120	240	6	36	TRUE	Generic	Addis Ababa	TRUE	0.4	4.32	18.88	3.36	18.8	14.24	1.2	0.56	1.68	14.8	7.92	9.12	41	1.96665	12712	13620.4	0	0	0	0	0	[0]	0	0	0	0	0	0	0	0	0
11	15000	1	0.35	0.75	47.5	female abc	10	10	TRUE	150	120	240	6	36	TRUE	Generic	Addis Ababa	TRUE	0.4	4.32	18.88	3.36	18.8	14.24	1.2	0.56	1.68	14.8	7.92	9.12	39	6.25138	13613	13283.4	0	0	0	0	0	[0]	0	0	0	0	0	0	0	0	0
12	15000	1	0.35	0.75	47.5	female abc	10	10	TRUE	150	120	240	6	36	TRUE	Generic	Addis Ababa	TRUE	0.4	4.32	18.88	3.36	18.8	14.24	1.2	0.56	1.68	14.8	7.92	9.12	39	6.48898	14070	13749.3	0	0	0	0	0	[0]	0	0	0	0	0	0	0	0	0
15	15000	1	0.35	0.75	47.5	female abc	10	10	TRUE	150	120	240	6	36	TRUE	Generic	Addis Ababa	TRUE	0.4	4.32	18.88	3.36	18.8	14.24	1.2	0.56	1.68	14.8	7.92	9.12	35	26.4651	16176	14641.2	0	0	0	0	0	[0]	0	0	0	0	0	0	0	0	0
16	15000	1	0.35	0.75	47.5	female abc	10	10	TRUE	150	120	240	6	36	TRUE	Generic	Addis Ababa	TRUE	0.4	4.32	18.88	3.36	18.8	14.24	1.2	0.56	1.68	14.8	7.92	9.12	39	7.15757	14083	13727.2	0	0	0	0	0	[0]	0	0	0	0	0	0	0	0	0
13	15000	1	0.35	0.75	47.5	female abc	10	10	TRUE	150	120	240	6	36	TRUE	Generic	Addis Ababa	TRUE	0.4	4.32	18.88	3.36	18.8	14.24	1.2	0.56	1.68	14.8	7.92	9.12	38	12.4036	14657	13607.2	0	0	0	0	0	[0]	0	0	0	0	0	0	0	0	0
10	15000	1	0.35	0.75	47.5	female abc	10	10	TRUE	150	120	240	6	36	TRUE	Generic	Addis Ababa	TRUE	0.4	4.32	18.88	3.36	18.8	14.24	1.2	0.56	1.68	14.8	7.92	9.12	39	6.89008	13846	13486.5	0	0	0	0	0	[0]	0	0	0	0	0	0	0	0	0
5	15000	1	0.35	0.75	47.5	female abc	10	10	TRUE	150	120	240	6	36	TRUE	Generic	Addis Ababa	TRUE	0.4	4.32	18.88	3.36	18.8	14.24	1.2	0.56	1.68	14.8	7.92	9.12	51	6.75041	11066	10847.3	0	0	0	0	0	[0]	0	0	0	0	0	0	0	0	0
14	15000	1	0.35	0.75	47.5	female abc	10	10	TRUE	150	120	240	6	36	TRUE	Generic	Addis Ababa	TRUE	0.4	4.32	18.88	3.36	18.8	14.24	1.2	0.56	1.68	14.8	7.92	9.12	37	20.0135	16304	14550.9	0	0	0	0	0	[0]	0	0	0	0	0	0	0	0	0
7	15000	1	0.35	0.75	47.5	female abc	10	10	TRUE	150	120	240	6	36	TRUE	Generic	Addis Ababa	TRUE	0.4	4.32	18.88	3.36	18.8	14.24	1.2	0.56	1.68	14.8	7.92	9.12	40	3.44493	13382	13720.8	0	0	0	0	0	[0]	0	0	0	0	0	0	0	0	0
3	15000	1	0.35	0.75	47.5	female abc	10	10	TRUE	150	120	240	6	36	TRUE	Generic	Addis Ababa	TRUE	0.4	4.32	18.88	3.36	18.8	14.24	1.2	0.56	1.68	14.8	7.92	9.12	39	7.08572	14127	13768.2	0	0	0	0	0	[0]	0	0	0	0	0	0	0	0	0
9	15000	1	0.35	0.75	47.5	female abc	10	10	TRUE	150	120	240	6	36	TRUE	Generic	Addis Ababa	TRUE	0.4	4.32	18.88	3.36	18.8	14.24	1.2	0.56	1.68	14.8	7.92	9.12	38	12.4974	14483	13590.7	0	0	0	0	0	[0]	0	0	0	0	0	0	0	0	0
2	15000	1	0.35	0.75	47.5	female abc	10	10	TRUE	150	120	240	6	36	TRUE	Generic	Addis Ababa	TRUE	0.4	4.32	18.88	3.36	18.8	14.24	1.2	0.56	1.68	14.8	7.92	9.12	40	3.07545	13559	13850.1	0	0	0	0	0	[0]	0	0	0	0	0	0	0	0	0
8	15000	1	0.35	0.75	47.5	female abc	10	10	TRUE	150	120	240	6	36	TRUE	Generic	Addis Ababa	TRUE	0.4	4.32	18.88	3.36	18.8	14.24	1.2	0.56	1.68	14.8	7.92	9.12	37	19.6086	15738	14115.3	0	0	0	0	0	[0]	0	0	0	0	0	0	0	0	0
6	15000	1	0.35	0.75	47.5	female abc	10	10	TRUE	150	120	240	6	36	TRUE	Generic	Addis Ababa	TRUE	0.4	4.32	18.88	3.36	18.8	14.24	1.2	0.56	1.68	14.8	7.92	9.12	44	10.4564	12117	13182.8	0	0	0	0	0	[0]	0	0	0	0	0	0	0	0	0
1	15000	1	0.35	0.75	47.5	female abc	10	10	TRUE	150	120	240	6	36	TRUE	Generic	Addis Ababa	TRUE	0.4	4.32	18.88	3.36	18.8	14.24	1.2	0.56	1.68	14.8	7.92	9.12	42	2.65609	12349	13646.2	0	0	0	0	0	[0]	0	0	0	0	0	0	0	0	0
11	15000	1	0.35	0.75	47.5	female abc	10	10	TRUE	150	120	240	6	36	TRUE	Generic	Addis Ababa	TRUE	0.4	4.32	18.88	3.36	18.8	14.24	1.2	0.56	1.68	14.8	7.92	9.12	40	2.93915	13031	13310.4	0	0	0	0	0	[0]	0	0	0	0	0	0	0	0	0
12	15000	1	0.35	0.75	47.5	female abc	10	10	TRUE	150	120	240	6	36	TRUE	Generic	Addis Ababa	TRUE	0.4	4.32	18.88	3.36	18.8	14.24	1.2	0.56	1.68	14.8	7.92	9.12	40	3.04044	13452	13776.2	0	0	0	0	0	[0]	0	0	0	0	0	0	0	0	0
5	15000	1	0.35	0.75	47.5	female abc	10	10	TRUE	150	120	240	6	36	TRUE	Generic	Addis Ababa	TRUE	0.4	4.32	18.88	3.36	18.8	14.24	1.2	0.56	1.68	14.8	7.92	9.12	52	3.08909	10618	10862.8	0	0	0	0	0	[0]	0	0	0	0	0	0	0	0	0
4	15000	1	0.35	0.75	47.5	female abc	10	10	TRUE	150	120	240	6	36	TRUE	Generic	Addis Ababa	TRUE	0.4	4.32	18.88	3.36	18.8	14.24	1.2	0.56	1.68	14.8	7.92	9.12	37	19.714	16501	14791.2	0	0	0	0	0	[0]	0	0	0	0	0	0	0	0	0
16	15000	1	0.35	0.75	47.5	female abc	10	10	TRUE	150	120	240	6	36	TRUE	Generic	Addis Ababa	TRUE	0.4	4.32	18.88	3.36	18.8	14.24	1.2	0.56	1.68	14.8	7.92	9.12	40	3.43955	13432	13753.7	0	0	0	0	0	[0]	0	0	0	0	0	0	0	0	0
13	15000	1	0.35	0.75	47.5	female abc	10	10	TRUE	150	120	240	6	36	TRUE	Generic	Addis Ababa	TRUE	0.4	4.32	18.88	3.36	18.8	14.24	1.2	0.56	1.68	14.8	7.92	9.12	39	6.48999	14037	13646.7	0	0	0	0	0	[0]	0	0	0	0	0	0	0	0	0
7	15000	1	0.35	0.75	47.5	female abc	10	10	TRUE	150	120	240	6	36	TRUE	Generic	Addis Ababa	TRUE	0.4	4.32	18.88	3.36	18.8	14.24	1.2	0.56	1.68	14.8	7.92	9.12	41	1.84289	12806	13745.8	0	0	0	0	0	[0]	0	0	0	0	0	0	0	0	0
15	15000	1	0.35	0.75	47.5	female abc	10	10	TRUE	150	120	240	6	36	TRUE	Generic	Addis Ababa	TRUE	0.4	4.32	18.88	3.36	18.8	14.24	1.2	0.56	1.68	14.8	7.92	9.12	36	25.0211	16594	14673.4	0	0	0	0	0	[0]	0	0	0	0	0	0	0	0	0
2	15000	1	0.35	0.75	47.5	female abc	10	10	TRUE	150	120	240	6	36	TRUE	Generic	Addis Ababa	TRUE	0.4	4.32	18.88	3.36	18.8	14.24	1.2	0.56	1.68	14.8	7.92	9.12	41	1.80811	12997	13876.5	0	0	0	0	0	[0]	0	0	0	0	0	0	0	0	0
10	15000	1	0.35	0.75	47.5	female abc	10	10	TRUE	150	120	240	6	36	TRUE	Generic	Addis Ababa	TRUE	0.4	4.32	18.88	3.36	18.8	14.24	1.2	0.56	1.68	14.8	7.92	9.12	40	3.29529	13231	13512.9	0	0	0	0	0	[0]	0	0	0	0	0	0	0	0	0
9	15000	1	0.35	0.75	47.5	female abc	10	10	TRUE	150	120	240	6	36	TRUE	Generic	Addis Ababa	TRUE	0.4	4.32	18.88	3.36	18.8	14.24	1.2	0.56	1.68	14.8	7.92	9.12	39	6.62132	13819	13601.8	0	0	0	0	0	[0]	0	0	0	0	0	0	0	0	0
1	15000	1	0.35	0.75	47.5	female abc	10	10	TRUE	150	120	240	6	36	TRUE	Generic	Addis Ababa	TRUE	0.4	4.32	18.88	3.36	18.8	14.24	1.2	0.56	1.68	14.8	7.92	9.12	43	5.64266	12246	13668.2	0	0	0	0	0	[0]	0	0	0	0	0	0	0	0	0
3	15000	1	0.35	0.75	47.5	female abc	10	10	TRUE	150	120	240	6	36	TRUE	Generic	Addis Ababa	TRUE	0.4	4.32	18.88	3.36	18.8	14.24	1.2	0.56	1.68	14.8	7.92	9.12	40	3.40564	13507	13795.2	0	0	0	0	0	[0]	0	0	0	0	0	0	0	0	0
6	15000	1	0.35	0.75	47.5	female abc	10	10	TRUE	150	120	240	6	36	TRUE	Generic	Addis Ababa	TRUE	0.4	4.32	18.88	3.36	18.8	14.24	1.2	0.56	1.68	14.8	7.92	9.12	45	17.4271	12865	13194.3	0	0	0	0	0	[0]	0	0	0	0	0	0	0	0	0
14	15000	1	0.35	0.75	47.5	female abc	10	10	TRUE	150	120	240	6	36	TRUE	Generic	Addis Ababa	TRUE	0.4	4.32	18.88	3.36	18.8	14.24	1.2	0.56	1.68	14.8	7.92	9.12	38	13.1398	15746	14588	0	0	0	0	0	[0]	0	0	0	0	0	0	0	0	0
5	15000	1	0.35	0.75	47.5	female abc	10	10	TRUE	150	120	240	6	36	TRUE	Generic	Addis Ababa	TRUE	0.4	4.32	18.88	3.36	18.8	14.24	1.2	0.56	1.68	14.8	7.92	9.12	53	1.87512	10186	10875.3	0	0	0	0	0	[0]	0	0	0	0	0	0	0	0	0
8	15000	1	0.35	0.75	47.5	female abc	10	10	TRUE	150	120	240	6	36	TRUE	Generic	Addis Ababa	TRUE	0.4	4.32	18.88	3.36	18.8	14.24	1.2	0.56	1.68	14.8	7.92	9.12	38	13.103	15195	14151.8	0	0	0	0	0	[0]	0	0	0	0	0	0	0	0	0
12	15000	1	0.35	0.75	47.5	female abc	10	10	TRUE	150	120	240	6	36	TRUE	Generic	Addis Ababa	TRUE	0.4	4.32	18.88	3.36	18.8	14.24	1.2	0.56	1.68	14.8	7.92	9.12	41	1.91399	12905	13802.7	0	0	0	0	0	[0]	0	0	0	0	0	0	0	0	0
11	15000	1	0.35	0.75	47.5	female abc	10	10	TRUE	150	120	240	6	36	TRUE	Generic	Addis Ababa	TRUE	0.4	4.32	18.88	3.36	18.8	14.24	1.2	0.56	1.68	14.8	7.92	9.12	41	1.78259	12566	13339.8	0	0	0	0	0	[0]	0	0	0	0	0	0	0	0	0
16	15000	1	0.35	0.75	47.5	female abc	10	10	TRUE	150	120	240	6	36	TRUE	Generic	Addis Ababa	TRUE	0.4	4.32	18.88	3.36	18.8	14.24	1.2	0.56	1.68	14.8	7.92	9.12	41	1.99209	12901	13778.8	0	0	0	0	0	[0]	0	0	0	0	0	0	0	0	0
2	15000	1	0.35	0.75	47.5	female abc	10	10	TRUE	150	120	240	6	36	TRUE	Generic	Addis Ababa	TRUE	0.4	4.32	18.88	3.36	18.8	14.24	1.2	0.56	1.68	14.8	7.92	9.12	42	2.51821	12628	13903.5	0	0	0	0	0	[0]	0	0	0	0	0	0	0	0	0
7	15000	1	0.35	0.75	47.5	female abc	10	10	TRUE	150	120	240	6	36	TRUE	Generic	Addis Ababa	TRUE	0.4	4.32	18.88	3.36	18.8	14.24	1.2	0.56	1.68	14.8	7.92	9.12	42	2.5534	12454	13773.2	0	0	0	0	0	[0]	0	0	0	0	0	0	0	0	0
4	15000	1	0.35	0.75	47.5	female abc	10	10	TRUE	150	120	240	6	36	TRUE	Generic	Addis Ababa	TRUE	0.4	4.32	18.88	3.36	18.8	14.24	1.2	0.56	1.68	14.8	7.92	9.12	38	12.6224	15932	14822.9	0	0	0	0	0	[0]	0	0	0	0	0	0	0	0	0
10	15000	1	0.35	0.75	47.5	female abc	10	10	TRUE	150	120	240	6	36	TRUE	Generic	Addis Ababa	TRUE	0.4	4.32	18.88	3.36	18.8	14.24	1.2	0.56	1.68	14.8	7.92	9.12	41	1.88575	12727	13542.4	0	0	0	0	0	[0]	0	0	0	0	0	0	0	0	0
5	15000	1	0.35	0.75	47.5	female abc	10	10	TRUE	150	120	240	6	36	TRUE	Generic	Addis Ababa	TRUE	0.4	4.32	18.88	3.36	18.8	14.24	1.2	0.56	1.68	14.8	7.92	9.12	54	2.39951	9877	10886.6	0	0	0	0	0	[0]	0	0	0	0	0	0	0	0	0
1	15000	1	0.35	0.75	47.5	female abc	10	10	TRUE	150	120	240	6	36	TRUE	Generic	Addis Ababa	TRUE	0.4	4.32	18.88	3.36	18.8	14.24	1.2	0.56	1.68	14.8	7.92	9.12	44	11.2149	12635	13690.4	0	0	0	0	0	[0]	0	0	0	0	0	0	0	0	0
13	15000	1	0.35	0.75	47.5	female abc	10	10	TRUE	150	120	240	6	36	TRUE	Generic	Addis Ababa	TRUE	0.4	4.32	18.88	3.36	18.8	14.24	1.2	0.56	1.68	14.8	7.92	9.12	40	3.10327	13373	13677.6	0	0	0	0	0	[0]	0	0	0	0	0	0	0	0	0
9	15000	1	0.35	0.75	47.5	female abc	10	10	TRUE	150	120	240	6	36	TRUE	Generic	Addis Ababa	TRUE	0.4	4.32	18.88	3.36	18.8	14.24	1.2	0.56	1.68	14.8	7.92	9.12	40	3.22017	13167	13611.2	0	0	0	0	0	[0]	0	0	0	0	0	0	0	0	0
3	15000	1	0.35	0.75	47.5	female abc	10	10	TRUE	150	120	240	6	36	TRUE	Generic	Addis Ababa	TRUE	0.4	4.32	18.88	3.36	18.8	14.24	1.2	0.56	1.68	14.8	7.92	9.12	41	1.87197	12981	13820.8	0	0	0	0	0	[0]	0	0	0	0	0	0	0	0	0
15	15000	1	0.35	0.75	47.5	female abc	10	10	TRUE	150	120	240	6	36	TRUE	Generic	Addis Ababa	TRUE	0.4	4.32	18.88	3.36	18.8	14.24	1.2	0.56	1.68	14.8	7.92	9.12	37	19.927	16435	14707	0	0	0	0	0	[0]	0	0	0	0	0	0	0	0	0
6	15000	1	0.35	0.75	47.5	female abc	10	10	TRUE	150	120	240	6	36	TRUE	Generic	Addis Ababa	TRUE	0.4	4.32	18.88	3.36	18.8	14.24	1.2	0.56	1.68	14.8	7.92	9.12	46	24.0283	13867	13213.1	0	0	0	0	0	[0]	0	0	0	0	0	0	0	0	0
12	15000	1	0.35	0.75	47.5	female abc	10	10	TRUE	150	120	240	6	36	TRUE	Generic	Addis Ababa	TRUE	0.4	4.32	18.88	3.36	18.8	14.24	1.2	0.56	1.68	14.8	7.92	9.12	42	2.42815	12561	13829.1	0	0	0	0	0	[0]	0	0	0	0	0	0	0	0	0
14	15000	1	0.35	0.75	47.5	female abc	10	10	TRUE	150	120	240	6	36	TRUE	Generic	Addis Ababa	TRUE	0.4	4.32	18.88	3.36	18.8	14.24	1.2	0.56	1.68	14.8	7.92	9.12	39	6.87587	15009	14621.1	0	0	0	0	0	[0]	0	0	0	0	0	0	0	0	0
8	15000	1	0.35	0.75	47.5	female abc	10	10	TRUE	150	120	240	6	36	TRUE	Generic	Addis Ababa	TRUE	0.4	4.32	18.88	3.36	18.8	14.24	1.2	0.56	1.68	14.8	7.92	9.12	39	7.08256	14571	14189.6	0	0	0	0	0	[0]	0	0	0	0	0	0	0	0	0
11	15000	1	0.35	0.75	47.5	female abc	10	10	TRUE	150	120	240	6	36	TRUE	Generic	Addis Ababa	TRUE	0.4	4.32	18.88	3.36	18.8	14.24	1.2	0.56	1.68	14.8	7.92	9.12	42	2.44463	12190	13364.8	0	0	0	0	0	[0]	0	0	0	0	0	0	0	0	0
16	15000	1	0.35	0.75	47.5	female abc	10	10	TRUE	150	120	240	6	36	TRUE	Generic	Addis Ababa	TRUE	0.4	4.32	18.88	3.36	18.8	14.24	1.2	0.56	1.68	14.8	7.92	9.12	42	2.31218	12499	13801.1	0	0	0	0	0	[0]	0	0	0	0	0	0	0	0	0
7	15000	1	0.35	0.75	47.5	female abc	10	10	TRUE	150	120	240	6	36	TRUE	Generic	Addis Ababa	TRUE	0.4	4.32	18.88	3.36	18.8	14.24	1.2	0.56	1.68	14.8	7.92	9.12	43	5.60582	12380	13798.8	0	0	0	0	0	[0]	0	0	0	0	0	0	0	0	0
2	15000	1	0.35	0.75	47.5	female abc	10	10	TRUE	150	120	240	6	36	TRUE	Generic	Addis Ababa	TRUE	0.4	4.32	18.88	3.36	18.8	14.24	1.2	0.56	1.68	14.8	7.92	9.12	43	5.2598	12529	13927.2	0	0	0	0	0	[0]	0	0	0	0	0	0	0	0	0
5	15000	1	0.35	0.75	47.5	female abc	10	10	TRUE	150	120	240	6	36	TRUE	Generic	Addis Ababa	TRUE	0.4	4.32	18.88	3.36	18.8	14.24	1.2	0.56	1.68	14.8	7.92	9.12	55	4.96265	9773	10896.4	0	0	0	0	0	[0]	0	0	0	0	0	0	0	0	0
10	15000	1	0.35	0.75	47.5	female abc	10	10	TRUE	150	120	240	6	36	TRUE	Generic	Addis Ababa	TRUE	0.4	4.32	18.88	3.36	18.8	14.24	1.2	0.56	1.68	14.8	7.92	9.12	42	2.20564	12332	13570.2	0	0	0	0	0	[0]	0	0	0	0	0	0	0	0	0
1	15000	1	0.35	0.75	47.5	female abc	10	10	TRUE	150	120	240	6	36	TRUE	Generic	Addis Ababa	TRUE	0.4	4.32	18.88	3.36	18.8	14.24	1.2	0.56	1.68	14.8	7.92	9.12	45	18.3207	13422	13712.9	0	0	0	0	0	[0]	0	0	0	0	0	0	0	0	0
13	15000	1	0.35	0.75	47.5	female abc	10	10	TRUE	150	120	240	6	36	TRUE	Generic	Addis Ababa	TRUE	0.4	4.32	18.88	3.36	18.8	14.24	1.2	0.56	1.68	14.8	7.92	9.12	41	1.84421	12851	13707.1	0	0	0	0	0	[0]	0	0	0	0	0	0	0	0	0
4	15000	1	0.35	0.75	47.5	female abc	10	10	TRUE	150	120	240	6	36	TRUE	Generic	Addis Ababa	TRUE	0.4	4.32	18.88	3.36	18.8	14.24	1.2	0.56	1.68	14.8	7.92	9.12	39	6.75818	15226	14857.2	0	0	0	0	0	[0]	0	0	0	0	0	0	0	0	0
9	15000	1	0.35	0.75	47.5	female abc	10	10	TRUE	150	120	240	6	36	TRUE	Generic	Addis Ababa	TRUE	0.4	4.32	18.88	3.36	18.8	14.24	1.2	0.56	1.68	14.8	7.92	9.12	41	1.87634	12631	13622.7	0	0	0	0	0	[0]	0	0	0	0	0	0	0	0	0
3	15000	1	0.35	0.75	47.5	female abc	10	10	TRUE	150	120	240	6	36	TRUE	Generic	Addis Ababa	TRUE	0.4	4.32	18.88	3.36	18.8	14.24	1.2	0.56	1.68	14.8	7.92	9.12	42	2.52593	12629	13845.7	0	0	0	0	0	[0]	0	0	0	0	0	0	0	0	0
12	15000	1	0.35	0.75	47.5	female abc	10	10	TRUE	150	120	240	6	36	TRUE	Generic	Addis Ababa	TRUE	0.4	4.32	18.88	3.36	18.8	14.24	1.2	0.56	1.68	14.8	7.92	9.12	43	4.90906	12426	13848.7	0	0	0	0	0	[0]	0	0	0	0	0	0	0	0	0
5	15000	1	0.35	0.75	47.5	female abc	10	10	TRUE	150	120	240	6	36	TRUE	Generic	Addis Ababa	TRUE	0.4	4.32	18.88	3.36	18.8	14.24	1.2	0.56	1.68	14.8	7.92	9.12	56	10.436	10023	10905.8	0	0	0	0	0	[0]	0	0	0	0	0	0	0	0	0
15	15000	1	0.35	0.75	47.5	female abc	10	10	TRUE	150	120	240	6	36	TRUE	Generic	Addis Ababa	TRUE	0.4	4.32	18.88	3.36	18.8	14.24	1.2	0.56	1.68	14.8	7.92	9.12	38	13.1388	15831	14736.7	0	0	0	0	0	[0]	0	0	0	0	0	0	0	0	0
11	15000	1	0.35	0.75	47.5	female abc	10	10	TRUE	150	120	240	6	36	TRUE	Generic	Addis Ababa	TRUE	0.4	4.32	18.88	3.36	18.8	14.24	1.2	0.56	1.68	14.8	7.92	9.12	43	5.03228	12082	13385.6	0	0	0	0	0	[0]	0	0	0	0	0	0	0	0	0
14	15000	1	0.35	0.75	47.5	female abc	10	10	TRUE	150	120	240	6	36	TRUE	Generic	Addis Ababa	TRUE	0.4	4.32	18.88	3.36	18.8	14.24	1.2	0.56	1.68	14.8	7.92	9.12	40	3.19275	14345	14656.6	0	0	0	0	0	[0]	0	0	0	0	0	0	0	0	0
8	15000	1	0.35	0.75	47.5	female abc	10	10	TRUE	150	120	240	6	36	TRUE	Generic	Addis Ababa	TRUE	0.4	4.32	18.88	3.36	18.8	14.24	1.2	0.56	1.68	14.8	7.92	9.12	40	3.20775	13935	14225	0	0	0	0	0	[0]	0	0	0	0	0	0	0	0	0
6	15000	1	0.35	0.75	47.5	female abc	10	10	TRUE	150	120	240	6	36	TRUE	Generic	Addis Ababa	TRUE	0.4	4.32	18.88	3.36	18.8	14.24	1.2	0.56	1.68	14.8	7.92	9.12	47	26.6917	14645	13231	0	0	0	0	0	[0]	0	0	0	0	0	0	0	0	0
2	15000	1	0.35	0.75	47.5	female abc	10	10	TRUE	150	120	240	6	36	TRUE	Generic	Addis Ababa	TRUE	0.4	4.32	18.88	3.36	18.8	14.24	1.2	0.56	1.68	14.8	7.92	9.12	44	10.876	12854	13945.7	0	0	0	0	0	[0]	0	0	0	0	0	0	0	0	0
16	15000	1	0.35	0.75	47.5	female abc	10	10	TRUE	150	120	240	6	36	TRUE	Generic	Addis Ababa	TRUE	0.4	4.32	18.88	3.36	18.8	14.24	1.2	0.56	1.68	14.8	7.92	9.12	43	5.18928	12468	13831.3	0	0	0	0	0	[0]	0	0	0	0	0	0	0	0	0
7	15000	1	0.35	0.75	47.5	female abc	10	10	TRUE	150	120	240	6	36	TRUE	Generic	Addis Ababa	TRUE	0.4	4.32	18.88	3.36	18.8	14.24	1.2	0.56	1.68	14.8	7.92	9.12	44	10.9576	12740	13822.2	0	0	0	0	0	[0]	0	0	0	0	0	0	0	0	0
10	15000	1	0.35	0.75	47.5	female abc	10	10	TRUE	150	120	240	6	36	TRUE	Generic	Addis Ababa	TRUE	0.4	4.32	18.88	3.36	18.8	14.24	1.2	0.56	1.68	14.8	7.92	9.12	43	4.9175	12242	13594.4	0	0	0	0	0	[0]	0	0	0	0	0	0	0	0	0
13	15000	1	0.35	0.75	47.5	female abc	10	10	TRUE	150	120	240	6	36	TRUE	Generic	Addis Ababa	TRUE	0.4	4.32	18.88	3.36	18.8	14.24	1.2	0.56	1.68	14.8	7.92	9.12	42	2.376	12500	13735.5	0	0	0	0	0	[0]	0	0	0	0	0	0	0	0	0
9	15000	1	0.35	0.75	47.5	female abc	10	10	TRUE	150	120	240	6	36	TRUE	Generic	Addis Ababa	TRUE	0.4	4.32	18.88	3.36	18.8	14.24	1.2	0.56	1.68	14.8	7.92	9.12	42	2.46602	12287	13636.2	0	0	0	0	0	[0]	0	0	0	0	0	0	0	0	0
3	15000	1	0.35	0.75	47.5	female abc	10	10	TRUE	150	120	240	6	36	TRUE	Generic	Addis Ababa	TRUE	0.4	4.32	18.88	3.36	18.8	14.24	1.2	0.56	1.68	14.8	7.92	9.12	43	5.1782	12514	13869.6	0	0	0	0	0	[0]	0	0	0	0	0	0	0	0	0
1	15000	1	0.35	0.75	47.5	female abc	10	10	TRUE	150	120	240	6	36	TRUE	Generic	Addis Ababa	TRUE	0.4	4.32	18.88	3.36	18.8	14.24	1.2	0.56	1.68	14.8	7.92	9.12	46	24.2745	14369	13733.5	0	0	0	0	0	[0]	0	0	0	0	0	0	0	0	0
4	15000	1	0.35	0.75	47.5	female abc	10	10	TRUE	150	120	240	6	36	TRUE	Generic	Addis Ababa	TRUE	0.4	4.32	18.88	3.36	18.8	14.24	1.2	0.56	1.68	14.8	7.92	9.12	40	3.26049	14507	14882.8	0	0	0	0	0	[0]	0	0	0	0	0	0	0	0	0
5	15000	1	0.35	0.75	47.5	female abc	10	10	TRUE	150	120	240	6	36	TRUE	Generic	Addis Ababa	TRUE	0.4	4.32	18.88	3.36	18.8	14.24	1.2	0.56	1.68	14.8	7.92	9.12	57	17.6244	10650	10924.1	0	0	0	0	0	[0]	0	0	0	0	0	0	0	0	0
12	15000	1	0.35	0.75	47.5	female abc	10	10	TRUE	150	120	240	6	36	TRUE	Generic	Addis Ababa	TRUE	0.4	4.32	18.88	3.36	18.8	14.24	1.2	0.56	1.68	14.8	7.92	9.12	44	10.1841	12765	13874.2	0	0	0	0	0	[0]	0	0	0	0	0	0	0	0	0
11	15000	1	0.35	0.75	47.5	female abc	10	10	TRUE	150	120	240	6	36	TRUE	Generic	Addis Ababa	TRUE	0.4	4.32	18.88	3.36	18.8	14.24	1.2	0.56	1.68	14.8	7.92	9.12	44	9.96753	12320	13402.2	0	0	0	0	0	[0]	0	0	0	0	0	0	0	0	0
2	15000	1	0.35	0.75	47.5	female abc	10	10	TRUE	150	120	240	6	36	TRUE	Generic	Addis Ababa	TRUE	0.4	4.32	18.88	3.36	18.8	14.24	1.2	0.56	1.68	14.8	7.92	9.12	45	17.8645	13636	13966.4	0	0	0	0	0	[0]	0	0	0	0	0	0	0	0	0
14	15000	1	0.35	0.75	47.5	female abc	10	10	TRUE	150	120	240	6	36	TRUE	Generic	Addis Ababa	TRUE	0.4	4.32	18.88	3.36	18.8	14.24	1.2	0.56	1.68	14.8	7.92	9.12	41	1.7761	13738	14685.2	0	0	0	0	0	[0]	0	0	0	0	0	0	0	0	0
8	15000	1	0.35	0.75	47.5	female abc	10	10	TRUE	150	120	240	6	36	TRUE	Generic	Addis Ababa	TRUE	0.4	4.32	18.88	3.36	18.8	14.24	1.2	0.56	1.68	14.8	7.92	9.12	41	1.83438	13356	14255.2	0	0	0	0	0	[0]	0	0	0	0	0	0	0	0	0
16	15000	1	0.35	0.75	47.5	female abc	10	10	TRUE	150	120	240	6	36	TRUE	Generic	Addis Ababa	TRUE	0.4	4.32	18.88	3.36	18.8	14.24	1.2	0.56	1.68	14.8	7.92	9.12	44	10.6441	12824	13863.2	0	0	0	0	0	[0]	0	0	0	0	0	0	0	0	0
15	15000	1	0.35	0.75	47.5	female abc	10	10	TRUE	150	120	240	6	36	TRUE	Generic	Addis Ababa	TRUE	0.4	4.32	18.88	3.36	18.8	14.24	1.2	0.56	1.68	14.8	7.92	9.12	39	7.10364	15119	14762.2	0	0	0	0	0	[0]	0	0	0	0	0	0	0	0	0
7	15000	1	0.35	0.75	47.5	female abc	10	10	TRUE	150	120	240	6	36	TRUE	Generic	Addis Ababa	TRUE	0.4	4.32	18.88	3.36	18.8	14.24	1.2	0.56	1.68	14.8	7.92	9.12	45	18.454	13596	13847.7	0	0	0	0	0	[0]	0	0	0	0	0	0	0	0	0
6	15000	1	0.35	0.75	47.5	female abc	10	10	TRUE	150	120	240	6	36	TRUE	Generic	Addis Ababa	TRUE	0.4	4.32	18.88	3.36	18.8	14.24	1.2	0.56	1.68	14.8	7.92	9.12	48	25.0201	14936	13251.5	0	0	0	0	0	[0]	0	0	0	0	0	0	0	0	0
10	15000	1	0.35	0.75	47.5	female abc	10	10	TRUE	150	120	240	6	36	TRUE	Generic	Addis Ababa	TRUE	0.4	4.32	18.88	3.36	18.8	14.24	1.2	0.56	1.68	14.8	7.92	9.12	44	10.4546	12626	13626	0	0	0	0	0	[0]	0	0	0	0	0	0	0	0	0
13	15000	1	0.35	0.75	47.5	female abc	10	10	TRUE	150	120	240	6	36	TRUE	Generic	Addis Ababa	TRUE	0.4	4.32	18.88	3.36	18.8	14.24	1.2	0.56	1.68	14.8	7.92	9.12	43	4.9996	12381	13756.1	0	0	0	0	0	[0]	0	0	0	0	0	0	0	0	0
9	15000	1	0.35	0.75	47.5	female abc	10	10	TRUE	150	120	240	6	36	TRUE	Generic	Addis Ababa	TRUE	0.4	4.32	18.88	3.36	18.8	14.24	1.2	0.56	1.68	14.8	7.92	9.12	43	5.37177	12212	13653.8	0	0	0	0	0	[0]	0	0	0	0	0	0	0	0	0
5	15000	1	0.35	0.75	47.5	female abc	10	10	TRUE	150	120	240	6	36	TRUE	Generic	Addis Ababa	TRUE	0.4	4.32	18.88	3.36	18.8	14.24	1.2	0.56	1.68	14.8	7.92	9.12	58	23.8307	11481	10946.2	0	0	0	0	0	[0]	0	0	0	0	0	0	0	0	0
3	15000	1	0.35	0.75	47.5	female abc	10	10	TRUE	150	120	240	6	36	TRUE	Generic	Addis Ababa	TRUE	0.4	4.32	18.88	3.36	18.8	14.24	1.2	0.56	1.68	14.8	7.92	9.12	44	10.4098	12834	13892.3	0	0	0	0	0	[0]	0	0	0	0	0	0	0	0	0
1	15000	1	0.35	0.75	47.5	female abc	10	10	TRUE	150	120	240	6	36	TRUE	Generic	Addis Ababa	TRUE	0.4	4.32	18.88	3.36	18.8	14.24	1.2	0.56	1.68	14.8	7.92	9.12	47	27.0761	15209	13753.6	0	0	0	0	0	[0]	0	0	0	0	0	0	0	0	0
4	15000	1	0.35	0.75	47.5	female abc	10	10	TRUE	150	120	240	6	36	TRUE	Generic	Addis Ababa	TRUE	0.4	4.32	18.88	3.36	18.8	14.24	1.2	0.56	1.68	14.8	7.92	9.12	41	1.87199	13889	14902.8	0	0	0	0	0	[0]	0	0	0	0	0	0	0	0	0
12	15000	1	0.35	0.75	47.5	female abc	10	10	TRUE	150	120	240	6	36	TRUE	Generic	Addis Ababa	TRUE	0.4	4.32	18.88	3.36	18.8	14.24	1.2	0.56	1.68	14.8	7.92	9.12	45	17.3289	13515	13895.2	0	0	0	0	0	[0]	0	0	0	0	0	0	0	0	0
11	15000	1	0.35	0.75	47.5	female abc	10	10	TRUE	150	120	240	6	36	TRUE	Generic	Addis Ababa	TRUE	0.4	4.32	18.88	3.36	18.8	14.24	1.2	0.56	1.68	14.8	7.92	9.12	45	16.7845	13018	13416.8	0	0	0	0	0	[0]	0	0	0	0	0	0	0	0	0
2	15000	1	0.35	0.75	47.5	female abc	10	10	TRUE	150	120	240	6	36	TRUE	Generic	Addis Ababa	TRUE	0.4	4.32	18.88	3.36	18.8	14.24	1.2	0.56	1.68	14.8	7.92	9.12	46	23.8466	14631	13986.2	0	0	0	0	0	[0]	0	0	0	0	0	0	0	0	0
8	15000	1	0.35	0.75	47.5	female abc	10	10	TRUE	150	120	240	6	36	TRUE	Generic	Addis Ababa	TRUE	0.4	4.32	18.88	3.36	18.8	14.24	1.2	0.56	1.68	14.8	7.92	9.12	42	2.33025	12960	14280.2	0	0	0	0	0	[0]	0	0	0	0	0	0	0	0	0
16	15000	1	0.35	0.75	47.5	female abc	10	10	TRUE	150	120	240	6	36	TRUE	Generic	Addis Ababa	TRUE	0.4	4.32	18.88	3.36	18.8	14.24	1.2	0.56	1.68	14.8	7.92	9.12	45	17.97	13645	13901.1	0	0	0	0	0	[0]	0	0	0	0	0	0	0	0	0
14	15000	1	0.35	0.75	47.5	female abc	10	10	TRUE	150	120	240	6	36	TRUE	Generic	Addis Ababa	TRUE	0.4	4.32	18.88	3.36	18.8	14.24	1.2	0.56	1.68	14.8	7.92	9.12	42	2.39525	13318	14712.7	0	0	0	0	0	[0]	0	0	0	0	0	0	0	0	0
15	15000	1	0.35	0.75	47.5	female abc	10	10	TRUE	150	120	240	6	36	TRUE	Generic	Addis Ababa	TRUE	0.4	4.32	18.88	3.36	18.8	14.24	1.2	0.56	1.68	14.8	7.92	9.12	40	3.46281	14468	14791.8	0	0	0	0	0	[0]	0	0	0	0	0	0	0	0	0
10	15000	1	0.35	0.75	47.5	female abc	10	10	TRUE	150	120	240	6	36	TRUE	Generic	Addis Ababa	TRUE	0.4	4.32	18.88	3.36	18.8	14.24	1.2	0.56	1.68	14.8	7.92	9.12	45	17.8429	13333	13648.6	0	0	0	0	0	[0]	0	0	0	0	0	0	0	0	0
9	15000	1	0.35	0.75	47.5	female abc	10	10	TRUE	150	120	240	6	36	TRUE	Generic	Addis Ababa	TRUE	0.4	4.32	18.88	3.36	18.8	14.24	1.2	0.56	1.68	14.8	7.92	9.12	44	11.028	12568	13668.4	0	0	0	0	0	[0]	0	0	0	0	0	0	0	0	0
7	15000	1	0.35	0.75	47.5	female abc	10	10	TRUE	150	120	240	6	36	TRUE	Generic	Addis Ababa	TRUE	0.4	4.32	18.88	3.36	18.8	14.24	1.2	0.56	1.68	14.8	7.92	9.12	46	25.0272	14680	13883.6	0	0	0	0	0	[0]	0	0	0	0	0	0	0	0	0
13	15000	1	0.35	0.75	47.5	female abc	10	10	TRUE	150	120	240	6	36	TRUE	Generic	Addis Ababa	TRUE	0.4	4.32	18.88	3.36	18.8	14.24	1.2	0.56	1.68	14.8	7.92	9.12	44	10.5358	12747	13781.6	0	0	0	0	0	[0]	0	0	0	0	0	0	0	0	0
5	15000	1	0.35	0.75	47.5	female abc	10	10	TRUE	150	120	240	6	36	TRUE	Generic	Addis Ababa	TRUE	0.4	4.32	18.88	3.36	18.8	14.24	1.2	0.56	1.68	14.8	7.92	9.12	59	26.7665	12157	10970.3	0	0	0	0	0	[0]	0	0	0	0	0	0	0	0	0
6	15000	1	0.35	0.75	47.5	female abc	10	10	TRUE	150	120	240	6	36	TRUE	Generic	Addis Ababa	TRUE	0.4	4.32	18.88	3.36	18.8	14.24	1.2	0.56	1.68	14.8	7.92	9.12	49	19.5527	14709	13269.6	0	0	0	0	0	[0]	0	0	0	0	0	0	0	0	0
3	15000	1	0.35	0.75	47.5	female abc	10	10	TRUE	150	120	240	6	36	TRUE	Generic	Addis Ababa	TRUE	0.4	4.32	18.88	3.36	18.8	14.24	1.2	0.56	1.68	14.8	7.92	9.12	45	17.4222	13632	13918.2	0	0	0	0	0	[0]	0	0	0	0	0	0	0	0	0
4	15000	1	0.35	0.75	47.5	female abc	10	10	TRUE	150	120	240	6	36	TRUE	Generic	Addis Ababa	TRUE	0.4	4.32	18.88	3.36	18.8	14.24	1.2	0.56	1.68	14.8	7.92	9.12	42	2.54545	13475	14920.8	0	0	0	0	0	[0]	0	0	0	0	0	0	0	0	0
1	15000	1	0.35	0.75	47.5	female abc	10	10	TRUE	150	120	240	6	36	TRUE	Generic	Addis Ababa	TRUE	0.4	4.32	18.88	3.36	18.8	14.24	1.2	0.56	1.68	14.8	7.92	9.12	48	25.7299	15585	13772.6	0	0	0	0	0	[0]	0	0	0	0	0	0	0	0	0
12	15000	1	0.35	0.75	47.5	female abc	10	10	TRUE	150	120	240	6	36	TRUE	Generic	Addis Ababa	TRUE	0.4	4.32	18.88	3.36	18.8	14.24	1.2	0.56	1.68	14.8	7.92	9.12	46	23.2064	14440	13905.7	0	0	0	0	0	[0]	0	0	0	0	0	0	0	0	0
8	15000	1	0.35	0.75	47.5	female abc	10	10	TRUE	150	120	240	6	36	TRUE	Generic	Addis Ababa	TRUE	0.4	4.32	18.88	3.36	18.8	14.24	1.2	0.56	1.68	14.8	7.92	9.12	43	4.91892	12889	14303.4	0	0	0	0	0	[0]	0	0	0	0	0	0	0	0	0
14	15000	1	0.35	0.75	47.5	female abc	10	10	TRUE	150	120	240	6	36	TRUE	Generic	Addis Ababa	TRUE	0.4	4.32	18.88	3.36	18.8	14.24	1.2	0.56	1.68	14.8	7.92	9.12	43	5.06713	13183	14735.6	0	0	0	0	0	[0]	0	0	0	0	0	0	0	0	0
11	15000	1	0.35	0.75	47.5	female abc	10	10	TRUE	150	120	240	6	36	TRUE	Generic	Addis Ababa	TRUE	0.4	4.32	18.88	3.36	18.8	14.24	1.2	0.56	1.68	14.8	7.92	9.12	46	22.6844	13895	13426.6	0	0	0	0	0	[0]	0	0	0	0	0	0	0	0	0
2	15000	1	0.35	0.75	47.5	female abc	10	10	TRUE	150	120	240	6	36	TRUE	Generic	Addis Ababa	TRUE	0.4	4.32	18.88	3.36	18.8	14.24	1.2	0.56	1.68	14.8	7.92	9.12	47	26.5261	15513	14012.3	0	0	0	0	0	[0]	0	0	0	0	0	0	0	0	0
16	15000	1	0.35	0.75	47.5	female abc	10	10	TRUE	150	120	240	6	36	TRUE	Generic	Addis Ababa	TRUE	0.4	4.32	18.88	3.36	18.8	14.24	1.2	0.56	1.68	14.8	7.92	9.12	46	24.394	14770	13943.6	0	0	0	0	0	[0]	0	0	0	0	0	0	0	0	0
5	15000	1	0.35	0.75	47.5	female abc	10	10	TRUE	150	120	240	6	36	TRUE	Generic	Addis Ababa	TRUE	0.4	4.32	18.88	3.36	18.8	14.24	1.2	0.56	1.68	14.8	7.92	9.12	60	24.7668	12436	10995.2	0	0	0	0	0	[0]	0	0	0	0	0	0	0	0	0
9	15000	1	0.35	0.75	47.5	female abc	10	10	TRUE	150	120	240	6	36	TRUE	Generic	Addis Ababa	TRUE	0.4	4.32	18.88	3.36	18.8	14.24	1.2	0.56	1.68	14.8	7.92	9.12	45	18.3849	13386	13685.7	0	0	0	0	0	[0]	0	0	0	0	0	0	0	0	0
15	15000	1	0.35	0.75	47.5	female abc	10	10	TRUE	150	120	240	6	36	TRUE	Generic	Addis Ababa	TRUE	0.4	4.32	18.88	3.36	18.8	14.24	1.2	0.56	1.68	14.8	7.92	9.12	41	1.93614	13842	14813.5	0	0	0	0	0	[0]	0	0	0	0	0	0	0	0	0
13	15000	1	0.35	0.75	47.5	female abc	10	10	TRUE	150	120	240	6	36	TRUE	Generic	Addis Ababa	TRUE	0.4	4.32	18.88	3.36	18.8	14.24	1.2	0.56	1.68	14.8	7.92	9.12	45	17.2822	13511	13804.2	0	0	0	0	0	[0]	0	0	0	0	0	0	0	0	0
10	15000	1	0.35	0.75	47.5	female abc	10	10	TRUE	150	120	240	6	36	TRUE	Generic	Addis Ababa	TRUE	0.4	4.32	18.88	3.36	18.8	14.24	1.2	0.56	1.68	14.8	7.92	9.12	46	24.0181	14360	13683.2	0	0	0	0	0	[0]	0	0	0	0	0	0	0	0	0
6	15000	1	0.35	0.75	47.5	female abc	10	10	TRUE	150	120	240	6	36	TRUE	Generic	Addis Ababa	TRUE	0.4	4.32	18.88	3.36	18.8	14.24	1.2	0.56	1.68	14.8	7.92	9.12	50	12.5668	14228	13292.6	0	0	0	0	0	[0]	0	0	0	0	0	0	0	0	0
7	15000	1	0.35	0.75	47.5	female abc	10	10	TRUE	150	120	240	6	36	TRUE	Generic	Addis Ababa	TRUE	0.4	4.32	18.88	3.36	18.8	14.24	1.2	0.56	1.68	14.8	7.92	9.12	47	28.1026	15600	13920.4	0	0	0	0	0	[0]	0	0	0	0	0	0	0	0	0
3	15000	1	0.35	0.75	47.5	female abc	10	10	TRUE	150	120	240	6	36	TRUE	Generic	Addis Ababa	TRUE	0.4	4.32	18.88	3.36	18.8	14.24	1.2	0.56	1.68	14.8	7.92	9.12	46	23.6396	14628	13947.2	0	0	0	0	0	[0]	0	0	0	0	0	0	0	0	0
4	15000	1	0.35	0.75	47.5	female abc	10	10	TRUE	150	120	240	6	36	TRUE	Generic	Addis Ababa	TRUE	0.4	4.32	18.88	3.36	18.8	14.24	1.2	0.56	1.68	14.8	7.92	9.12	43	5.25804	13370	14941.6	0	0	0	0	0	[0]	0	0	0	0	0	0	0	0	0
14	15000	1	0.35	0.75	47.5	female abc	10	10	TRUE	150	120	240	6	36	TRUE	Generic	Addis Ababa	TRUE	0.4	4.32	18.88	3.36	18.8	14.24	1.2	0.56	1.68	14.8	7.92	9.12	44	10.3865	13479	14753.7	0	0	0	0	0	[0]	0	0	0	0	0	0	0	0	0
8	15000	1	0.35	0.75	47.5	female abc	10	10	TRUE	150	120	240	6	36	TRUE	Generic	Addis Ababa	TRUE	0.4	4.32	18.88	3.36	18.8	14.24	1.2	0.56	1.68	14.8	7.92	9.12	44	10.4635	13246	14327.7	0	0	0	0	0	[0]	0	0	0	0	0	0	0	0	0
1	15000	1	0.35	0.75	47.5	female abc	10	10	TRUE	150	120	240	6	36	TRUE	Generic	Addis Ababa	TRUE	0.4	4.32	18.88	3.36	18.8	14.24	1.2	0.56	1.68	14.8	7.92	9.12	49	20.381	15328	13793.2	0	0	0	0	0	[0]	0	0	0	0	0	0	0	0	0
5	15000	1	0.35	0.75	47.5	female abc	10	10	TRUE	150	120	240	6	36	TRUE	Generic	Addis Ababa	TRUE	0.4	4.32	18.88	3.36	18.8	14.24	1.2	0.56	1.68	14.8	7.92	9.12	61	19.6462	12267	11014	0	0	0	0	0	[0]	0	0	0	0	0	0	0	0	0
12	15000	1	0.35	0.75	47.5	female abc	10	10	TRUE	150	120	240	6	36	TRUE	Generic	Addis Ababa	TRUE	0.4	4.32	18.88	3.36	18.8	14.24	1.2	0.56	1.68	14.8	7.92	9.12	47	25.7252	15203	13910.5	0	0	0	0	0	[0]	0	0	0	0	0	0	0	0	0
11	15000	1	0.35	0.75	47.5	female abc	10	10	TRUE	150	120	240	6	36	TRUE	Generic	Addis Ababa	TRUE	0.4	4.32	18.88	3.36	18.8	14.24	1.2	0.56	1.68	14.8	7.92	9.12	47	25.4399	14662	13436.3	0	0	0	0	0	[0]	0	0	0	0	0	0	0	0	0
15	15000	1	0.35	0.75	47.5	female abc	10	10	TRUE	150	120	240	6	36	TRUE	Generic	Addis Ababa	TRUE	0.4	4.32	18.88	3.36	18.8	14.24	1.2	0.56	1.68	14.8	7.92	9.12	42	2.40417	13435	14833.6	0	0	0	0	0	[0]	0	0	0	0	0	0	0	0	0
13	15000	1	0.35	0.75	47.5	female abc	10	10	TRUE	150	120	240	6	36	TRUE	Generic	Addis Ababa	TRUE	0.4	4.32	18.88	3.36	18.8	14.24	1.2	0.56	1.68	14.8	7.92	9.12	46	23.1777	14432	13825.2	0	0	0	0	0	[0]	0	0	0	0	0	0	0	0	0
2	15000	1	0.35	0.75	47.5	female abc	10	10	TRUE	150	120	240	6	36	TRUE	Generic	Addis Ababa	TRUE	0.4	4.32	18.88	3.36	18.8	14.24	1.2	0.56	1.68	14.8	7.92	9.12	48	24.6878	15773	14033.3	0	0	0	0	0	[0]	0	0	0	0	0	0	0	0	0
9	15000	1	0.35	0.75	47.5	female abc	10	10	TRUE	150	120	240	6	36	TRUE	Generic	Addis Ababa	TRUE	0.4	4.32	18.88	3.36	18.8	14.24	1.2	0.56	1.68	14.8	7.92	9.12	46	24.5677	14401	13703.1	0	0	0	0	0	[0]	0	0	0	0	0	0	0	0	0
6	15000	1	0.35	0.75	47.5	female abc	10	10	TRUE	150	120	240	6	36	TRUE	Generic	Addis Ababa	TRUE	0.4	4.32	18.88	3.36	18.8	14.24	1.2	0.56	1.68	14.8	7.92	9.12	51	6.79533	13627	13314.8	0	0	0	0	0	[0]	0	0	0	0	0	0	0	0	0
16	15000	1	0.35	0.75	47.5	female abc	10	10	TRUE	150	120	240	6	36	TRUE	Generic	Addis Ababa	TRUE	0.4	4.32	18.88	3.36	18.8	14.24	1.2	0.56	1.68	14.8	7.92	9.12	47	26.8748	15602	13979.2	0	0	0	0	0	[0]	0	0	0	0	0	0	0	0	0
10	15000	1	0.35	0.75	47.5	female abc	10	10	TRUE	150	120	240	6	36	TRUE	Generic	Addis Ababa	TRUE	0.4	4.32	18.88	3.36	18.8	14.24	1.2	0.56	1.68	14.8	7.92	9.12	47	26.7053	15203	13715.5	0	0	0	0	0	[0]	0	0	0	0	0	0	0	0	0
7	15000	1	0.35	0.75	47.5	female abc	10	10	TRUE	150	120	240	6	36	TRUE	Generic	Addis Ababa	TRUE	0.4	4.32	18.88	3.36	18.8	14.24	1.2	0.56	1.68	14.8	7.92	9.12	48	25.864	15972	13962.5	0	0	0	0	0	[0]	0	0	0	0	0	0	0	0	0
5	15000	1	0.35	0.75	47.5	female abc	10	10	TRUE	150	120	240	6	36	TRUE	Generic	Addis Ababa	TRUE	0.4	4.32	18.88	3.36	18.8	14.24	1.2	0.56	1.68	14.8	7.92	9.12	62	12.3603	11812	11028.8	0	0	0	0	0	[0]	0	0	0	0	0	0	0	0	0
3	15000	1	0.35	0.75	47.5	female abc	10	10	TRUE	150	120	240	6	36	TRUE	Generic	Addis Ababa	TRUE	0.4	4.32	18.88	3.36	18.8	14.24	1.2	0.56	1.68	14.8	7.92	9.12	47	26.602	15465	13979.2	0	0	0	0	0	[0]	0	0	0	0	0	0	0	0	0
4	15000	1	0.35	0.75	47.5	female abc	10	10	TRUE	150	120	240	6	36	TRUE	Generic	Addis Ababa	TRUE	0.4	4.32	18.88	3.36	18.8	14.24	1.2	0.56	1.68	14.8	7.92	9.12	44	10.9756	13776	14966.8	0	0	0	0	0	[0]	0	0	0	0	0	0	0	0	0
14	15000	1	0.35	0.75	47.5	female abc	10	10	TRUE	150	120	240	6	36	TRUE	Generic	Addis Ababa	TRUE	0.4	4.32	18.88	3.36	18.8	14.24	1.2	0.56	1.68	14.8	7.92	9.12	45	17.8268	14366	14775.2	0	0	0	0	0	[0]	0	0	0	0	0	0	0	0	0
1	15000	1	0.35	0.75	47.5	female abc	10	10	TRUE	150	120	240	6	36	TRUE	Generic	Addis Ababa	TRUE	0.4	4.32	18.88	3.36	18.8	14.24	1.2	0.56	1.68	14.8	7.92	9.12	50	13.389	14736	13810.5	0	0	0	0	0	[0]	0	0	0	0	0	0	0	0	0
8	15000	1	0.35	0.75	47.5	female abc	10	10	TRUE	150	120	240	6	36	TRUE	Generic	Addis Ababa	TRUE	0.4	4.32	18.88	3.36	18.8	14.24	1.2	0.56	1.68	14.8	7.92	9.12	45	17.516	14050	14355.7	0	0	0	0	0	[0]	0	0	0	0	0	0	0	0	0
15	15000	1	0.35	0.75	47.5	female abc	10	10	TRUE	150	120	240	6	36	TRUE	Generic	Addis Ababa	TRUE	0.4	4.32	18.88	3.36	18.8	14.24	1.2	0.56	1.68	14.8	7.92	9.12	43	4.9614	13343	14852.8	0	0	0	0	0	[0]	0	0	0	0	0	0	0	0	0
12	15000	1	0.35	0.75	47.5	female abc	10	10	TRUE	150	120	240	6	36	TRUE	Generic	Addis Ababa	TRUE	0.4	4.32	18.88	3.36	18.8	14.24	1.2	0.56	1.68	14.8	7.92	9.12	48	23.9941	15533	13908.8	0	0	0	0	0	[0]	0	0	0	0	0	0	0	0	0
6	15000	1	0.35	0.75	47.5	female abc	10	10	TRUE	150	120	240	6	36	TRUE	Generic	Addis Ababa	TRUE	0.4	4.32	18.88	3.36	18.8	14.24	1.2	0.56	1.68	14.8	7.92	9.12	52	3.391	13005	13334.2	0	0	0	0	0	[0]	0	0	0	0	0	0	0	0	0
11	15000	1	0.35	0.75	47.5	female abc	10	10	TRUE	150	120	240	6	36	TRUE	Generic	Addis Ababa	TRUE	0.4	4.32	18.88	3.36	18.8	14.24	1.2	0.56	1.68	14.8	7.92	9.12	48	23.8222	15028	13448.9	0	0	0	0	0	[0]	0	0	0	0	0	0	0	0	0
13	15000	1	0.35	0.75	47.5	female abc	10	10	TRUE	150	120	240	6	36	TRUE	Generic	Addis Ababa	TRUE	0.4	4.32	18.88	3.36	18.8	14.24	1.2	0.56	1.68	14.8	7.92	9.12	47	25.5924	15192	13843.1	0	0	0	0	0	[0]	0	0	0	0	0	0	0	0	0
2	15000	1	0.35	0.75	47.5	female abc	10	10	TRUE	150	120	240	6	36	TRUE	Generic	Addis Ababa	TRUE	0.4	4.32	18.88	3.36	18.8	14.24	1.2	0.56	1.68	14.8	7.92	9.12	49	19.5492	15571	14055	0	0	0	0	0	[0]	0	0	0	0	0	0	0	0	0
16	15000	1	0.35	0.75	47.5	female abc	10	10	TRUE	150	120	240	6	36	TRUE	Generic	Addis Ababa	TRUE	0.4	4.32	18.88	3.36	18.8	14.24	1.2	0.56	1.68	14.8	7.92	9.12	48	25.0581	15931	14014.8	0	0	0	0	0	[0]	0	0	0	0	0	0	0	0	0
10	15000	1	0.35	0.75	47.5	female abc	10	10	TRUE	150	120	240	6	36	TRUE	Generic	Addis Ababa	TRUE	0.4	4.32	18.88	3.36	18.8	14.24	1.2	0.56	1.68	14.8	7.92	9.12	48	25.2636	15556	13743.6	0	0	0	0	0	[0]	0	0	0	0	0	0	0	0	0
5	15000	1	0.35	0.75	47.5	female abc	10	10	TRUE	150	120	240	6	36	TRUE	Generic	Addis Ababa	TRUE	0.4	4.32	18.88	3.36	18.8	14.24	1.2	0.56	1.68	14.8	7.92	9.12	63	6.84566	11248	11044	0	0	0	0	0	[0]	0	0	0	0	0	0	0	0	0
9	15000	1	0.35	0.75	47.5	female abc	10	10	TRUE	150	120	240	6	36	TRUE	Generic	Addis Ababa	TRUE	0.4	4.32	18.88	3.36	18.8	14.24	1.2	0.56	1.68	14.8	7.92	9.12	47	27.7912	15307	13725.8	0	0	0	0	0	[0]	0	0	0	0	0	0	0	0	0
4	15000	1	0.35	0.75	47.5	female abc	10	10	TRUE	150	120	240	6	36	TRUE	Generic	Addis Ababa	TRUE	0.4	4.32	18.88	3.36	18.8	14.24	1.2	0.56	1.68	14.8	7.92	9.12	45	18.1327	14631	14991.5	0	0	0	0	0	[0]	0	0	0	0	0	0	0	0	0
7	15000	1	0.35	0.75	47.5	female abc	10	10	TRUE	150	120	240	6	36	TRUE	Generic	Addis Ababa	TRUE	0.4	4.32	18.88	3.36	18.8	14.24	1.2	0.56	1.68	14.8	7.92	9.12	49	20.0445	15735	14003.7	0	0	0	0	0	[0]	0	0	0	0	0	0	0	0	0
1	15000	1	0.35	0.75	47.5	female abc	10	10	TRUE	150	120	240	6	36	TRUE	Generic	Addis Ababa	TRUE	0.4	4.32	18.88	3.36	18.8	14.24	1.2	0.56	1.68	14.8	7.92	9.12	51	7.17524	14118	13829	0	0	0	0	0	[0]	0	0	0	0	0	0	0	0	0
3	15000	1	0.35	0.75	47.5	female abc	10	10	TRUE	150	120	240	6	36	TRUE	Generic	Addis Ababa	TRUE	0.4	4.32	18.88	3.36	18.8	14.24	1.2	0.56	1.68	14.8	7.92	9.12	48	24.524	15756	14007.1	0	0	0	0	0	[0]	0	0	0	0	0	0	0	0	0
14	15000	1	0.35	0.75	47.5	female abc	10	10	TRUE	150	120	240	6	36	TRUE	Generic	Addis Ababa	TRUE	0.4	4.32	18.88	3.36	18.8	14.24	1.2	0.56	1.68	14.8	7.92	9.12	46	24.1531	15468	14800.2	0	0	0	0	0	[0]	0	0	0	0	0	0	0	0	0
6	15000	1	0.35	0.75	47.5	female abc	10	10	TRUE	150	120	240	6	36	TRUE	Generic	Addis Ababa	TRUE	0.4	4.32	18.88	3.36	18.8	14.24	1.2	0.56	1.68	14.8	7.92	9.12	53	1.93466	12457	13347.4	0	0	0	0	0	[0]	0	0	0	0	0	0	0	0	0
8	15000	1	0.35	0.75	47.5	female abc	10	10	TRUE	150	120	240	6	36	TRUE	Generic	Addis Ababa	TRUE	0.4	4.32	18.88	3.36	18.8	14.24	1.2	0.56	1.68	14.8	7.92	9.12	46	23.9952	15128	14387.8	0	0	0	0	0	[0]	0	0	0	0	0	0	0	0	0
5	15000	1	0.35	0.75	47.5	female abc	10	10	TRUE	150	120	240	6	36	TRUE	Generic	Addis Ababa	TRUE	0.4	4.32	18.88	3.36	18.8	14.24	1.2	0.56	1.68	14.8	7.92	9.12	64	3.13374	10722	11052.7	0	0	0	0	0	[0]	0	0	0	0	0	0	0	0	0
15	15000	1	0.35	0.75	47.5	female abc	10	10	TRUE	150	120	240	6	36	TRUE	Generic	Addis Ababa	TRUE	0.4	4.32	18.88	3.36	18.8	14.24	1.2	0.56	1.68	14.8	7.92	9.12	44	10.5753	13749	14881.1	0	0	0	0	0	[0]	0	0	0	0	0	0	0	0	0
12	15000	1	0.35	0.75	47.5	female abc	10	10	TRUE	150	120	240	6	36	TRUE	Generic	Addis Ababa	TRUE	0.4	4.32	18.88	3.36	18.8	14.24	1.2	0.56	1.68	14.8	7.92	9.12	49	19.1313	15310	13910.7	0	0	0	0	0	[0]	0	0	0	0	0	0	0	0	0
11	15000	1	0.35	0.75	47.5	female abc	10	10	TRUE	150	120	240	6	36	TRUE	Generic	Addis Ababa	TRUE	0.4	4.32	18.88	3.36	18.8	14.24	1.2	0.56	1.68	14.8	7.92	9.12	49	18.7862	14846	13456.8	0	0	0	0	0	[0]	0	0	0	0	0	0	0	0	0
2	15000	1	0.35	0.75	47.5	female abc	10	10	TRUE	150	120	240	6	36	TRUE	Generic	Addis Ababa	TRUE	0.4	4.32	18.88	3.36	18.8	14.24	1.2	0.56	1.68	14.8	7.92	9.12	50	12.3946	14950	14067.7	0	0	0	0	0	[0]	0	0	0	0	0	0	0	0	0
13	15000	1	0.35	0.75	47.5	female abc	10	10	TRUE	150	120	240	6	36	TRUE	Generic	Addis Ababa	TRUE	0.4	4.32	18.88	3.36	18.8	14.24	1.2	0.56	1.68	14.8	7.92	9.12	48	24.3051	15614	13869.2	0	0	0	0	0	[0]	0	0	0	0	0	0	0	0	0
9	15000	1	0.35	0.75	47.5	female abc	10	10	TRUE	150	120	240	6	36	TRUE	Generic	Addis Ababa	TRUE	0.4	4.32	18.88	3.36	18.8	14.24	1.2	0.56	1.68	14.8	7.92	9.12	48	25.6543	15627	13748.8	0	0	0	0	0	[0]	0	0	0	0	0	0	0	0	0
10	15000	1	0.35	0.75	47.5	female abc	10	10	TRUE	150	120	240	6	36	TRUE	Generic	Addis Ababa	TRUE	0.4	4.32	18.88	3.36	18.8	14.24	1.2	0.56	1.68	14.8	7.92	9.12	49	19.9597	15366	13774	0	0	0	0	0	[0]	0	0	0	0	0	0	0	0	0
16	15000	1	0.35	0.75	47.5	female abc	10	10	TRUE	150	120	240	6	36	TRUE	Generic	Addis Ababa	TRUE	0.4	4.32	18.88	3.36	18.8	14.24	1.2	0.56	1.68	14.8	7.92	9.12	49	19.6984	15717	14050.5	0	0	0	0	0	[0]	0	0	0	0	0	0	0	0	0
1	15000	1	0.35	0.75	47.5	female abc	10	10	TRUE	150	120	240	6	36	TRUE	Generic	Addis Ababa	TRUE	0.4	4.32	18.88	3.36	18.8	14.24	1.2	0.56	1.68	14.8	7.92	9.12	52	3.31799	13472	13848.4	0	0	0	0	0	[0]	0	0	0	0	0	0	0	0	0
6	15000	1	0.35	0.75	47.5	female abc	10	10	TRUE	150	120	240	6	36	TRUE	Generic	Addis Ababa	TRUE	0.4	4.32	18.88	3.36	18.8	14.24	1.2	0.56	1.68	14.8	7.92	9.12	54	2.56538	12084	13361.7	0	0	0	0	0	[0]	0	0	0	0	0	0	0	0	0
7	15000	1	0.35	0.75	47.5	female abc	10	10	TRUE	150	120	240	6	36	TRUE	Generic	Addis Ababa	TRUE	0.4	4.32	18.88	3.36	18.8	14.24	1.2	0.56	1.68	14.8	7.92	9.12	50	12.8519	15134	14040.8	0	0	0	0	0	[0]	0	0	0	0	0	0	0	0	0
4	15000	1	0.35	0.75	47.5	female abc	10	10	TRUE	150	120	240	6	36	TRUE	Generic	Addis Ababa	TRUE	0.4	4.32	18.88	3.36	18.8	14.24	1.2	0.56	1.68	14.8	7.92	9.12	46	24.7148	15780	15019.8	0	0	0	0	0	[0]	0	0	0	0	0	0	0	0	0
5	15000	1	0.35	0.75	47.5	female abc	10	10	TRUE	150	120	240	6	36	TRUE	Generic	Addis Ababa	TRUE	0.4	4.32	18.88	3.36	18.8	14.24	1.2	0.56	1.68	14.8	7.92	9.12	65	1.87116	10261	11058.9	0	0	0	0	0	[0]	0	0	0	0	0	0	0	0	0
3	15000	1	0.35	0.75	47.5	female abc	10	10	TRUE	150	120	240	6	36	TRUE	Generic	Addis Ababa	TRUE	0.4	4.32	18.88	3.36	18.8	14.24	1.2	0.56	1.68	14.8	7.92	9.12	49	18.9581	15529	14030.3	0	0	0	0	0	[0]	0	0	0	0	0	0	0	0	0
14	15000	1	0.35	0.75	47.5	female abc	10	10	TRUE	150	120	240	6	36	TRUE	Generic	Addis Ababa	TRUE	0.4	4.32	18.88	3.36	18.8	14.24	1.2	0.56	1.68	14.8	7.92	9.12	47	27.5105	16441	14828.5	0	0	0	0	0	[0]	0	0	0	0	0	0	0	0	0
15	15000	1	0.35	0.75	47.5	female abc	10	10	TRUE	150	120	240	6	36	TRUE	Generic	Addis Ababa	TRUE	0.4	4.32	18.88	3.36	18.8	14.24	1.2	0.56	1.68	14.8	7.92	9.12	45	17.9959	14570	14906.2	0	0	0	0	0	[0]	0	0	0	0	0	0	0	0	0
2	15000	1	0.35	0.75	47.5	female abc	10	10	TRUE	150	120	240	6	36	TRUE	Generic	Addis Ababa	TRUE	0.4	4.32	18.88	3.36	18.8	14.24	1.2	0.56	1.68	14.8	7.92	9.12	51	6.91723	14341	14081.8	0	0	0	0	0	[0]	0	0	0	0	0	0	0	0	0
8	15000	1	0.35	0.75	47.5	female abc	10	10	TRUE	150	120	240	6	36	TRUE	Generic	Addis Ababa	TRUE	0.4	4.32	18.88	3.36	18.8	14.24	1.2	0.56	1.68	14.8	7.92	9.12	47	26.3612	15978	14417	0	0	0	0	0	[0]	0	0	0	0	0	0	0	0	0
11	15000	1	0.35	0.75	47.5	female abc	10	10	TRUE	150	120	240	6	36	TRUE	Generic	Addis Ababa	TRUE	0.4	4.32	18.88	3.36	18.8	14.24	1.2	0.56	1.68	14.8	7.92	9.12	50	12.097	14392	13470.2	0	0	0	0	0	[0]	0	0	0	0	0	0	0	0	0
12	15000	1	0.35	0.75	47.5	female abc	10	10	TRUE	150	120	240	6	36	TRUE	Generic	Addis Ababa	TRUE	0.4	4.32	18.88	3.36	18.8	14.24	1.2	0.56	1.68	14.8	7.92	9.12	50	12.3283	14779	13913.2	0	0	0	0	0	[0]	0	0	0	0	0	0	0	0	0
5	15000	1	0.35	0.75	47.5	female abc	10	10	TRUE	150	120	240	6	36	TRUE	Generic	Addis Ababa	TRUE	0.4	4.32	18.88	3.36	18.8	14.24	1.2	0.56	1.68	14.8	7.92	9.12	66	2.38262	9989	11068.2	0	0	0	0	0	[0]	0	0	0	0	0	0	0	0	0
13	15000	1	0.35	0.75	47.5	female abc	10	10	TRUE	150	120	240	6	36	TRUE	Generic	Addis Ababa	TRUE	0.4	4.32	18.88	3.36	18.8	14.24	1.2	0.56	1.68	14.8	7.92	9.12	49	19.1762	15368	13888.6	0	0	0	0	0	[0]	0	0	0	0	0	0	0	0	0
6	15000	1	0.35	0.75	47.5	female abc	10	10	TRUE	150	120	240	6	36	TRUE	Generic	Addis Ababa	TRUE	0.4	4.32	18.88	3.36	18.8	14.24	1.2	0.56	1.68	14.8	7.92	9.12	55	5.15222	11956	13374.7	0	0	0	0	0	[0]	0	0	0	0	0	0	0	0	0
1	15000	1	0.35	0.75	47.5	female abc	10	10	TRUE	150	120	240	6	36	TRUE	Generic	Addis Ababa	TRUE	0.4	4.32	18.88	3.36	18.8	14.24	1.2	0.56	1.68	14.8	7.92	9.12	53	1.89742	12965	13869.5	0	0	0	0	0	[0]	0	0	0	0	0	0	0	0	0
10	15000	1	0.35	0.75	47.5	female abc	10	10	TRUE	150	120	240	6	36	TRUE	Generic	Addis Ababa	TRUE	0.4	4.32	18.88	3.36	18.8	14.24	1.2	0.56	1.68	14.8	7.92	9.12	50	12.954	14814	13803	0	0	0	0	0	[0]	0	0	0	0	0	0	0	0	0
9	15000	1	0.35	0.75	47.5	female abc	10	10	TRUE	150	120	240	6	36	TRUE	Generic	Addis Ababa	TRUE	0.4	4.32	18.88	3.36	18.8	14.24	1.2	0.56	1.68	14.8	7.92	9.12	49	19.9557	15359	13770.6	0	0	0	0	0	[0]	0	0	0	0	0	0	0	0	0
16	15000	1	0.35	0.75	47.5	female abc	10	10	TRUE	150	120	240	6	36	TRUE	Generic	Addis Ababa	TRUE	0.4	4.32	18.88	3.36	18.8	14.24	1.2	0.56	1.68	14.8	7.92	9.12	50	12.8909	15127	14083.2	0	0	0	0	0	[0]	0	0	0	0	0	0	0	0	0
7	15000	1	0.35	0.75	47.5	female abc	10	10	TRUE	150	120	240	6	36	TRUE	Generic	Addis Ababa	TRUE	0.4	4.32	18.88	3.36	18.8	14.24	1.2	0.56	1.68	14.8	7.92	9.12	51	6.71002	14456	14077.9	0	0	0	0	0	[0]	0	0	0	0	0	0	0	0	0
3	15000	1	0.35	0.75	47.5	female abc	10	10	TRUE	150	120	240	6	36	TRUE	Generic	Addis Ababa	TRUE	0.4	4.32	18.88	3.36	18.8	14.24	1.2	0.56	1.68	14.8	7.92	9.12	50	12.495	14958	14046.7	0	0	0	0	0	[0]	0	0	0	0	0	0	0	0	0
5	15000	1	0.35	0.75	47.5	female abc	10	10	TRUE	150	120	240	6	36	TRUE	Generic	Addis Ababa	TRUE	0.4	4.32	18.88	3.36	18.8	14.24	1.2	0.56	1.68	14.8	7.92	9.12	67	4.7209	9871	11076.4	0	0	0	0	0	[0]	0	0	0	0	0	0	0	0	0
4	15000	1	0.35	0.75	47.5	female abc	10	10	TRUE	150	120	240	6	36	TRUE	Generic	Addis Ababa	TRUE	0.4	4.32	18.88	3.36	18.8	14.24	1.2	0.56	1.68	14.8	7.92	9.12	47	27.168	16755	15050.5	0	0	0	0	0	[0]	0	0	0	0	0	0	0	0	0
2	15000	1	0.35	0.75	47.5	female abc	10	10	TRUE	150	120	240	6	36	TRUE	Generic	Addis Ababa	TRUE	0.4	4.32	18.88	3.36	18.8	14.24	1.2	0.56	1.68	14.8	7.92	9.12	52	3.0703	13712	14094.6	0	0	0	0	0	[0]	0	0	0	0	0	0	0	0	0
11	15000	1	0.35	0.75	47.5	female abc	10	10	TRUE	150	120	240	6	36	TRUE	Generic	Addis Ababa	TRUE	0.4	4.32	18.88	3.36	18.8	14.24	1.2	0.56	1.68	14.8	7.92	9.12	51	6.44598	13745	13481.2	0	0	0	0	0	[0]	0	0	0	0	0	0	0	0	0
12	15000	1	0.35	0.75	47.5	female abc	10	10	TRUE	150	120	240	6	36	TRUE	Generic	Addis Ababa	TRUE	0.4	4.32	18.88	3.36	18.8	14.24	1.2	0.56	1.68	14.8	7.92	9.12	51	6.57151	14152	13920.1	0	0	0	0	0	[0]	0	0	0	0	0	0	0	0	0
14	15000	1	0.35	0.75	47.5	female abc	10	10	TRUE	150	120	240	6	36	TRUE	Generic	Addis Ababa	TRUE	0.4	4.32	18.88	3.36	18.8	14.24	1.2	0.56	1.68	14.8	7.92	9.12	48	26.2169	16928	14860.4	0	0	0	0	0	[0]	0	0	0	0	0	0	0	0	0
15	15000	1	0.35	0.75	47.5	female abc	10	10	TRUE	150	120	240	6	36	TRUE	Generic	Addis Ababa	TRUE	0.4	4.32	18.88	3.36	18.8	14.24	1.2	0.56	1.68	14.8	7.92	9.12	46	24.6202	15731	14941.1	0	0	0	0	0	[0]	0	0	0	0	0	0	0	0	0
1	15000	1	0.35	0.75	47.5	female abc	10	10	TRUE	150	120	240	6	36	TRUE	Generic	Addis Ababa	TRUE	0.4	4.32	18.88	3.36	18.8	14.24	1.2	0.56	1.68	14.8	7.92	9.12	54	2.34787	12522	13883.9	0	0	0	0	0	[0]	0	0	0	0	0	0	0	0	0
6	15000	1	0.35	0.75	47.5	female abc	10	10	TRUE	150	120	240	6	36	TRUE	Generic	Addis Ababa	TRUE	0.4	4.32	18.88	3.36	18.8	14.24	1.2	0.56	1.68	14.8	7.92	9.12	56	10.2395	12276	13387.9	0	0	0	0	0	[0]	0	0	0	0	0	0	0	0	0
8	15000	1	0.35	0.75	47.5	female abc	10	10	TRUE	150	120	240	6	36	TRUE	Generic	Addis Ababa	TRUE	0.4	4.32	18.88	3.36	18.8	14.24	1.2	0.56	1.68	14.8	7.92	9.12	48	24.5754	16252	14441.5	0	0	0	0	0	[0]	0	0	0	0	0	0	0	0	0
13	15000	1	0.35	0.75	47.5	female abc	10	10	TRUE	150	120	240	6	36	TRUE	Generic	Addis Ababa	TRUE	0.4	4.32	18.88	3.36	18.8	14.24	1.2	0.56	1.68	14.8	7.92	9.12	50	12.5017	14766	13897.7	0	0	0	0	0	[0]	0	0	0	0	0	0	0	0	0
7	15000	1	0.35	0.75	47.5	female abc	10	10	TRUE	150	120	240	6	36	TRUE	Generic	Addis Ababa	TRUE	0.4	4.32	18.88	3.36	18.8	14.24	1.2	0.56	1.68	14.8	7.92	9.12	52	3.27524	13770	14110.2	0	0	0	0	0	[0]	0	0	0	0	0	0	0	0	0
10	15000	1	0.35	0.75	47.5	female abc	10	10	TRUE	150	120	240	6	36	TRUE	Generic	Addis Ababa	TRUE	0.4	4.32	18.88	3.36	18.8	14.24	1.2	0.56	1.68	14.8	7.92	9.12	51	6.95658	14188	13831.5	0	0	0	0	0	[0]	0	0	0	0	0	0	0	0	0
5	15000	1	0.35	0.75	47.5	female abc	10	10	TRUE	150	120	240	6	36	TRUE	Generic	Addis Ababa	TRUE	0.4	4.32	18.88	3.36	18.8	14.24	1.2	0.56	1.68	14.8	7.92	9.12	68	9.7975	10074	11080.7	0	0	0	0	0	[0]	0	0	0	0	0	0	0	0	0
9	15000	1	0.35	0.75	47.5	female abc	10	10	TRUE	150	120	240	6	36	TRUE	Generic	Addis Ababa	TRUE	0.4	4.32	18.88	3.36	18.8	14.24	1.2	0.56	1.68	14.8	7.92	9.12	50	12.6818	14785	13795.8	0	0	0	0	0	[0]	0	0	0	0	0	0	0	0	0
16	15000	1	0.35	0.75	47.5	female abc	10	10	TRUE	150	120	240	6	36	TRUE	Generic	Addis Ababa	TRUE	0.4	4.32	18.88	3.36	18.8	14.24	1.2	0.56	1.68	14.8	7.92	9.12	51	6.75111	14368	14107	0	0	0	0	0	[0]	0	0	0	0	0	0	0	0	0
2	15000	1	0.35	0.75	47.5	female abc	10	10	TRUE	150	120	240	6	36	TRUE	Generic	Addis Ababa	TRUE	0.4	4.32	18.88	3.36	18.8	14.24	1.2	0.56	1.68	14.8	7.92	9.12	53	1.83451	13137	14106.2	0	0	0	0	0	[0]	0	0	0	0	0	0	0	0	0
11	15000	1	0.35	0.75	47.5	female abc	10	10	TRUE	150	120	240	6	36	TRUE	Generic	Addis Ababa	TRUE	0.4	4.32	18.88	3.36	18.8	14.24	1.2	0.56	1.68	14.8	7.92	9.12	52	3.04549	13167	13492.6	0	0	0	0	0	[0]	0	0	0	0	0	0	0	0	0
3	15000	1	0.35	0.75	47.5	female abc	10	10	TRUE	150	120	240	6	36	TRUE	Generic	Addis Ababa	TRUE	0.4	4.32	18.88	3.36	18.8	14.24	1.2	0.56	1.68	14.8	7.92	9.12	51	6.80976	14303	14061.3	0	0	0	0	0	[0]	0	0	0	0	0	0	0	0	0
6	15000	1	0.35	0.75	47.5	female abc	10	10	TRUE	150	120	240	6	36	TRUE	Generic	Addis Ababa	TRUE	0.4	4.32	18.88	3.36	18.8	14.24	1.2	0.56	1.68	14.8	7.92	9.12	57	17.0214	12966	13396.3	0	0	0	0	0	[0]	0	0	0	0	0	0	0	0	0
12	15000	1	0.35	0.75	47.5	female abc	10	10	TRUE	150	120	240	6	36	TRUE	Generic	Addis Ababa	TRUE	0.4	4.32	18.88	3.36	18.8	14.24	1.2	0.56	1.68	14.8	7.92	9.12	52	3.0692	13554	13928.6	0	0	0	0	0	[0]	0	0	0	0	0	0	0	0	0
1	15000	1	0.35	0.75	47.5	female abc	10	10	TRUE	150	120	240	6	36	TRUE	Generic	Addis Ababa	TRUE	0.4	4.32	18.88	3.36	18.8	14.24	1.2	0.56	1.68	14.8	7.92	9.12	55	5.14079	12430	13899.2	0	0	0	0	0	[0]	0	0	0	0	0	0	0	0	0
5	15000	1	0.35	0.75	47.5	female abc	10	10	TRUE	150	120	240	6	36	TRUE	Generic	Addis Ababa	TRUE	0.4	4.32	18.88	3.36	18.8	14.24	1.2	0.56	1.68	14.8	7.92	9.12	69	17.0034	10692	11084.2	0	0	0	0	0	[0]	0	0	0	0	0	0	0	0	0
4	15000	1	0.35	0.75	47.5	female abc	10	10	TRUE	150	120	240	6	36	TRUE	Generic	Addis Ababa	TRUE	0.4	4.32	18.88	3.36	18.8	14.24	1.2	0.56	1.68	14.8	7.92	9.12	48	25.4243	17145	15082.2	0	0	0	0	0	[0]	0	0	0	0	0	0	0	0	0
14	15000	1	0.35	0.75	47.5	female abc	10	10	TRUE	150	120	240	6	36	TRUE	Generic	Addis Ababa	TRUE	0.4	4.32	18.88	3.36	18.8	14.24	1.2	0.56	1.68	14.8	7.92	9.12	49	20.5474	16698	14893.2	0	0	0	0	0	[0]	0	0	0	0	0	0	0	0	0
13	15000	1	0.35	0.75	47.5	female abc	10	10	TRUE	150	120	240	6	36	TRUE	Generic	Addis Ababa	TRUE	0.4	4.32	18.88	3.36	18.8	14.24	1.2	0.56	1.68	14.8	7.92	9.12	51	6.58462	14139	13906.2	0	0	0	0	0	[0]	0	0	0	0	0	0	0	0	0
7	15000	1	0.35	0.75	47.5	female abc	10	10	TRUE	150	120	240	6	36	TRUE	Generic	Addis Ababa	TRUE	0.4	4.32	18.88	3.36	18.8	14.24	1.2	0.56	1.68	14.8	7.92	9.12	53	1.7039	13205	14143.5	0	0	0	0	0	[0]	0	0	0	0	0	0	0	0	0
15	15000	1	0.35	0.75	47.5	female abc	10	10	TRUE	150	120	240	6	36	TRUE	Generic	Addis Ababa	TRUE	0.4	4.32	18.88	3.36	18.8	14.24	1.2	0.56	1.68	14.8	7.92	9.12	47	27.0715	16667	14982	0	0	0	0	0	[0]	0	0	0	0	0	0	0	0	0
10	15000	1	0.35	0.75	47.5	female abc	10	10	TRUE	150	120	240	6	36	TRUE	Generic	Addis Ababa	TRUE	0.4	4.32	18.88	3.36	18.8	14.24	1.2	0.56	1.68	14.8	7.92	9.12	52	3.33827	13510	13854.8	0	0	0	0	0	[0]	0	0	0	0	0	0	0	0	0
8	15000	1	0.35	0.75	47.5	female abc	10	10	TRUE	150	120	240	6	36	TRUE	Generic	Addis Ababa	TRUE	0.4	4.32	18.88	3.36	18.8	14.24	1.2	0.56	1.68	14.8	7.92	9.12	49	19.1899	15998	14463.2	0	0	0	0	0	[0]	0	0	0	0	0	0	0	0	0
2	15000	1	0.35	0.75	47.5	female abc	10	10	TRUE	150	120	240	6	36	TRUE	Generic	Addis Ababa	TRUE	0.4	4.32	18.88	3.36	18.8	14.24	1.2	0.56	1.68	14.8	7.92	9.12	54	2.28954	12710	14113.1	0	0	0	0	0	[0]	0	0	0	0	0	0	0	0	0
16	15000	1	0.35	0.75	47.5	female abc	10	10	TRUE	150	120	240	6	36	TRUE	Generic	Addis Ababa	TRUE	0.4	4.32	18.88	3.36	18.8	14.24	1.2	0.56	1.68	14.8	7.92	9.12	52	2.98148	13718	14130.8	0	0	0	0	0	[0]	0	0	0	0	0	0	0	0	0
11	15000	1	0.35	0.75	47.5	female abc	10	10	TRUE	150	120	240	6	36	TRUE	Generic	Addis Ababa	TRUE	0.4	4.32	18.88	3.36	18.8	14.24	1.2	0.56	1.68	14.8	7.92	9.12	53	1.86561	12650	13499.6	0	0	0	0	0	[0]	0	0	0	0	0	0	0	0	0
9	15000	1	0.35	0.75	47.5	female abc	10	10	TRUE	150	120	240	6	36	TRUE	Generic	Addis Ababa	TRUE	0.4	4.32	18.88	3.36	18.8	14.24	1.2	0.56	1.68	14.8	7.92	9.12	51	6.83658	14086	13818	0	0	0	0	0	[0]	0	0	0	0	0	0	0	0	0
3	15000	1	0.35	0.75	47.5	female abc	10	10	TRUE	150	120	240	6	36	TRUE	Generic	Addis Ababa	TRUE	0.4	4.32	18.88	3.36	18.8	14.24	1.2	0.56	1.68	14.8	7.92	9.12	52	3.0696	13650	14073.2	0	0	0	0	0	[0]	0	0	0	0	0	0	0	0	0
1	15000	1	0.35	0.75	47.5	female abc	10	10	TRUE	150	120	240	6	36	TRUE	Generic	Addis Ababa	TRUE	0.4	4.32	18.88	3.36	18.8	14.24	1.2	0.56	1.68	14.8	7.92	9.12	56	10.6227	12718	13906.2	0	0	0	0	0	[0]	0	0	0	0	0	0	0	0	0
12	15000	1	0.35	0.75	47.5	female abc	10	10	TRUE	150	120	240	6	36	TRUE	Generic	Addis Ababa	TRUE	0.4	4.32	18.88	3.36	18.8	14.24	1.2	0.56	1.68	14.8	7.92	9.12	53	1.84087	12983	13935.1	0	0	0	0	0	[0]	0	0	0	0	0	0	0	0	0
5	15000	1	0.35	0.75	47.5	female abc	10	10	TRUE	150	120	240	6	36	TRUE	Generic	Addis Ababa	TRUE	0.4	4.32	18.88	3.36	18.8	14.24	1.2	0.56	1.68	14.8	7.92	9.12	70	23.3722	11488	11084.8	0	0	0	0	0	[0]	0	0	0	0	0	0	0	0	0
6	15000	1	0.35	0.75	47.5	female abc	10	10	TRUE	150	120	240	6	36	TRUE	Generic	Addis Ababa	TRUE	0.4	4.32	18.88	3.36	18.8	14.24	1.2	0.56	1.68	14.8	7.92	9.12	58	23.2922	13863	13396	0	0	0	0	0	[0]	0	0	0	0	0	0	0	0	0
7	15000	1	0.35	0.75	47.5	female abc	10	10	TRUE	150	120	240	6	36	TRUE	Generic	Addis Ababa	TRUE	0.4	4.32	18.88	3.36	18.8	14.24	1.2	0.56	1.68	14.8	7.92	9.12	54	2.4852	12836	14175.3	0	0	0	0	0	[0]	0	0	0	0	0	0	0	0	0
13	15000	1	0.35	0.75	47.5	female abc	10	10	TRUE	150	120	240	6	36	TRUE	Generic	Addis Ababa	TRUE	0.4	4.32	18.88	3.36	18.8	14.24	1.2	0.56	1.68	14.8	7.92	9.12	52	3.26416	13541	13920.2	0	0	0	0	0	[0]	0	0	0	0	0	0	0	0	0
10	15000	1	0.35	0.75	47.5	female abc	10	10	TRUE	150	120	240	6	36	TRUE	Generic	Addis Ababa	TRUE	0.4	4.32	18.88	3.36	18.8	14.24	1.2	0.56	1.68	14.8	7.92	9.12	53	2.06098	12955	13873.8	0	0	0	0	0	[0]	0	0	0	0	0	0	0	0	0
4	15000	1	0.35	0.75	47.5	female abc	10	10	TRUE	150	120	240	6	36	TRUE	Generic	Addis Ababa	TRUE	0.4	4.32	18.88	3.36	18.8	14.24	1.2	0.56	1.68	14.8	7.92	9.12	49	19.8956	16858	15112	0	0	0	0	0	[0]	0	0	0	0	0	0	0	0	0
2	15000	1	0.35	0.75	47.5	female abc	10	10	TRUE	150	120	240	6	36	TRUE	Generic	Addis Ababa	TRUE	0.4	4.32	18.88	3.36	18.8	14.24	1.2	0.56	1.68	14.8	7.92	9.12	55	4.89182	12572	14116.7	0	0	0	0	0	[0]	0	0	0	0	0	0	0	0	0
14	15000	1	0.35	0.75	47.5	female abc	10	10	TRUE	150	120	240	6	36	TRUE	Generic	Addis Ababa	TRUE	0.4	4.32	18.88	3.36	18.8	14.24	1.2	0.56	1.68	14.8	7.92	9.12	50	13.1112	16116	14924.1	0	0	0	0	0	[0]	0	0	0	0	0	0	0	0	0
11	15000	1	0.35	0.75	47.5	female abc	10	10	TRUE	150	120	240	6	36	TRUE	Generic	Addis Ababa	TRUE	0.4	4.32	18.88	3.36	18.8	14.24	1.2	0.56	1.68	14.8	7.92	9.12	54	2.2215	12334	13511.6	0	0	0	0	0	[0]	0	0	0	0	0	0	0	0	0
16	15000	1	0.35	0.75	47.5	female abc	10	10	TRUE	150	120	240	6	36	TRUE	Generic	Addis Ababa	TRUE	0.4	4.32	18.88	3.36	18.8	14.24	1.2	0.56	1.68	14.8	7.92	9.12	53	1.87562	13169	14153.2	0	0	0	0	0	[0]	0	0	0	0	0	0	0	0	0
8	15000	1	0.35	0.75	47.5	female abc	10	10	TRUE	150	120	240	6	36	TRUE	Generic	Addis Ababa	TRUE	0.4	4.32	18.88	3.36	18.8	14.24	1.2	0.56	1.68	14.8	7.92	9.12	50	12.7925	15470	14486.1	0	0	0	0	0	[0]	0	0	0	0	0	0	0	0	0
9	15000	1	0.35	0.75	47.5	female abc	10	10	TRUE	150	120	240	6	36	TRUE	Generic	Addis Ababa	TRUE	0.4	4.32	18.88	3.36	18.8	14.24	1.2	0.56	1.68	14.8	7.92	9.12	52	3.1073	13420	13839.1	0	0	0	0	0	[0]	0	0	0	0	0	0	0	0	0
5	15000	1	0.35	0.75	47.5	female abc	10	10	TRUE	150	120	240	6	36	TRUE	Generic	Addis Ababa	TRUE	0.4	4.32	18.88	3.36	18.8	14.24	1.2	0.56	1.68	14.8	7.92	9.12	71	26.5085	12181	11086.8	0	0	0	0	0	[0]	0	0	0	0	0	0	0	0	0
12	15000	1	0.35	0.75	47.5	female abc	10	10	TRUE	150	120	240	6	36	TRUE	Generic	Addis Ababa	TRUE	0.4	4.32	18.88	3.36	18.8	14.24	1.2	0.56	1.68	14.8	7.92	9.12	54	2.25635	12631	13940.9	0	0	0	0	0	[0]	0	0	0	0	0	0	0	0	0
3	15000	1	0.35	0.75	47.5	female abc	10	10	TRUE	150	120	240	6	36	TRUE	Generic	Addis Ababa	TRUE	0.4	4.32	18.88	3.36	18.8	14.24	1.2	0.56	1.68	14.8	7.92	9.12	53	1.77429	13132	14085.8	0	0	0	0	0	[0]	0	0	0	0	0	0	0	0	0
15	15000	1	0.35	0.75	47.5	female abc	10	10	TRUE	150	120	240	6	36	TRUE	Generic	Addis Ababa	TRUE	0.4	4.32	18.88	3.36	18.8	14.24	1.2	0.56	1.68	14.8	7.92	9.12	48	25.1275	17053	15020.2	0	0	0	0	0	[0]	0	0	0	0	0	0	0	0	0
1	15000	1	0.35	0.75	47.5	female abc	10	10	TRUE	150	120	240	6	36	TRUE	Generic	Addis Ababa	TRUE	0.4	4.32	18.88	3.36	18.8	14.24	1.2	0.56	1.68	14.8	7.92	9.12	57	17.8852	13486	13911.5	0	0	0	0	0	[0]	0	0	0	0	0	0	0	0	0
6	15000	1	0.35	0.75	47.5	female abc	10	10	TRUE	150	120	240	6	36	TRUE	Generic	Addis Ababa	TRUE	0.4	4.32	18.88	3.36	18.8	14.24	1.2	0.56	1.68	14.8	7.92	9.12	59	26.3949	14768	13406.2	0	0	0	0	0	[0]	0	0	0	0	0	0	0	0	0
7	15000	1	0.35	0.75	47.5	female abc	10	10	TRUE	150	120	240	6	36	TRUE	Generic	Addis Ababa	TRUE	0.4	4.32	18.88	3.36	18.8	14.24	1.2	0.56	1.68	14.8	7.92	9.12	55	5.39416	12736	14205	0	0	0	0	0	[0]	0	0	0	0	0	0	0	0	0
10	15000	1	0.35	0.75	47.5	female abc	10	10	TRUE	150	120	240	6	36	TRUE	Generic	Addis Ababa	TRUE	0.4	4.32	18.88	3.36	18.8	14.24	1.2	0.56	1.68	14.8	7.92	9.12	54	2.57699	12534	13890.6	0	0	0	0	0	[0]	0	0	0	0	0	0	0	0	0
11	15000	1	0.35	0.75	47.5	female abc	10	10	TRUE	150	120	240	6	36	TRUE	Generic	Addis Ababa	TRUE	0.4	4.32	18.88	3.36	18.8	14.24	1.2	0.56	1.68	14.8	7.92	9.12	55	4.71328	12242	13524.9	0	0	0	0	0	[0]	0	0	0	0	0	0	0	0	0
13	15000	1	0.35	0.75	47.5	female abc	10	10	TRUE	150	120	240	6	36	TRUE	Generic	Addis Ababa	TRUE	0.4	4.32	18.88	3.36	18.8	14.24	1.2	0.56	1.68	14.8	7.92	9.12	53	1.85356	13002	13932.8	0	0	0	0	0	[0]	0	0	0	0	0	0	0	0	0
12	15000	1	0.35	0.75	47.5	female abc	10	10	TRUE	150	120	240	6	36	TRUE	Generic	Addis Ababa	TRUE	0.4	4.32	18.88	3.36	18.8	14.24	1.2	0.56	1.68	14.8	7.92	9.12	55	4.64855	12477	13945.2	0	0	0	0	0	[0]	0	0	0	0	0	0	0	0	0
14	15000	1	0.35	0.75	47.5	female abc	10	10	TRUE	150	120	240	6	36	TRUE	Generic	Addis Ababa	TRUE	0.4	4.32	18.88	3.36	18.8	14.24	1.2	0.56	1.68	14.8	7.92	9.12	51	6.76442	15345	14952.1	0	0	0	0	0	[0]	0	0	0	0	0	0	0	0	0
2	15000	1	0.35	0.75	47.5	female abc	10	10	TRUE	150	120	240	6	36	TRUE	Generic	Addis Ababa	TRUE	0.4	4.32	18.88	3.36	18.8	14.24	1.2	0.56	1.68	14.8	7.92	9.12	56	10.4249	12921	14122.2	0	0	0	0	0	[0]	0	0	0	0	0	0	0	0	0
5	15000	1	0.35	0.75	47.5	female abc	10	10	TRUE	150	120	240	6	36	TRUE	Generic	Addis Ababa	TRUE	0.4	4.32	18.88	3.36	18.8	14.24	1.2	0.56	1.68	14.8	7.92	9.12	72	24.7666	12424	11085.8	0	0	0	0	0	[0]	0	0	0	0	0	0	0	0	0
16	15000	1	0.35	0.75	47.5	female abc	10	10	TRUE	150	120	240	6	36	TRUE	Generic	Addis Ababa	TRUE	0.4	4.32	18.88	3.36	18.8	14.24	1.2	0.56	1.68	14.8	7.92	9.12	54	2.27594	12742	14173.4	0	0	0	0	0	[0]	0	0	0	0	0	0	0	0	0
4	15000	1	0.35	0.75	47.5	female abc	10	10	TRUE	150	120	240	6	36	TRUE	Generic	Addis Ababa	TRUE	0.4	4.32	18.88	3.36	18.8	14.24	1.2	0.56	1.68	14.8	7.92	9.12	50	13.0998	16214	15135.5	0	0	0	0	0	[0]	0	0	0	0	0	0	0	0	0
3	15000	1	0.35	0.75	47.5	female abc	10	10	TRUE	150	120	240	6	36	TRUE	Generic	Addis Ababa	TRUE	0.4	4.32	18.88	3.36	18.8	14.24	1.2	0.56	1.68	14.8	7.92	9.12	54	2.35756	12725	14093.8	0	0	0	0	0	[0]	0	0	0	0	0	0	0	0	0
9	15000	1	0.35	0.75	47.5	female abc	10	10	TRUE	150	120	240	6	36	TRUE	Generic	Addis Ababa	TRUE	0.4	4.32	18.88	3.36	18.8	14.24	1.2	0.56	1.68	14.8	7.92	9.12	53	1.82257	12839	13856.4	0	0	0	0	0	[0]	0	0	0	0	0	0	0	0	0
8	15000	1	0.35	0.75	47.5	female abc	10	10	TRUE	150	120	240	6	36	TRUE	Generic	Addis Ababa	TRUE	0.4	4.32	18.88	3.36	18.8	14.24	1.2	0.56	1.68	14.8	7.92	9.12	51	6.90378	14789	14504.2	0	0	0	0	0	[0]	0	0	0	0	0	0	0	0	0
1	15000	1	0.35	0.75	47.5	female abc	10	10	TRUE	150	120	240	6	36	TRUE	Generic	Addis Ababa	TRUE	0.4	4.32	18.88	3.36	18.8	14.24	1.2	0.56	1.68	14.8	7.92	9.12	58	24.4361	14585	13929.5	0	0	0	0	0	[0]	0	0	0	0	0	0	0	0	0
10	15000	1	0.35	0.75	47.5	female abc	10	10	TRUE	150	120	240	6	36	TRUE	Generic	Addis Ababa	TRUE	0.4	4.32	18.88	3.36	18.8	14.24	1.2	0.56	1.68	14.8	7.92	9.12	55	5.28095	12422	13905.6	0	0	0	0	0	[0]	0	0	0	0	0	0	0	0	0
7	15000	1	0.35	0.75	47.5	female abc	10	10	TRUE	150	120	240	6	36	TRUE	Generic	Addis Ababa	TRUE	0.4	4.32	18.88	3.36	18.8	14.24	1.2	0.56	1.68	14.8	7.92	9.12	56	11.0552	13116	14236.3	0	0	0	0	0	[0]	0	0	0	0	0	0	0	0	0
15	15000	1	0.35	0.75	47.5	female abc	10	10	TRUE	150	120	240	6	36	TRUE	Generic	Addis Ababa	TRUE	0.4	4.32	18.88	3.36	18.8	14.24	1.2	0.56	1.68	14.8	7.92	9.12	49	19.4574	16734	15045.2	0	0	0	0	0	[0]	0	0	0	0	0	0	0	0	0
11	15000	1	0.35	0.75	47.5	female abc	10	10	TRUE	150	120	240	6	36	TRUE	Generic	Addis Ababa	TRUE	0.4	4.32	18.88	3.36	18.8	14.24	1.2	0.56	1.68	14.8	7.92	9.12	56	9.45676	12499	13539.8	0	0	0	0	0	[0]	0	0	0	0	0	0	0	0	0
6	15000	1	0.35	0.75	47.5	female abc	10	10	TRUE	150	120	240	6	36	TRUE	Generic	Addis Ababa	TRUE	0.4	4.32	18.88	3.36	18.8	14.24	1.2	0.56	1.68	14.8	7.92	9.12	60	25.0894	15106	13420.4	0	0	0	0	0	[0]	0	0	0	0	0	0	0	0	0
5	15000	1	0.35	0.75	47.5	female abc	10	10	TRUE	150	120	240	6	36	TRUE	Generic	Addis Ababa	TRUE	0.4	4.32	18.88	3.36	18.8	14.24	1.2	0.56	1.68	14.8	7.92	9.12	73	19.3546	12240	11083.5	0	0	0	0	0	[0]	0	0	0	0	0	0	0	0	0
12	15000	1	0.35	0.75	47.5	female abc	10	10	TRUE	150	120	240	6	36	TRUE	Generic	Addis Ababa	TRUE	0.4	4.32	18.88	3.36	18.8	14.24	1.2	0.56	1.68	14.8	7.92	9.12	56	9.86677	12760	13944.8	0	0	0	0	0	[0]	0	0	0	0	0	0	0	0	0
2	15000	1	0.35	0.75	47.5	female abc	10	10	TRUE	150	120	240	6	36	TRUE	Generic	Addis Ababa	TRUE	0.4	4.32	18.88	3.36	18.8	14.24	1.2	0.56	1.68	14.8	7.92	9.12	57	17.156	13692	14126.9	0	0	0	0	0	[0]	0	0	0	0	0	0	0	0	0
13	15000	1	0.35	0.75	47.5	female abc	10	10	TRUE	150	120	240	6	36	TRUE	Generic	Addis Ababa	TRUE	0.4	4.32	18.88	3.36	18.8	14.24	1.2	0.56	1.68	14.8	7.92	9.12	54	2.39022	12593	13940.5	0	0	0	0	0	[0]	0	0	0	0	0	0	0	0	0
14	15000	1	0.35	0.75	47.5	female abc	10	10	TRUE	150	120	240	6	36	TRUE	Generic	Addis Ababa	TRUE	0.4	4.32	18.88	3.36	18.8	14.24	1.2	0.56	1.68	14.8	7.92	9.12	52	3.1047	14623	14975.2	0	0	0	0	0	[0]	0	0	0	0	0	0	0	0	0
16	15000	1	0.35	0.75	47.5	female abc	10	10	TRUE	150	120	240	6	36	TRUE	Generic	Addis Ababa	TRUE	0.4	4.32	18.88	3.36	18.8	14.24	1.2	0.56	1.68	14.8	7.92	9.12	55	5.08407	12608	14185.1	0	0	0	0	0	[0]	0	0	0	0	0	0	0	0	0
3	15000	1	0.35	0.75	47.5	female abc	10	10	TRUE	150	120	240	6	36	TRUE	Generic	Addis Ababa	TRUE	0.4	4.32	18.88	3.36	18.8	14.24	1.2	0.56	1.68	14.8	7.92	9.12	55	4.73998	12595	14100.6	0	0	0	0	0	[0]	0	0	0	0	0	0	0	0	0
9	15000	1	0.35	0.75	47.5	female abc	10	10	TRUE	150	120	240	6	36	TRUE	Generic	Addis Ababa	TRUE	0.4	4.32	18.88	3.36	18.8	14.24	1.2	0.56	1.68	14.8	7.92	9.12	54	2.26139	12426	13868	0	0	0	0	0	[0]	0	0	0	0	0	0	0	0	0
4	15000	1	0.35	0.75	47.5	female abc	10	10	TRUE	150	120	240	6	36	TRUE	Generic	Addis Ababa	TRUE	0.4	4.32	18.88	3.36	18.8	14.24	1.2	0.56	1.68	14.8	7.92	9.12	51	6.99735	15463	15155.2	0	0	0	0	0	[0]	0	0	0	0	0	0	0	0	0
8	15000	1	0.35	0.75	47.5	female abc	10	10	TRUE	150	120	240	6	36	TRUE	Generic	Addis Ababa	TRUE	0.4	4.32	18.88	3.36	18.8	14.24	1.2	0.56	1.68	14.8	7.92	9.12	52	3.39223	14150	14522.2	0	0	0	0	0	[0]	0	0	0	0	0	0	0	0	0
5	15000	1	0.35	0.75	47.5	female abc	10	10	TRUE	150	120	240	6	36	TRUE	Generic	Addis Ababa	TRUE	0.4	4.32	18.88	3.36	18.8	14.24	1.2	0.56	1.68	14.8	7.92	9.12	74	12.6314	11796	11082.2	0	0	0	0	0	[0]	0	0	0	0	0	0	0	0	0
10	15000	1	0.35	0.75	47.5	female abc	10	10	TRUE	150	120	240	6	36	TRUE	Generic	Addis Ababa	TRUE	0.4	4.32	18.88	3.36	18.8	14.24	1.2	0.56	1.68	14.8	7.92	9.12	56	10.3735	12744	13915.4	0	0	0	0	0	[0]	0	0	0	0	0	0	0	0	0
7	15000	1	0.35	0.75	47.5	female abc	10	10	TRUE	150	120	240	6	36	TRUE	Generic	Addis Ababa	TRUE	0.4	4.32	18.88	3.36	18.8	14.24	1.2	0.56	1.68	14.8	7.92	9.12	57	18.3728	13950	14265.8	0	0	0	0	0	[0]	0	0	0	0	0	0	0	0	0
1	15000	1	0.35	0.75	47.5	female abc	10	10	TRUE	150	120	240	6	36	TRUE	Generic	Addis Ababa	TRUE	0.4	4.32	18.88	3.36	18.8	14.24	1.2	0.56	1.68	14.8	7.92	9.12	59	27.1527	15446	13949.2	0	0	0	0	0	[0]	0	0	0	0	0	0	0	0	0
11	15000	1	0.35	0.75	47.5	female abc	10	10	TRUE	150	120	240	6	36	TRUE	Generic	Addis Ababa	TRUE	0.4	4.32	18.88	3.36	18.8	14.24	1.2	0.56	1.68	14.8	7.92	9.12	57	16.4607	13189	13554.1	0	0	0	0	0	[0]	0	0	0	0	0	0	0	0	0
13	15000	1	0.35	0.75	47.5	female abc	10	10	TRUE	150	120	240	6	36	TRUE	Generic	Addis Ababa	TRUE	0.4	4.32	18.88	3.36	18.8	14.24	1.2	0.56	1.68	14.8	7.92	9.12	55	5.05309	12527	13952.7	0	0	0	0	0	[0]	0	0	0	0	0	0	0	0	0
6	15000	1	0.35	0.75	47.5	female abc	10	10	TRUE	150	120	240	6	36	TRUE	Generic	Addis Ababa	TRUE	0.4	4.32	18.88	3.36	18.8	14.24	1.2	0.56	1.68	14.8	7.92	9.12	61	19.7741	14873	13434.1	0	0	0	0	0	[0]	0	0	0	0	0	0	0	0	0
14	15000	1	0.35	0.75	47.5	female abc	10	10	TRUE	150	120	240	6	36	TRUE	Generic	Addis Ababa	TRUE	0.4	4.32	18.88	3.36	18.8	14.24	1.2	0.56	1.68	14.8	7.92	9.12	53	1.67391	14039	15000.3	0	0	0	0	0	[0]	0	0	0	0	0	0	0	0	0
15	15000	1	0.35	0.75	47.5	female abc	10	10	TRUE	150	120	240	6	36	TRUE	Generic	Addis Ababa	TRUE	0.4	4.32	18.88	3.36	18.8	14.24	1.2	0.56	1.68	14.8	7.92	9.12	50	12.3344	16077	15065.7	0	0	0	0	0	[0]	0	0	0	0	0	0	0	0	0
16	15000	1	0.35	0.75	47.5	female abc	10	10	TRUE	150	120	240	6	36	TRUE	Generic	Addis Ababa	TRUE	0.4	4.32	18.88	3.36	18.8	14.24	1.2	0.56	1.68	14.8	7.92	9.12	56	10.6378	12935	14194.3	0	0	0	0	0	[0]	0	0	0	0	0	0	0	0	0
12	15000	1	0.35	0.75	47.5	female abc	10	10	TRUE	150	120	240	6	36	TRUE	Generic	Addis Ababa	TRUE	0.4	4.32	18.88	3.36	18.8	14.24	1.2	0.56	1.68	14.8	7.92	9.12	57	16.937	13503	13943.8	0	0	0	0	0	[0]	0	0	0	0	0	0	0	0	0
3	15000	1	0.35	0.75	47.5	female abc	10	10	TRUE	150	120	240	6	36	TRUE	Generic	Addis Ababa	TRUE	0.4	4.32	18.88	3.36	18.8	14.24	1.2	0.56	1.68	14.8	7.92	9.12	56	10.261	12952	14110.4	0	0	0	0	0	[0]	0	0	0	0	0	0	0	0	0
5	15000	1	0.35	0.75	47.5	female abc	10	10	TRUE	150	120	240	6	36	TRUE	Generic	Addis Ababa	TRUE	0.4	4.32	18.88	3.36	18.8	14.24	1.2	0.56	1.68	14.8	7.92	9.12	75	6.51654	11279	11084.8	0	0	0	0	0	[0]	0	0	0	0	0	0	0	0	0
2	15000	1	0.35	0.75	47.5	female abc	10	10	TRUE	150	120	240	6	36	TRUE	Generic	Addis Ababa	TRUE	0.4	4.32	18.88	3.36	18.8	14.24	1.2	0.56	1.68	14.8	7.92	9.12	58	23.2087	14654	14128.8	0	0	0	0	0	[0]	0	0	0	0	0	0	0	0	0
9	15000	1	0.35	0.75	47.5	female abc	10	10	TRUE	150	120	240	6	36	TRUE	Generic	Addis Ababa	TRUE	0.4	4.32	18.88	3.36	18.8	14.24	1.2	0.56	1.68	14.8	7.92	9.12	55	5.12924	12341	13878.8	0	0	0	0	0	[0]	0	0	0	0	0	0	0	0	0
4	15000	1	0.35	0.75	47.5	female abc	10	10	TRUE	150	120	240	6	36	TRUE	Generic	Addis Ababa	TRUE	0.4	4.32	18.88	3.36	18.8	14.24	1.2	0.56	1.68	14.8	7.92	9.12	52	3.18787	14712	15172.3	0	0	0	0	0	[0]	0	0	0	0	0	0	0	0	0
8	15000	1	0.35	0.75	47.5	female abc	10	10	TRUE	150	120	240	6	36	TRUE	Generic	Addis Ababa	TRUE	0.4	4.32	18.88	3.36	18.8	14.24	1.2	0.56	1.68	14.8	7.92	9.12	53	1.88097	13610	14543.3	0	0	0	0	0	[0]	0	0	0	0	0	0	0	0	0
10	15000	1	0.35	0.75	47.5	female abc	10	10	TRUE	150	120	240	6	36	TRUE	Generic	Addis Ababa	TRUE	0.4	4.32	18.88	3.36	18.8	14.24	1.2	0.56	1.68	14.8	7.92	9.12	57	17.9651	13593	13937.1	0	0	0	0	0	[0]	0	0	0	0	0	0	0	0	0
7	15000	1	0.35	0.75	47.5	female abc	10	10	TRUE	150	120	240	6	36	TRUE	Generic	Addis Ababa	TRUE	0.4	4.32	18.88	3.36	18.8	14.24	1.2	0.56	1.68	14.8	7.92	9.12	58	24.6904	15018	14294	0	0	0	0	0	[0]	0	0	0	0	0	0	0	0	0
11	15000	1	0.35	0.75	47.5	female abc	10	10	TRUE	150	120	240	6	36	TRUE	Generic	Addis Ababa	TRUE	0.4	4.32	18.88	3.36	18.8	14.24	1.2	0.56	1.68	14.8	7.92	9.12	58	22.5147	14133	13573.9	0	0	0	0	0	[0]	0	0	0	0	0	0	0	0	0
13	15000	1	0.35	0.75	47.5	female abc	10	10	TRUE	150	120	240	6	36	TRUE	Generic	Addis Ababa	TRUE	0.4	4.32	18.88	3.36	18.8	14.24	1.2	0.56	1.68	14.8	7.92	9.12	56	10.0125	12804	13957.4	0	0	0	0	0	[0]	0	0	0	0	0	0	0	0	0
6	15000	1	0.35	0.75	47.5	female abc	10	10	TRUE	150	120	240	6	36	TRUE	Generic	Addis Ababa	TRUE	0.4	4.32	18.88	3.36	18.8	14.24	1.2	0.56	1.68	14.8	7.92	9.12	62	12.5817	14378	13446.6	0	0	0	0	0	[0]	0	0	0	0	0	0	0	0	0
16	15000	1	0.35	0.75	47.5	female abc	10	10	TRUE	150	120	240	6	36	TRUE	Generic	Addis Ababa	TRUE	0.4	4.32	18.88	3.36	18.8	14.24	1.2	0.56	1.68	14.8	7.92	9.12	57	17.7747	13778	14205.4	0	0	0	0	0	[0]	0	0	0	0	0	0	0	0	0
1	15000	1	0.35	0.75	47.5	female abc	10	10	TRUE	150	120	240	6	36	TRUE	Generic	Addis Ababa	TRUE	0.4	4.32	18.88	3.36	18.8	14.24	1.2	0.56	1.68	14.8	7.92	9.12	60	25.3078	15758	13963.7	0	0	0	0	0	[0]	0	0	0	0	0	0	0	0	0
14	15000	1	0.35	0.75	47.5	female abc	10	10	TRUE	150	120	240	6	36	TRUE	Generic	Addis Ababa	TRUE	0.4	4.32	18.88	3.36	18.8	14.24	1.2	0.56	1.68	14.8	7.92	9.12	54	2.35139	13609	15024.6	0	0	0	0	0	[0]	0	0	0	0	0	0	0	0	0
5	15000	1	0.35	0.75	47.5	female abc	10	10	TRUE	150	120	240	6	36	TRUE	Generic	Addis Ababa	TRUE	0.4	4.32	18.88	3.36	18.8	14.24	1.2	0.56	1.68	14.8	7.92	9.12	76	2.92039	10752	11087.2	0	0	0	0	0	[0]	0	0	0	0	0	0	0	0	0
12	15000	1	0.35	0.75	47.5	female abc	10	10	TRUE	150	120	240	6	36	TRUE	Generic	Addis Ababa	TRUE	0.4	4.32	18.88	3.36	18.8	14.24	1.2	0.56	1.68	14.8	7.92	9.12	58	23.0146	14430	13942.9	0	0	0	0	0	[0]	0	0	0	0	0	0	0	0	0
15	15000	1	0.35	0.75	47.5	female abc	10	10	TRUE	150	120	240	6	36	TRUE	Generic	Addis Ababa	TRUE	0.4	4.32	18.88	3.36	18.8	14.24	1.2	0.56	1.68	14.8	7.92	9.12	51	6.31709	15371	15086.7	0	0	0	0	0	[0]	0	0	0	0	0	0	0	0	0
4	15000	1	0.35	0.75	47.5	female abc	10	10	TRUE	150	120	240	6	36	TRUE	Generic	Addis Ababa	TRUE	0.4	4.32	18.88	3.36	18.8	14.24	1.2	0.56	1.68	14.8	7.92	9.12	53	1.83532	14112	15190.9	0	0	0	0	0	[0]	0	0	0	0	0	0	0	0	0
3	15000	1	0.35	0.75	47.5	female abc	10	10	TRUE	150	120	240	6	36	TRUE	Generic	Addis Ababa	TRUE	0.4	4.32	18.88	3.36	18.8	14.24	1.2	0.56	1.68	14.8	7.92	9.12	57	17.0264	13714	14117.2	0	0	0	0	0	[0]	0	0	0	0	0	0	0	0	0
9	15000	1	0.35	0.75	47.5	female abc	10	10	TRUE	150	120	240	6	36	TRUE	Generic	Addis Ababa	TRUE	0.4	4.32	18.88	3.36	18.8	14.24	1.2	0.56	1.68	14.8	7.92	9.12	56	10.8798	12684	13888.4	0	0	0	0	0	[0]	0	0	0	0	0	0	0	0	0
2	15000	1	0.35	0.75	47.5	female abc	10	10	TRUE	150	120	240	6	36	TRUE	Generic	Addis Ababa	TRUE	0.4	4.32	18.88	3.36	18.8	14.24	1.2	0.56	1.68	14.8	7.92	9.12	59	26.2816	15528	14130.1	0	0	0	0	0	[0]	0	0	0	0	0	0	0	0	0
8	15000	1	0.35	0.75	47.5	female abc	10	10	TRUE	150	120	240	6	36	TRUE	Generic	Addis Ababa	TRUE	0.4	4.32	18.88	3.36	18.8	14.24	1.2	0.56	1.68	14.8	7.92	9.12	54	2.21531	13181	14561.8	0	0	0	0	0	[0]	0	0	0	0	0	0	0	0	0
5	15000	1	0.35	0.75	47.5	female abc	10	10	TRUE	150	120	240	6	36	TRUE	Generic	Addis Ababa	TRUE	0.4	4.32	18.88	3.36	18.8	14.24	1.2	0.56	1.68	14.8	7.92	9.12	77	1.86028	10321	11092.2	0	0	0	0	0	[0]	0	0	0	0	0	0	0	0	0
10	15000	1	0.35	0.75	47.5	female abc	10	10	TRUE	150	120	240	6	36	TRUE	Generic	Addis Ababa	TRUE	0.4	4.32	18.88	3.36	18.8	14.24	1.2	0.56	1.68	14.8	7.92	9.12	58	24.0676	14559	13953.7	0	0	0	0	0	[0]	0	0	0	0	0	0	0	0	0
13	15000	1	0.35	0.75	47.5	female abc	10	10	TRUE	150	120	240	6	36	TRUE	Generic	Addis Ababa	TRUE	0.4	4.32	18.88	3.36	18.8	14.24	1.2	0.56	1.68	14.8	7.92	9.12	57	17.1014	13572	13962.5	0	0	0	0	0	[0]	0	0	0	0	0	0	0	0	0
7	15000	1	0.35	0.75	47.5	female abc	10	10	TRUE	150	120	240	6	36	TRUE	Generic	Addis Ababa	TRUE	0.4	4.32	18.88	3.36	18.8	14.24	1.2	0.56	1.68	14.8	7.92	9.12	59	27.8396	15988	14326.3	0	0	0	0	0	[0]	0	0	0	0	0	0	0	0	0
14	15000	1	0.35	0.75	47.5	female abc	10	10	TRUE	150	120	240	6	36	TRUE	Generic	Addis Ababa	TRUE	0.4	4.32	18.88	3.36	18.8	14.24	1.2	0.56	1.68	14.8	7.92	9.12	55	4.90962	13443	15046.2	0	0	0	0	0	[0]	0	0	0	0	0	0	0	0	0
16	15000	1	0.35	0.75	47.5	female abc	10	10	TRUE	150	120	240	6	36	TRUE	Generic	Addis Ababa	TRUE	0.4	4.32	18.88	3.36	18.8	14.24	1.2	0.56	1.68	14.8	7.92	9.12	58	24.2075	14826	14210.1	0	0	0	0	0	[0]	0	0	0	0	0	0	0	0	0
6	15000	1	0.35	0.75	47.5	female abc	10	10	TRUE	150	120	240	6	36	TRUE	Generic	Addis Ababa	TRUE	0.4	4.32	18.88	3.36	18.8	14.24	1.2	0.56	1.68	14.8	7.92	9.12	63	6.72532	13754	13457.2	0	0	0	0	0	[0]	0	0	0	0	0	0	0	0	0
11	15000	1	0.35	0.75	47.5	female abc	10	10	TRUE	150	120	240	6	36	TRUE	Generic	Addis Ababa	TRUE	0.4	4.32	18.88	3.36	18.8	14.24	1.2	0.56	1.68	14.8	7.92	9.12	59	25.2596	14925	13595.8	0	0	0	0	0	[0]	0	0	0	0	0	0	0	0	0
1	15000	1	0.35	0.75	47.5	female abc	10	10	TRUE	150	120	240	6	36	TRUE	Generic	Addis Ababa	TRUE	0.4	4.32	18.88	3.36	18.8	14.24	1.2	0.56	1.68	14.8	7.92	9.12	61	19.7179	15524	13980	0	0	0	0	0	[0]	0	0	0	0	0	0	0	0	0
4	15000	1	0.35	0.75	47.5	female abc	10	10	TRUE	150	120	240	6	36	TRUE	Generic	Addis Ababa	TRUE	0.4	4.32	18.88	3.36	18.8	14.24	1.2	0.56	1.68	14.8	7.92	9.12	54	2.37134	13621	15203.1	0	0	0	0	0	[0]	0	0	0	0	0	0	0	0	0
5	15000	1	0.35	0.75	47.5	female abc	10	10	TRUE	150	120	240	6	36	TRUE	Generic	Addis Ababa	TRUE	0.4	4.32	18.88	3.36	18.8	14.24	1.2	0.56	1.68	14.8	7.92	9.12	78	2.44898	10045	11096.9	0	0	0	0	0	[0]	0	0	0	0	0	0	0	0	0
12	15000	1	0.35	0.75	47.5	female abc	10	10	TRUE	150	120	240	6	36	TRUE	Generic	Addis Ababa	TRUE	0.4	4.32	18.88	3.36	18.8	14.24	1.2	0.56	1.68	14.8	7.92	9.12	59	25.6417	15233	13945.4	0	0	0	0	0	[0]	0	0	0	0	0	0	0	0	0
15	15000	1	0.35	0.75	47.5	female abc	10	10	TRUE	150	120	240	6	36	TRUE	Generic	Addis Ababa	TRUE	0.4	4.32	18.88	3.36	18.8	14.24	1.2	0.56	1.68	14.8	7.92	9.12	52	2.99119	14643	15101.2	0	0	0	0	0	[0]	0	0	0	0	0	0	0	0	0
3	15000	1	0.35	0.75	47.5	female abc	10	10	TRUE	150	120	240	6	36	TRUE	Generic	Addis Ababa	TRUE	0.4	4.32	18.88	3.36	18.8	14.24	1.2	0.56	1.68	14.8	7.92	9.12	58	23.4652	14758	14128.1	0	0	0	0	0	[0]	0	0	0	0	0	0	0	0	0
9	15000	1	0.35	0.75	47.5	female abc	10	10	TRUE	150	120	240	6	36	TRUE	Generic	Addis Ababa	TRUE	0.4	4.32	18.88	3.36	18.8	14.24	1.2	0.56	1.68	14.8	7.92	9.12	57	18.5462	13523	13899.8	0	0	0	0	0	[0]	0	0	0	0	0	0	0	0	0
8	15000	1	0.35	0.75	47.5	female abc	10	10	TRUE	150	120	240	6	36	TRUE	Generic	Addis Ababa	TRUE	0.4	4.32	18.88	3.36	18.8	14.24	1.2	0.56	1.68	14.8	7.92	9.12	55	4.90128	13017	14572.4	0	0	0	0	0	[0]	0	0	0	0	0	0	0	0	0
2	15000	1	0.35	0.75	47.5	female abc	10	10	TRUE	150	120	240	6	36	TRUE	Generic	Addis Ababa	TRUE	0.4	4.32	18.88	3.36	18.8	14.24	1.2	0.56	1.68	14.8	7.92	9.12	60	24.9842	15858	14137.2	0	0	0	0	0	[0]	0	0	0	0	0	0	0	0	0
5	15000	1	0.35	0.75	47.5	female abc	10	10	TRUE	150	120	240	6	36	TRUE	Generic	Addis Ababa	TRUE	0.4	4.32	18.88	3.36	18.8	14.24	1.2	0.56	1.68	14.8	7.92	9.12	79	5.26844	9965	11104.8	0	0	0	0	0	[0]	0	0	0	0	0	0	0	0	0
13	15000	1	0.35	0.75	47.5	female abc	10	10	TRUE	150	120	240	6	36	TRUE	Generic	Addis Ababa	TRUE	0.4	4.32	18.88	3.36	18.8	14.24	1.2	0.56	1.68	14.8	7.92	9.12	58	23.1741	14486	13967	0	0	0	0	0	[0]	0	0	0	0	0	0	0	0	0
6	15000	1	0.35	0.75	47.5	female abc	10	10	TRUE	150	120	240	6	36	TRUE	Generic	Addis Ababa	TRUE	0.4	4.32	18.88	3.36	18.8	14.24	1.2	0.56	1.68	14.8	7.92	9.12	64	3.12024	13140	13468.4	0	0	0	0	0	[0]	0	0	0	0	0	0	0	0	0
10	15000	1	0.35	0.75	47.5	female abc	10	10	TRUE	150	120	240	6	36	TRUE	Generic	Addis Ababa	TRUE	0.4	4.32	18.88	3.36	18.8	14.24	1.2	0.56	1.68	14.8	7.92	9.12	59	26.6233	15385	13968.8	0	0	0	0	0	[0]	0	0	0	0	0	0	0	0	0
14	15000	1	0.35	0.75	47.5	female abc	10	10	TRUE	150	120	240	6	36	TRUE	Generic	Addis Ababa	TRUE	0.4	4.32	18.88	3.36	18.8	14.24	1.2	0.56	1.68	14.8	7.92	9.12	56	10.4638	13800	15073	0	0	0	0	0	[0]	0	0	0	0	0	0	0	0	0
7	15000	1	0.35	0.75	47.5	female abc	10	10	TRUE	150	120	240	6	36	TRUE	Generic	Addis Ababa	TRUE	0.4	4.32	18.88	3.36	18.8	14.24	1.2	0.56	1.68	14.8	7.92	9.12	60	25.9697	16319	14355.2	0	0	0	0	0	[0]	0	0	0	0	0	0	0	0	0
1	15000	1	0.35	0.75	47.5	female abc	10	10	TRUE	150	120	240	6	36	TRUE	Generic	Addis Ababa	TRUE	0.4	4.32	18.88	3.36	18.8	14.24	1.2	0.56	1.68	14.8	7.92	9.12	62	12.9067	14938	13996.8	0	0	0	0	0	[0]	0	0	0	0	0	0	0	0	0
4	15000	1	0.35	0.75	47.5	female abc	10	10	TRUE	150	120	240	6	36	TRUE	Generic	Addis Ababa	TRUE	0.4	4.32	18.88	3.36	18.8	14.24	1.2	0.56	1.68	14.8	7.92	9.12	55	5.06844	13515	15215.2	0	0	0	0	0	[0]	0	0	0	0	0	0	0	0	0
16	15000	1	0.35	0.75	47.5	female abc	10	10	TRUE	150	120	240	6	36	TRUE	Generic	Addis Ababa	TRUE	0.4	4.32	18.88	3.36	18.8	14.24	1.2	0.56	1.68	14.8	7.92	9.12	59	26.6616	15648	14213.9	0	0	0	0	0	[0]	0	0	0	0	0	0	0	0	0
15	15000	1	0.35	0.75	47.5	female abc	10	10	TRUE	150	120	240	6	36	TRUE	Generic	Addis Ababa	TRUE	0.4	4.32	18.88	3.36	18.8	14.24	1.2	0.56	1.68	14.8	7.92	9.12	53	1.86159	14074	15120.6	0	0	0	0	0	[0]	0	0	0	0	0	0	0	0	0
11	15000	1	0.35	0.75	47.5	female abc	10	10	TRUE	150	120	240	6	36	TRUE	Generic	Addis Ababa	TRUE	0.4	4.32	18.88	3.36	18.8	14.24	1.2	0.56	1.68	14.8	7.92	9.12	60	23.8148	15272	13616.2	0	0	0	0	0	[0]	0	0	0	0	0	0	0	0	0
12	15000	1	0.35	0.75	47.5	female abc	10	10	TRUE	150	120	240	6	36	TRUE	Generic	Addis Ababa	TRUE	0.4	4.32	18.88	3.36	18.8	14.24	1.2	0.56	1.68	14.8	7.92	9.12	60	24.3259	15613	13952.1	0	0	0	0	0	[0]	0	0	0	0	0	0	0	0	0
5	15000	1	0.35	0.75	47.5	female abc	10	10	TRUE	150	120	240	6	36	TRUE	Generic	Addis Ababa	TRUE	0.4	4.32	18.88	3.36	18.8	14.24	1.2	0.56	1.68	14.8	7.92	9.12	80	10.295	10238	11118.4	0	0	0	0	0	[0]	0	0	0	0	0	0	0	0	0
8	15000	1	0.35	0.75	47.5	female abc	10	10	TRUE	150	120	240	6	36	TRUE	Generic	Addis Ababa	TRUE	0.4	4.32	18.88	3.36	18.8	14.24	1.2	0.56	1.68	14.8	7.92	9.12	56	10.1355	13359	14581.8	0	0	0	0	0	[0]	0	0	0	0	0	0	0	0	0
9	15000	1	0.35	0.75	47.5	female abc	10	10	TRUE	150	120	240	6	36	TRUE	Generic	Addis Ababa	TRUE	0.4	4.32	18.88	3.36	18.8	14.24	1.2	0.56	1.68	14.8	7.92	9.12	58	24.9554	14586	13915.2	0	0	0	0	0	[0]	0	0	0	0	0	0	0	0	0
3	15000	1	0.35	0.75	47.5	female abc	10	10	TRUE	150	120	240	6	36	TRUE	Generic	Addis Ababa	TRUE	0.4	4.32	18.88	3.36	18.8	14.24	1.2	0.56	1.68	14.8	7.92	9.12	59	26.0626	15528	14133.3	0	0	0	0	0	[0]	0	0	0	0	0	0	0	0	0
6	15000	1	0.35	0.75	47.5	female abc	10	10	TRUE	150	120	240	6	36	TRUE	Generic	Addis Ababa	TRUE	0.4	4.32	18.88	3.36	18.8	14.24	1.2	0.56	1.68	14.8	7.92	9.12	65	1.77454	12623	13482.2	0	0	0	0	0	[0]	0	0	0	0	0	0	0	0	0
2	15000	1	0.35	0.75	47.5	female abc	10	10	TRUE	150	120	240	6	36	TRUE	Generic	Addis Ababa	TRUE	0.4	4.32	18.88	3.36	18.8	14.24	1.2	0.56	1.68	14.8	7.92	9.12	61	19.8949	15607	14140.2	0	0	0	0	0	[0]	0	0	0	0	0	0	0	0	0
1	15000	1	0.35	0.75	47.5	female abc	10	10	TRUE	150	120	240	6	36	TRUE	Generic	Addis Ababa	TRUE	0.4	4.32	18.88	3.36	18.8	14.24	1.2	0.56	1.68	14.8	7.92	9.12	63	6.83081	14215	14004.9	0	0	0	0	0	[0]	0	0	0	0	0	0	0	0	0
14	15000	1	0.35	0.75	47.5	female abc	10	10	TRUE	150	120	240	6	36	TRUE	Generic	Addis Ababa	TRUE	0.4	4.32	18.88	3.36	18.8	14.24	1.2	0.56	1.68	14.8	7.92	9.12	57	17.7247	14618	15094	0	0	0	0	0	[0]	0	0	0	0	0	0	0	0	0
5	15000	1	0.35	0.75	47.5	female abc	10	10	TRUE	150	120	240	6	36	TRUE	Generic	Addis Ababa	TRUE	0.4	4.32	18.88	3.36	18.8	14.24	1.2	0.56	1.68	14.8	7.92	9.12	81	17.0175	10830	11129.9	0	0	0	0	0	[0]	0	0	0	0	0	0	0	0	0
10	15000	1	0.35	0.75	47.5	female abc	10	10	TRUE	150	120	240	6	36	TRUE	Generic	Addis Ababa	TRUE	0.4	4.32	18.88	3.36	18.8	14.24	1.2	0.56	1.68	14.8	7.92	9.12	60	24.7182	15701	13980.9	0	0	0	0	0	[0]	0	0	0	0	0	0	0	0	0
4	15000	1	0.35	0.75	47.5	female abc	10	10	TRUE	150	120	240	6	36	TRUE	Generic	Addis Ababa	TRUE	0.4	4.32	18.88	3.36	18.8	14.24	1.2	0.56	1.68	14.8	7.92	9.12	56	10.4763	13898	15225.3	0	0	0	0	0	[0]	0	0	0	0	0	0	0	0	0
13	15000	1	0.35	0.75	47.5	female abc	10	10	TRUE	150	120	240	6	36	TRUE	Generic	Addis Ababa	TRUE	0.4	4.32	18.88	3.36	18.8	14.24	1.2	0.56	1.68	14.8	7.92	9.12	59	26.2959	15375	13982.2	0	0	0	0	0	[0]	0	0	0	0	0	0	0	0	0
15	15000	1	0.35	0.75	47.5	female abc	10	10	TRUE	150	120	240	6	36	TRUE	Generic	Addis Ababa	TRUE	0.4	4.32	18.88	3.36	18.8	14.24	1.2	0.56	1.68	14.8	7.92	9.12	54	2.34192	13664	15139.7	0	0	0	0	0	[0]	0	0	0	0	0	0	0	0	0
7	15000	1	0.35	0.75	47.5	female abc	10	10	TRUE	150	120	240	6	36	TRUE	Generic	Addis Ababa	TRUE	0.4	4.32	18.88	3.36	18.8	14.24	1.2	0.56	1.68	14.8	7.92	9.12	61	20.8061	16077	14383.8	0	0	0	0	0	[0]	0	0	0	0	0	0	0	0	0
11	15000	1	0.35	0.75	47.5	female abc	10	10	TRUE	150	120	240	6	36	TRUE	Generic	Addis Ababa	TRUE	0.4	4.32	18.88	3.36	18.8	14.24	1.2	0.56	1.68	14.8	7.92	9.12	61	18.2175	15046	13632.8	0	0	0	0	0	[0]	0	0	0	0	0	0	0	0	0
16	15000	1	0.35	0.75	47.5	female abc	10	10	TRUE	150	120	240	6	36	TRUE	Generic	Addis Ababa	TRUE	0.4	4.32	18.88	3.36	18.8	14.24	1.2	0.56	1.68	14.8	7.92	9.12	60	25.1487	15977	14217.8	0	0	0	0	0	[0]	0	0	0	0	0	0	0	0	0
6	15000	1	0.35	0.75	47.5	female abc	10	10	TRUE	150	120	240	6	36	TRUE	Generic	Addis Ababa	TRUE	0.4	4.32	18.88	3.36	18.8	14.24	1.2	0.56	1.68	14.8	7.92	9.12	66	2.32047	12282	13498.8	0	0	0	0	0	[0]	0	0	0	0	0	0	0	0	0
8	15000	1	0.35	0.75	47.5	female abc	10	10	TRUE	150	120	240	6	36	TRUE	Generic	Addis Ababa	TRUE	0.4	4.32	18.88	3.36	18.8	14.24	1.2	0.56	1.68	14.8	7.92	9.12	57	17.3699	14197	14594.1	0	0	0	0	0	[0]	0	0	0	0	0	0	0	0	0
12	15000	1	0.35	0.75	47.5	female abc	10	10	TRUE	150	120	240	6	36	TRUE	Generic	Addis Ababa	TRUE	0.4	4.32	18.88	3.36	18.8	14.24	1.2	0.56	1.68	14.8	7.92	9.12	61	19.4745	15451	13963.8	0	0	0	0	0	[0]	0	0	0	0	0	0	0	0	0
3	15000	1	0.35	0.75	47.5	female abc	10	10	TRUE	150	120	240	6	36	TRUE	Generic	Addis Ababa	TRUE	0.4	4.32	18.88	3.36	18.8	14.24	1.2	0.56	1.68	14.8	7.92	9.12	60	24.6566	15943	14148.9	0	0	0	0	0	[0]	0	0	0	0	0	0	0	0	0
5	15000	1	0.35	0.75	47.5	female abc	10	10	TRUE	150	120	240	6	36	TRUE	Generic	Addis Ababa	TRUE	0.4	4.32	18.88	3.36	18.8	14.24	1.2	0.56	1.68	14.8	7.92	9.12	82	23.434	11654	11143.8	0	0	0	0	0	[0]	0	0	0	0	0	0	0	0	0
9	15000	1	0.35	0.75	47.5	female abc	10	10	TRUE	150	120	240	6	36	TRUE	Generic	Addis Ababa	TRUE	0.4	4.32	18.88	3.36	18.8	14.24	1.2	0.56	1.68	14.8	7.92	9.12	59	27.7789	15447	13926.9	0	0	0	0	0	[0]	0	0	0	0	0	0	0	0	0
1	15000	1	0.35	0.75	47.5	female abc	10	10	TRUE	150	120	240	6	36	TRUE	Generic	Addis Ababa	TRUE	0.4	4.32	18.88	3.36	18.8	14.24	1.2	0.56	1.68	14.8	7.92	9.12	64	3.10089	13609	14016.3	0	0	0	0	0	[0]	0	0	0	0	0	0	0	0	0
2	15000	1	0.35	0.75	47.5	female abc	10	10	TRUE	150	120	240	6	36	TRUE	Generic	Addis Ababa	TRUE	0.4	4.32	18.88	3.36	18.8	14.24	1.2	0.56	1.68	14.8	7.92	9.12	62	12.7576	15042	14147.8	0	0	0	0	0	[0]	0	0	0	0	0	0	0	0	0
15	15000	1	0.35	0.75	47.5	female abc	10	10	TRUE	150	120	240	6	36	TRUE	Generic	Addis Ababa	TRUE	0.4	4.32	18.88	3.36	18.8	14.24	1.2	0.56	1.68	14.8	7.92	9.12	55	5.03187	13494	15152.2	0	0	0	0	0	[0]	0	0	0	0	0	0	0	0	0
14	15000	1	0.35	0.75	47.5	female abc	10	10	TRUE	150	120	240	6	36	TRUE	Generic	Addis Ababa	TRUE	0.4	4.32	18.88	3.36	18.8	14.24	1.2	0.56	1.68	14.8	7.92	9.12	58	24.1939	15723	15115.2	0	0	0	0	0	[0]	0	0	0	0	0	0	0	0	0
4	15000	1	0.35	0.75	47.5	female abc	10	10	TRUE	150	120	240	6	36	TRUE	Generic	Addis Ababa	TRUE	0.4	4.32	18.88	3.36	18.8	14.24	1.2	0.56	1.68	14.8	7.92	9.12	57	17.8509	14806	15239.9	0	0	0	0	0	[0]	0	0	0	0	0	0	0	0	0
6	15000	1	0.35	0.75	47.5	female abc	10	10	TRUE	150	120	240	6	36	TRUE	Generic	Addis Ababa	TRUE	0.4	4.32	18.88	3.36	18.8	14.24	1.2	0.56	1.68	14.8	7.92	9.12	67	5.0176	12217	13520.5	0	0	0	0	0	[0]	0	0	0	0	0	0	0	0	0
13	15000	1	0.35	0.75	47.5	female abc	10	10	TRUE	150	120	240	6	36	TRUE	Generic	Addis Ababa	TRUE	0.4	4.32	18.88	3.36	18.8	14.24	1.2	0.56	1.68	14.8	7.92	9.12	60	24.4525	15663	13986.3	0	0	0	0	0	[0]	0	0	0	0	0	0	0	0	0
10	15000	1	0.35	0.75	47.5	female abc	10	10	TRUE	150	120	240	6	36	TRUE	Generic	Addis Ababa	TRUE	0.4	4.32	18.88	3.36	18.8	14.24	1.2	0.56	1.68	14.8	7.92	9.12	61	19.223	15445	13987.5	0	0	0	0	0	[0]	0	0	0	0	0	0	0	0	0
7	15000	1	0.35	0.75	47.5	female abc	10	10	TRUE	150	120	240	6	36	TRUE	Generic	Addis Ababa	TRUE	0.4	4.32	18.88	3.36	18.8	14.24	1.2	0.56	1.68	14.8	7.92	9.12	62	13.6243	15487	14413.2	0	0	0	0	0	[0]	0	0	0	0	0	0	0	0	0
11	15000	1	0.35	0.75	47.5	female abc	10	10	TRUE	150	120	240	6	36	TRUE	Generic	Addis Ababa	TRUE	0.4	4.32	18.88	3.36	18.8	14.24	1.2	0.56	1.68	14.8	7.92	9.12	62	12.0647	14530	13644.3	0	0	0	0	0	[0]	0	0	0	0	0	0	0	0	0
5	15000	1	0.35	0.75	47.5	female abc	10	10	TRUE	150	120	240	6	36	TRUE	Generic	Addis Ababa	TRUE	0.4	4.32	18.88	3.36	18.8	14.24	1.2	0.56	1.68	14.8	7.92	9.12	83	25.7676	12279	11151.9	0	0	0	0	0	[0]	0	0	0	0	0	0	0	0	0
8	15000	1	0.35	0.75	47.5	female abc	10	10	TRUE	150	120	240	6	36	TRUE	Generic	Addis Ababa	TRUE	0.4	4.32	18.88	3.36	18.8	14.24	1.2	0.56	1.68	14.8	7.92	9.12	58	23.5259	15247	14604	0	0	0	0	0	[0]	0	0	0	0	0	0	0	0	0
16	15000	1	0.35	0.75	47.5	female abc	10	10	TRUE	150	120	240	6	36	TRUE	Generic	Addis Ababa	TRUE	0.4	4.32	18.88	3.36	18.8	14.24	1.2	0.56	1.68	14.8	7.92	9.12	61	19.9164	15786	14223.5	0	0	0	0	0	[0]	0	0	0	0	0	0	0	0	0
1	15000	1	0.35	0.75	47.5	female abc	10	10	TRUE	150	120	240	6	36	TRUE	Generic	Addis Ababa	TRUE	0.4	4.32	18.88	3.36	18.8	14.24	1.2	0.56	1.68	14.8	7.92	9.12	65	1.86464	13032	14021.9	0	0	0	0	0	[0]	0	0	0	0	0	0	0	0	0
3	15000	1	0.35	0.75	47.5	female abc	10	10	TRUE	150	120	240	6	36	TRUE	Generic	Addis Ababa	TRUE	0.4	4.32	18.88	3.36	18.8	14.24	1.2	0.56	1.68	14.8	7.92	9.12	61	19.0953	15674	14161	0	0	0	0	0	[0]	0	0	0	0	0	0	0	0	0
12	15000	1	0.35	0.75	47.5	female abc	10	10	TRUE	150	120	240	6	36	TRUE	Generic	Addis Ababa	TRUE	0.4	4.32	18.88	3.36	18.8	14.24	1.2	0.56	1.68	14.8	7.92	9.12	62	12.8316	14854	13970.1	0	0	0	0	0	[0]	0	0	0	0	0	0	0	0	0
2	15000	1	0.35	0.75	47.5	female abc	10	10	TRUE	150	120	240	6	36	TRUE	Generic	Addis Ababa	TRUE	0.4	4.32	18.88	3.36	18.8	14.24	1.2	0.56	1.68	14.8	7.92	9.12	63	6.88694	14346	14148.2	0	0	0	0	0	[0]	0	0	0	0	0	0	0	0	0
6	15000	1	0.35	0.75	47.5	female abc	10	10	TRUE	150	120	240	6	36	TRUE	Generic	Addis Ababa	TRUE	0.4	4.32	18.88	3.36	18.8	14.24	1.2	0.56	1.68	14.8	7.92	9.12	68	10.3448	12528	13541.5	0	0	0	0	0	[0]	0	0	0	0	0	0	0	0	0
9	15000	1	0.35	0.75	47.5	female abc	10	10	TRUE	150	120	240	6	36	TRUE	Generic	Addis Ababa	TRUE	0.4	4.32	18.88	3.36	18.8	14.24	1.2	0.56	1.68	14.8	7.92	9.12	60	26.0296	15759	13937.9	0	0	0	0	0	[0]	0	0	0	0	0	0	0	0	0
15	15000	1	0.35	0.75	47.5	female abc	10	10	TRUE	150	120	240	6	36	TRUE	Generic	Addis Ababa	TRUE	0.4	4.32	18.88	3.36	18.8	14.24	1.2	0.56	1.68	14.8	7.92	9.12	56	10.418	13803	15156.8	0	0	0	0	0	[0]	0	0	0	0	0	0	0	0	0
14	15000	1	0.35	0.75	47.5	female abc	10	10	TRUE	150	120	240	6	36	TRUE	Generic	Addis Ababa	TRUE	0.4	4.32	18.88	3.36	18.8	14.24	1.2	0.56	1.68	14.8	7.92	9.12	59	27.2017	16635	15131.4	0	0	0	0	0	[0]	0	0	0	0	0	0	0	0	0
5	15000	1	0.35	0.75	47.5	female abc	10	10	TRUE	150	120	240	6	36	TRUE	Generic	Addis Ababa	TRUE	0.4	4.32	18.88	3.36	18.8	14.24	1.2	0.56	1.68	14.8	7.92	9.12	84	24.6645	12666	11172.1	0	0	0	0	0	[0]	0	0	0	0	0	0	0	0	0
13	15000	1	0.35	0.75	47.5	female abc	10	10	TRUE	150	120	240	6	36	TRUE	Generic	Addis Ababa	TRUE	0.4	4.32	18.88	3.36	18.8	14.24	1.2	0.56	1.68	14.8	7.92	9.12	61	19.1048	15394	13988.5	0	0	0	0	0	[0]	0	0	0	0	0	0	0	0	0
1	15000	1	0.35	0.75	47.5	female abc	10	10	TRUE	150	120	240	6	36	TRUE	Generic	Addis Ababa	TRUE	0.4	4.32	18.88	3.36	18.8	14.24	1.2	0.56	1.68	14.8	7.92	9.12	66	2.3549	12612	14029.4	0	0	0	0	0	[0]	0	0	0	0	0	0	0	0	0
10	15000	1	0.35	0.75	47.5	female abc	10	10	TRUE	150	120	240	6	36	TRUE	Generic	Addis Ababa	TRUE	0.4	4.32	18.88	3.36	18.8	14.24	1.2	0.56	1.68	14.8	7.92	9.12	62	12.336	14859	13991.2	0	0	0	0	0	[0]	0	0	0	0	0	0	0	0	0
11	15000	1	0.35	0.75	47.5	female abc	10	10	TRUE	150	120	240	6	36	TRUE	Generic	Addis Ababa	TRUE	0.4	4.32	18.88	3.36	18.8	14.24	1.2	0.56	1.68	14.8	7.92	9.12	63	6.65039	13924	13659.2	0	0	0	0	0	[0]	0	0	0	0	0	0	0	0	0
4	15000	1	0.35	0.75	47.5	female abc	10	10	TRUE	150	120	240	6	36	TRUE	Generic	Addis Ababa	TRUE	0.4	4.32	18.88	3.36	18.8	14.24	1.2	0.56	1.68	14.8	7.92	9.12	58	24.7781	15998	15258.1	0	0	0	0	0	[0]	0	0	0	0	0	0	0	0	0
7	15000	1	0.35	0.75	47.5	female abc	10	10	TRUE	150	120	240	6	36	TRUE	Generic	Addis Ababa	TRUE	0.4	4.32	18.88	3.36	18.8	14.24	1.2	0.56	1.68	14.8	7.92	9.12	63	7.22132	14748	14437.5	0	0	0	0	0	[0]	0	0	0	0	0	0	0	0	0
16	15000	1	0.35	0.75	47.5	female abc	10	10	TRUE	150	120	240	6	36	TRUE	Generic	Addis Ababa	TRUE	0.4	4.32	18.88	3.36	18.8	14.24	1.2	0.56	1.68	14.8	7.92	9.12	62	13.0044	15241	14233	0	0	0	0	0	[0]	0	0	0	0	0	0	0	0	0
2	15000	1	0.35	0.75	47.5	female abc	10	10	TRUE	150	120	240	6	36	TRUE	Generic	Addis Ababa	TRUE	0.4	4.32	18.88	3.36	18.8	14.24	1.2	0.56	1.68	14.8	7.92	9.12	64	3.11952	13688	14146.2	0	0	0	0	0	[0]	0	0	0	0	0	0	0	0	0
8	15000	1	0.35	0.75	47.5	female abc	10	10	TRUE	150	120	240	6	36	TRUE	Generic	Addis Ababa	TRUE	0.4	4.32	18.88	3.36	18.8	14.24	1.2	0.56	1.68	14.8	7.92	9.12	59	26.2467	16082	14612.7	0	0	0	0	0	[0]	0	0	0	0	0	0	0	0	0
6	15000	1	0.35	0.75	47.5	female abc	10	10	TRUE	150	120	240	6	36	TRUE	Generic	Addis Ababa	TRUE	0.4	4.32	18.88	3.36	18.8	14.24	1.2	0.56	1.68	14.8	7.92	9.12	69	17.5081	13211	13561.9	0	0	0	0	0	[0]	0	0	0	0	0	0	0	0	0
3	15000	1	0.35	0.75	47.5	female abc	10	10	TRUE	150	120	240	6	36	TRUE	Generic	Addis Ababa	TRUE	0.4	4.32	18.88	3.36	18.8	14.24	1.2	0.56	1.68	14.8	7.92	9.12	62	12.5688	15085	14171.6	0	0	0	0	0	[0]	0	0	0	0	0	0	0	0	0
12	15000	1	0.35	0.75	47.5	female abc	10	10	TRUE	150	120	240	6	36	TRUE	Generic	Addis Ababa	TRUE	0.4	4.32	18.88	3.36	18.8	14.24	1.2	0.56	1.68	14.8	7.92	9.12	63	6.8185	14226	13976.2	0	0	0	0	0	[0]	0	0	0	0	0	0	0	0	0
5	15000	1	0.35	0.75	47.5	female abc	10	10	TRUE	150	120	240	6	36	TRUE	Generic	Addis Ababa	TRUE	0.4	4.32	18.88	3.36	18.8	14.24	1.2	0.56	1.68	14.8	7.92	9.12	85	19.4545	12465	11190.8	0	0	0	0	0	[0]	0	0	0	0	0	0	0	0	0
9	15000	1	0.35	0.75	47.5	female abc	10	10	TRUE	150	120	240	6	36	TRUE	Generic	Addis Ababa	TRUE	0.4	4.32	18.88	3.36	18.8	14.24	1.2	0.56	1.68	14.8	7.92	9.12	61	20.5381	15537	13952.8	0	0	0	0	0	[0]	0	0	0	0	0	0	0	0	0
1	15000	1	0.35	0.75	47.5	female abc	10	10	TRUE	150	120	240	6	36	TRUE	Generic	Addis Ababa	TRUE	0.4	4.32	18.88	3.36	18.8	14.24	1.2	0.56	1.68	14.8	7.92	9.12	67	5.41703	12553	14039.7	0	0	0	0	0	[0]	0	0	0	0	0	0	0	0	0
15	15000	1	0.35	0.75	47.5	female abc	10	10	TRUE	150	120	240	6	36	TRUE	Generic	Addis Ababa	TRUE	0.4	4.32	18.88	3.36	18.8	14.24	1.2	0.56	1.68	14.8	7.92	9.12	57	17.8179	14665	15164.7	0	0	0	0	0	[0]	0	0	0	0	0	0	0	0	0
10	15000	1	0.35	0.75	47.5	female abc	10	10	TRUE	150	120	240	6	36	TRUE	Generic	Addis Ababa	TRUE	0.4	4.32	18.88	3.36	18.8	14.24	1.2	0.56	1.68	14.8	7.92	9.12	63	6.67513	14187	13991.2	0	0	0	0	0	[0]	0	0	0	0	0	0	0	0	0
7	15000	1	0.35	0.75	47.5	female abc	10	10	TRUE	150	120	240	6	36	TRUE	Generic	Addis Ababa	TRUE	0.4	4.32	18.88	3.36	18.8	14.24	1.2	0.56	1.68	14.8	7.92	9.12	64	3.36765	13986	14455.5	0	0	0	0	0	[0]	0	0	0	0	0	0	0	0	0
11	15000	1	0.35	0.75	47.5	female abc	10	10	TRUE	150	120	240	6	36	TRUE	Generic	Addis Ababa	TRUE	0.4	4.32	18.88	3.36	18.8	14.24	1.2	0.56	1.68	14.8	7.92	9.12	64	3.18878	13328	13672.7	0	0	0	0	0	[0]	0	0	0	0	0	0	0	0	0
14	15000	1	0.35	0.75	47.5	female abc	10	10	TRUE	150	120	240	6	36	TRUE	Generic	Addis Ababa	TRUE	0.4	4.32	18.88	3.36	18.8	14.24	1.2	0.56	1.68	14.8	7.92	9.12	60	25.3615	16943	15132.7	0	0	0	0	0	[0]	0	0	0	0	0	0	0	0	0
13	15000	1	0.35	0.75	47.5	female abc	10	10	TRUE	150	120	240	6	36	TRUE	Generic	Addis Ababa	TRUE	0.4	4.32	18.88	3.36	18.8	14.24	1.2	0.56	1.68	14.8	7.92	9.12	62	12.204	14823	13993.2	0	0	0	0	0	[0]	0	0	0	0	0	0	0	0	0
2	15000	1	0.35	0.75	47.5	female abc	10	10	TRUE	150	120	240	6	36	TRUE	Generic	Addis Ababa	TRUE	0.4	4.32	18.88	3.36	18.8	14.24	1.2	0.56	1.68	14.8	7.92	9.12	65	1.93578	13173	14149.2	0	0	0	0	0	[0]	0	0	0	0	0	0	0	0	0
6	15000	1	0.35	0.75	47.5	female abc	10	10	TRUE	150	120	240	6	36	TRUE	Generic	Addis Ababa	TRUE	0.4	4.32	18.88	3.36	18.8	14.24	1.2	0.56	1.68	14.8	7.92	9.12	70	23.6292	14152	13586	0	0	0	0	0	[0]	0	0	0	0	0	0	0	0	0
16	15000	1	0.35	0.75	47.5	female abc	10	10	TRUE	150	120	240	6	36	TRUE	Generic	Addis Ababa	TRUE	0.4	4.32	18.88	3.36	18.8	14.24	1.2	0.56	1.68	14.8	7.92	9.12	63	6.97387	14540	14247.3	0	0	0	0	0	[0]	0	0	0	0	0	0	0	0	0
5	15000	1	0.35	0.75	47.5	female abc	10	10	TRUE	150	120	240	6	36	TRUE	Generic	Addis Ababa	TRUE	0.4	4.32	18.88	3.36	18.8	14.24	1.2	0.56	1.68	14.8	7.92	9.12	86	12.9299	11980	11206.2	0	0	0	0	0	[0]	0	0	0	0	0	0	0	0	0
3	15000	1	0.35	0.75	47.5	female abc	10	10	TRUE	150	120	240	6	36	TRUE	Generic	Addis Ababa	TRUE	0.4	4.32	18.88	3.36	18.8	14.24	1.2	0.56	1.68	14.8	7.92	9.12	63	6.74274	14460	14184.7	0	0	0	0	0	[0]	0	0	0	0	0	0	0	0	0
4	15000	1	0.35	0.75	47.5	female abc	10	10	TRUE	150	120	240	6	36	TRUE	Generic	Addis Ababa	TRUE	0.4	4.32	18.88	3.36	18.8	14.24	1.2	0.56	1.68	14.8	7.92	9.12	59	27.7256	16923	15272.1	0	0	0	0	0	[0]	0	0	0	0	0	0	0	0	0
12	15000	1	0.35	0.75	47.5	female abc	10	10	TRUE	150	120	240	6	36	TRUE	Generic	Addis Ababa	TRUE	0.4	4.32	18.88	3.36	18.8	14.24	1.2	0.56	1.68	14.8	7.92	9.12	64	3.05287	13561	13976.8	0	0	0	0	0	[0]	0	0	0	0	0	0	0	0	0
1	15000	1	0.35	0.75	47.5	female abc	10	10	TRUE	150	120	240	6	36	TRUE	Generic	Addis Ababa	TRUE	0.4	4.32	18.88	3.36	18.8	14.24	1.2	0.56	1.68	14.8	7.92	9.12	68	11.0398	12926	14057	0	0	0	0	0	[0]	0	0	0	0	0	0	0	0	0
8	15000	1	0.35	0.75	47.5	female abc	10	10	TRUE	150	120	240	6	36	TRUE	Generic	Addis Ababa	TRUE	0.4	4.32	18.88	3.36	18.8	14.24	1.2	0.56	1.68	14.8	7.92	9.12	60	24.4532	16460	14630	0	0	0	0	0	[0]	0	0	0	0	0	0	0	0	0
11	15000	1	0.35	0.75	47.5	female abc	10	10	TRUE	150	120	240	6	36	TRUE	Generic	Addis Ababa	TRUE	0.4	4.32	18.88	3.36	18.8	14.24	1.2	0.56	1.68	14.8	7.92	9.12	65	1.83113	12779	13683.4	0	0	0	0	0	[0]	0	0	0	0	0	0	0	0	0
7	15000	1	0.35	0.75	47.5	female abc	10	10	TRUE	150	120	240	6	36	TRUE	Generic	Addis Ababa	TRUE	0.4	4.32	18.88	3.36	18.8	14.24	1.2	0.56	1.68	14.8	7.92	9.12	65	1.92121	13377	14469.8	0	0	0	0	0	[0]	0	0	0	0	0	0	0	0	0
9	15000	1	0.35	0.75	47.5	female abc	10	10	TRUE	150	120	240	6	36	TRUE	Generic	Addis Ababa	TRUE	0.4	4.32	18.88	3.36	18.8	14.24	1.2	0.56	1.68	14.8	7.92	9.12	62	13.0347	14937	13965.4	0	0	0	0	0	[0]	0	0	0	0	0	0	0	0	0
2	15000	1	0.35	0.75	47.5	female abc	10	10	TRUE	150	120	240	6	36	TRUE	Generic	Addis Ababa	TRUE	0.4	4.32	18.88	3.36	18.8	14.24	1.2	0.56	1.68	14.8	7.92	9.12	66	2.53006	12806	14157.2	0	0	0	0	0	[0]	0	0	0	0	0	0	0	0	0
10	15000	1	0.35	0.75	47.5	female abc	10	10	TRUE	150	120	240	6	36	TRUE	Generic	Addis Ababa	TRUE	0.4	4.32	18.88	3.36	18.8	14.24	1.2	0.56	1.68	14.8	7.92	9.12	64	3.05603	13547	13994.2	0	0	0	0	0	[0]	0	0	0	0	0	0	0	0	0
15	15000	1	0.35	0.75	47.5	female abc	10	10	TRUE	150	120	240	6	36	TRUE	Generic	Addis Ababa	TRUE	0.4	4.32	18.88	3.36	18.8	14.24	1.2	0.56	1.68	14.8	7.92	9.12	58	24.1609	15761	15167.2	0	0	0	0	0	[0]	0	0	0	0	0	0	0	0	0
5	15000	1	0.35	0.75	47.5	female abc	10	10	TRUE	150	120	240	6	36	TRUE	Generic	Addis Ababa	TRUE	0.4	4.32	18.88	3.36	18.8	14.24	1.2	0.56	1.68	14.8	7.92	9.12	87	6.66958	11440	11219.6	0	0	0	0	0	[0]	0	0	0	0	0	0	0	0	0
13	15000	1	0.35	0.75	47.5	female abc	10	10	TRUE	150	120	240	6	36	TRUE	Generic	Addis Ababa	TRUE	0.4	4.32	18.88	3.36	18.8	14.24	1.2	0.56	1.68	14.8	7.92	9.12	63	6.82459	14184	13997	0	0	0	0	0	[0]	0	0	0	0	0	0	0	0	0
14	15000	1	0.35	0.75	47.5	female abc	10	10	TRUE	150	120	240	6	36	TRUE	Generic	Addis Ababa	TRUE	0.4	4.32	18.88	3.36	18.8	14.24	1.2	0.56	1.68	14.8	7.92	9.12	61	20.0752	16752	15137.2	0	0	0	0	0	[0]	0	0	0	0	0	0	0	0	0
12	15000	1	0.35	0.75	47.5	female abc	10	10	TRUE	150	120	240	6	36	TRUE	Generic	Addis Ababa	TRUE	0.4	4.32	18.88	3.36	18.8	14.24	1.2	0.56	1.68	14.8	7.92	9.12	65	1.72401	13051	13982.5	0	0	0	0	0	[0]	0	0	0	0	0	0	0	0	0
6	15000	1	0.35	0.75	47.5	female abc	10	10	TRUE	150	120	240	6	36	TRUE	Generic	Addis Ababa	TRUE	0.4	4.32	18.88	3.36	18.8	14.24	1.2	0.56	1.68	14.8	7.92	9.12	71	26.0867	14908	13597.7	0	0	0	0	0	[0]	0	0	0	0	0	0	0	0	0
16	15000	1	0.35	0.75	47.5	female abc	10	10	TRUE	150	120	240	6	36	TRUE	Generic	Addis Ababa	TRUE	0.4	4.32	18.88	3.36	18.8	14.24	1.2	0.56	1.68	14.8	7.92	9.12	64	3.25192	13838	14257.3	0	0	0	0	0	[0]	0	0	0	0	0	0	0	0	0
3	15000	1	0.35	0.75	47.5	female abc	10	10	TRUE	150	120	240	6	36	TRUE	Generic	Addis Ababa	TRUE	0.4	4.32	18.88	3.36	18.8	14.24	1.2	0.56	1.68	14.8	7.92	9.12	64	3.19503	13834	14200	0	0	0	0	0	[0]	0	0	0	0	0	0	0	0	0
1	15000	1	0.35	0.75	47.5	female abc	10	10	TRUE	150	120	240	6	36	TRUE	Generic	Addis Ababa	TRUE	0.4	4.32	18.88	3.36	18.8	14.24	1.2	0.56	1.68	14.8	7.92	9.12	69	18.6495	13802	14083.3	0	0	0	0	0	[0]	0	0	0	0	0	0	0	0	0
11	15000	1	0.35	0.75	47.5	female abc	10	10	TRUE	150	120	240	6	36	TRUE	Generic	Addis Ababa	TRUE	0.4	4.32	18.88	3.36	18.8	14.24	1.2	0.56	1.68	14.8	7.92	9.12	66	2.24475	12429	13691.3	0	0	0	0	0	[0]	0	0	0	0	0	0	0	0	0
7	15000	1	0.35	0.75	47.5	female abc	10	10	TRUE	150	120	240	6	36	TRUE	Generic	Addis Ababa	TRUE	0.4	4.32	18.88	3.36	18.8	14.24	1.2	0.56	1.68	14.8	7.92	9.12	66	2.48533	12956	14479.8	0	0	0	0	0	[0]	0	0	0	0	0	0	0	0	0
2	15000	1	0.35	0.75	47.5	female abc	10	10	TRUE	150	120	240	6	36	TRUE	Generic	Addis Ababa	TRUE	0.4	4.32	18.88	3.36	18.8	14.24	1.2	0.56	1.68	14.8	7.92	9.12	67	5.28513	12696	14167.6	0	0	0	0	0	[0]	0	0	0	0	0	0	0	0	0
5	15000	1	0.35	0.75	47.5	female abc	10	10	TRUE	150	120	240	6	36	TRUE	Generic	Addis Ababa	TRUE	0.4	4.32	18.88	3.36	18.8	14.24	1.2	0.56	1.68	14.8	7.92	9.12	88	3.02808	10898	11231.8	0	0	0	0	0	[0]	0	0	0	0	0	0	0	0	0
4	15000	1	0.35	0.75	47.5	female abc	10	10	TRUE	150	120	240	6	36	TRUE	Generic	Addis Ababa	TRUE	0.4	4.32	18.88	3.36	18.8	14.24	1.2	0.56	1.68	14.8	7.92	9.12	60	25.9268	17345	15288.8	0	0	0	0	0	[0]	0	0	0	0	0	0	0	0	0
10	15000	1	0.35	0.75	47.5	female abc	10	10	TRUE	150	120	240	6	36	TRUE	Generic	Addis Ababa	TRUE	0.4	4.32	18.88	3.36	18.8	14.24	1.2	0.56	1.68	14.8	7.92	9.12	65	1.91137	12975	13995.9	0	0	0	0	0	[0]	0	0	0	0	0	0	0	0	0
9	15000	1	0.35	0.75	47.5	female abc	10	10	TRUE	150	120	240	6	36	TRUE	Generic	Addis Ababa	TRUE	0.4	4.32	18.88	3.36	18.8	14.24	1.2	0.56	1.68	14.8	7.92	9.12	63	6.85538	14237	13978	0	0	0	0	0	[0]	0	0	0	0	0	0	0	0	0
8	15000	1	0.35	0.75	47.5	female abc	10	10	TRUE	150	120	240	6	36	TRUE	Generic	Addis Ababa	TRUE	0.4	4.32	18.88	3.36	18.8	14.24	1.2	0.56	1.68	14.8	7.92	9.12	61	19.2955	16268	14652.5	0	0	0	0	0	[0]	0	0	0	0	0	0	0	0	0
13	15000	1	0.35	0.75	47.5	female abc	10	10	TRUE	150	120	240	6	36	TRUE	Generic	Addis Ababa	TRUE	0.4	4.32	18.88	3.36	18.8	14.24	1.2	0.56	1.68	14.8	7.92	9.12	64	3.26143	13583	14000.5	0	0	0	0	0	[0]	0	0	0	0	0	0	0	0	0
12	15000	1	0.35	0.75	47.5	female abc	10	10	TRUE	150	120	240	6	36	TRUE	Generic	Addis Ababa	TRUE	0.4	4.32	18.88	3.36	18.8	14.24	1.2	0.56	1.68	14.8	7.92	9.12	66	2.35927	12631	13982.5	0	0	0	0	0	[0]	0	0	0	0	0	0	0	0	0
3	15000	1	0.35	0.75	47.5	female abc	10	10	TRUE	150	120	240	6	36	TRUE	Generic	Addis Ababa	TRUE	0.4	4.32	18.88	3.36	18.8	14.24	1.2	0.56	1.68	14.8	7.92	9.12	65	2.01126	13325	14216.1	0	0	0	0	0	[0]	0	0	0	0	0	0	0	0	0
16	15000	1	0.35	0.75	47.5	female abc	10	10	TRUE	150	120	240	6	36	TRUE	Generic	Addis Ababa	TRUE	0.4	4.32	18.88	3.36	18.8	14.24	1.2	0.56	1.68	14.8	7.92	9.12	65	1.91362	13221	14261.7	0	0	0	0	0	[0]	0	0	0	0	0	0	0	0	0
5	15000	1	0.35	0.75	47.5	female abc	10	10	TRUE	150	120	240	6	36	TRUE	Generic	Addis Ababa	TRUE	0.4	4.32	18.88	3.36	18.8	14.24	1.2	0.56	1.68	14.8	7.92	9.12	89	2.02857	10500	11246.7	0	0	0	0	0	[0]	0	0	0	0	0	0	0	0	0
15	15000	1	0.35	0.75	47.5	female abc	10	10	TRUE	150	120	240	6	36	TRUE	Generic	Addis Ababa	TRUE	0.4	4.32	18.88	3.36	18.8	14.24	1.2	0.56	1.68	14.8	7.92	9.12	59	26.8099	16658	15166.4	0	0	0	0	0	[0]	0	0	0	0	0	0	0	0	0
6	15000	1	0.35	0.75	47.5	female abc	10	10	TRUE	150	120	240	6	36	TRUE	Generic	Addis Ababa	TRUE	0.4	4.32	18.88	3.36	18.8	14.24	1.2	0.56	1.68	14.8	7.92	9.12	72	24.2894	15163	13602.4	0	0	0	0	0	[0]	0	0	0	0	0	0	0	0	0
14	15000	1	0.35	0.75	47.5	female abc	10	10	TRUE	150	120	240	6	36	TRUE	Generic	Addis Ababa	TRUE	0.4	4.32	18.88	3.36	18.8	14.24	1.2	0.56	1.68	14.8	7.92	9.12	62	13.154	16170	15141.7	0	0	0	0	0	[0]	0	0	0	0	0	0	0	0	0
11	15000	1	0.35	0.75	47.5	female abc	10	10	TRUE	150	120	240	6	36	TRUE	Generic	Addis Ababa	TRUE	0.4	4.32	18.88	3.36	18.8	14.24	1.2	0.56	1.68	14.8	7.92	9.12	67	4.94905	12366	13701.7	0	0	0	0	0	[0]	0	0	0	0	0	0	0	0	0
1	15000	1	0.35	0.75	47.5	female abc	10	10	TRUE	150	120	240	6	36	TRUE	Generic	Addis Ababa	TRUE	0.4	4.32	18.88	3.36	18.8	14.24	1.2	0.56	1.68	14.8	7.92	9.12	70	24.835	14846	14105.1	0	0	0	0	0	[0]	0	0	0	0	0	0	0	0	0
7	15000	1	0.35	0.75	47.5	female abc	10	10	TRUE	150	120	240	6	36	TRUE	Generic	Addis Ababa	TRUE	0.4	4.32	18.88	3.36	18.8	14.24	1.2	0.56	1.68	14.8	7.92	9.12	67	5.53918	12890	14492.7	0	0	0	0	0	[0]	0	0	0	0	0	0	0	0	0
2	15000	1	0.35	0.75	47.5	female abc	10	10	TRUE	150	120	240	6	36	TRUE	Generic	Addis Ababa	TRUE	0.4	4.32	18.88	3.36	18.8	14.24	1.2	0.56	1.68	14.8	7.92	9.12	68	10.3997	13010	14175	0	0	0	0	0	[0]	0	0	0	0	0	0	0	0	0
10	15000	1	0.35	0.75	47.5	female abc	10	10	TRUE	150	120	240	6	36	TRUE	Generic	Addis Ababa	TRUE	0.4	4.32	18.88	3.36	18.8	14.24	1.2	0.56	1.68	14.8	7.92	9.12	66	2.39987	12584	14000.1	0	0	0	0	0	[0]	0	0	0	0	0	0	0	0	0
9	15000	1	0.35	0.75	47.5	female abc	10	10	TRUE	150	120	240	6	36	TRUE	Generic	Addis Ababa	TRUE	0.4	4.32	18.88	3.36	18.8	14.24	1.2	0.56	1.68	14.8	7.92	9.12	64	3.23033	13559	13989.6	0	0	0	0	0	[0]	0	0	0	0	0	0	0	0	0
13	15000	1	0.35	0.75	47.5	female abc	10	10	TRUE	150	120	240	6	36	TRUE	Generic	Addis Ababa	TRUE	0.4	4.32	18.88	3.36	18.8	14.24	1.2	0.56	1.68	14.8	7.92	9.12	65	1.95537	13041	14003.8	0	0	0	0	0	[0]	0	0	0	0	0	0	0	0	0
12	15000	1	0.35	0.75	47.5	female abc	10	10	TRUE	150	120	240	6	36	TRUE	Generic	Addis Ababa	TRUE	0.4	4.32	18.88	3.36	18.8	14.24	1.2	0.56	1.68	14.8	7.92	9.12	67	5.11558	12589	13991.8	0	0	0	0	0	[0]	0	0	0	0	0	0	0	0	0
5	15000	1	0.35	0.75	47.5	female abc	10	10	TRUE	150	120	240	6	36	TRUE	Generic	Addis Ababa	TRUE	0.4	4.32	18.88	3.36	18.8	14.24	1.2	0.56	1.68	14.8	7.92	9.12	90	2.47869	10207	11260.2	0	0	0	0	0	[0]	0	0	0	0	0	0	0	0	0
8	15000	1	0.35	0.75	47.5	female abc	10	10	TRUE	150	120	240	6	36	TRUE	Generic	Addis Ababa	TRUE	0.4	4.32	18.88	3.36	18.8	14.24	1.2	0.56	1.68	14.8	7.92	9.12	62	12.4752	15655	14667.9	0	0	0	0	0	[0]	0	0	0	0	0	0	0	0	0
4	15000	1	0.35	0.75	47.5	female abc	10	10	TRUE	150	120	240	6	36	TRUE	Generic	Addis Ababa	TRUE	0.4	4.32	18.88	3.36	18.8	14.24	1.2	0.56	1.68	14.8	7.92	9.12	61	20.1263	17097	15308.7	0	0	0	0	0	[0]	0	0	0	0	0	0	0	0	0
3	15000	1	0.35	0.75	47.5	female abc	10	10	TRUE	150	120	240	6	36	TRUE	Generic	Addis Ababa	TRUE	0.4	4.32	18.88	3.36	18.8	14.24	1.2	0.56	1.68	14.8	7.92	9.12	66	2.51431	12926	14232.8	0	0	0	0	0	[0]	0	0	0	0	0	0	0	0	0
16	15000	1	0.35	0.75	47.5	female abc	10	10	TRUE	150	120	240	6	36	TRUE	Generic	Addis Ababa	TRUE	0.4	4.32	18.88	3.36	18.8	14.24	1.2	0.56	1.68	14.8	7.92	9.12	66	2.37056	12824	14268.5	0	0	0	0	0	[0]	0	0	0	0	0	0	0	0	0
11	15000	1	0.35	0.75	47.5	female abc	10	10	TRUE	150	120	240	6	36	TRUE	Generic	Addis Ababa	TRUE	0.4	4.32	18.88	3.36	18.8	14.24	1.2	0.56	1.68	14.8	7.92	9.12	68	9.96833	12630	13712.6	0	0	0	0	0	[0]	0	0	0	0	0	0	0	0	0
6	15000	1	0.35	0.75	47.5	female abc	10	10	TRUE	150	120	240	6	36	TRUE	Generic	Addis Ababa	TRUE	0.4	4.32	18.88	3.36	18.8	14.24	1.2	0.56	1.68	14.8	7.92	9.12	73	19.0046	14928	13607	0	0	0	0	0	[0]	0	0	0	0	0	0	0	0	0
10	15000	1	0.35	0.75	47.5	female abc	10	10	TRUE	150	120	240	6	36	TRUE	Generic	Addis Ababa	TRUE	0.4	4.32	18.88	3.36	18.8	14.24	1.2	0.56	1.68	14.8	7.92	9.12	67	5.13786	12476	14004.6	0	0	0	0	0	[0]	0	0	0	0	0	0	0	0	0
7	15000	1	0.35	0.75	47.5	female abc	10	10	TRUE	150	120	240	6	36	TRUE	Generic	Addis Ababa	TRUE	0.4	4.32	18.88	3.36	18.8	14.24	1.2	0.56	1.68	14.8	7.92	9.12	68	11.2277	13244	14503.3	0	0	0	0	0	[0]	0	0	0	0	0	0	0	0	0
14	15000	1	0.35	0.75	47.5	female abc	10	10	TRUE	150	120	240	6	36	TRUE	Generic	Addis Ababa	TRUE	0.4	4.32	18.88	3.36	18.8	14.24	1.2	0.56	1.68	14.8	7.92	9.12	63	7.19933	15432	15148.9	0	0	0	0	0	[0]	0	0	0	0	0	0	0	0	0
2	15000	1	0.35	0.75	47.5	female abc	10	10	TRUE	150	120	240	6	36	TRUE	Generic	Addis Ababa	TRUE	0.4	4.32	18.88	3.36	18.8	14.24	1.2	0.56	1.68	14.8	7.92	9.12	69	17.2434	13727	14177.9	0	0	0	0	0	[0]	0	0	0	0	0	0	0	0	0
5	15000	1	0.35	0.75	47.5	female abc	10	10	TRUE	150	120	240	6	36	TRUE	Generic	Addis Ababa	TRUE	0.4	4.32	18.88	3.36	18.8	14.24	1.2	0.56	1.68	14.8	7.92	9.12	91	4.97172	10077	11269.5	0	0	0	0	0	[0]	0	0	0	0	0	0	0	0	0
1	15000	1	0.35	0.75	47.5	female abc	10	10	TRUE	150	120	240	6	36	TRUE	Generic	Addis Ababa	TRUE	0.4	4.32	18.88	3.36	18.8	14.24	1.2	0.56	1.68	14.8	7.92	9.12	71	27.6095	15712	14127.2	0	0	0	0	0	[0]	0	0	0	0	0	0	0	0	0
9	15000	1	0.35	0.75	47.5	female abc	10	10	TRUE	150	120	240	6	36	TRUE	Generic	Addis Ababa	TRUE	0.4	4.32	18.88	3.36	18.8	14.24	1.2	0.56	1.68	14.8	7.92	9.12	65	1.92827	12965	14000.1	0	0	0	0	0	[0]	0	0	0	0	0	0	0	0	0
13	15000	1	0.35	0.75	47.5	female abc	10	10	TRUE	150	120	240	6	36	TRUE	Generic	Addis Ababa	TRUE	0.4	4.32	18.88	3.36	18.8	14.24	1.2	0.56	1.68	14.8	7.92	9.12	66	2.32962	12663	14009.6	0	0	0	0	0	[0]	0	0	0	0	0	0	0	0	0
12	15000	1	0.35	0.75	47.5	female abc	10	10	TRUE	150	120	240	6	36	TRUE	Generic	Addis Ababa	TRUE	0.4	4.32	18.88	3.36	18.8	14.24	1.2	0.56	1.68	14.8	7.92	9.12	68	10.4802	12910	14004.3	0	0	0	0	0	[0]	0	0	0	0	0	0	0	0	0
15	15000	1	0.35	0.75	47.5	female abc	10	10	TRUE	150	120	240	6	36	TRUE	Generic	Addis Ababa	TRUE	0.4	4.32	18.88	3.36	18.8	14.24	1.2	0.56	1.68	14.8	7.92	9.12	60	25.0893	17083	15168.9	0	0	0	0	0	[0]	0	0	0	0	0	0	0	0	0
3	15000	1	0.35	0.75	47.5	female abc	10	10	TRUE	150	120	240	6	36	TRUE	Generic	Addis Ababa	TRUE	0.4	4.32	18.88	3.36	18.8	14.24	1.2	0.56	1.68	14.8	7.92	9.12	67	5.01365	12825	14252	0	0	0	0	0	[0]	0	0	0	0	0	0	0	0	0
16	15000	1	0.35	0.75	47.5	female abc	10	10	TRUE	150	120	240	6	36	TRUE	Generic	Addis Ababa	TRUE	0.4	4.32	18.88	3.36	18.8	14.24	1.2	0.56	1.68	14.8	7.92	9.12	67	4.81833	12660	14272.8	0	0	0	0	0	[0]	0	0	0	0	0	0	0	0	0
8	15000	1	0.35	0.75	47.5	female abc	10	10	TRUE	150	120	240	6	36	TRUE	Generic	Addis Ababa	TRUE	0.4	4.32	18.88	3.36	18.8	14.24	1.2	0.56	1.68	14.8	7.92	9.12	63	6.71087	14931	14679.8	0	0	0	0	0	[0]	0	0	0	0	0	0	0	0	0
5	15000	1	0.35	0.75	47.5	female abc	10	10	TRUE	150	120	240	6	36	TRUE	Generic	Addis Ababa	TRUE	0.4	4.32	18.88	3.36	18.8	14.24	1.2	0.56	1.68	14.8	7.92	9.12	92	10.3701	10376	11281	0	0	0	0	0	[0]	0	0	0	0	0	0	0	0	0
10	15000	1	0.35	0.75	47.5	female abc	10	10	TRUE	150	120	240	6	36	TRUE	Generic	Addis Ababa	TRUE	0.4	4.32	18.88	3.36	18.8	14.24	1.2	0.56	1.68	14.8	7.92	9.12	68	10.7654	12856	14013.9	0	0	0	0	0	[0]	0	0	0	0	0	0	0	0	0
11	15000	1	0.35	0.75	47.5	female abc	10	10	TRUE	150	120	240	6	36	TRUE	Generic	Addis Ababa	TRUE	0.4	4.32	18.88	3.36	18.8	14.24	1.2	0.56	1.68	14.8	7.92	9.12	69	16.6742	13356	13726.5	0	0	0	0	0	[0]	0	0	0	0	0	0	0	0	0
4	15000	1	0.35	0.75	47.5	female abc	10	10	TRUE	150	120	240	6	36	TRUE	Generic	Addis Ababa	TRUE	0.4	4.32	18.88	3.36	18.8	14.24	1.2	0.56	1.68	14.8	7.92	9.12	62	13.0223	16418	15325.7	0	0	0	0	0	[0]	0	0	0	0	0	0	0	0	0
7	15000	1	0.35	0.75	47.5	female abc	10	10	TRUE	150	120	240	6	36	TRUE	Generic	Addis Ababa	TRUE	0.4	4.32	18.88	3.36	18.8	14.24	1.2	0.56	1.68	14.8	7.92	9.12	69	18.1553	14062	14512.7	0	0	0	0	0	[0]	0	0	0	0	0	0	0	0	0
2	15000	1	0.35	0.75	47.5	female abc	10	10	TRUE	150	120	240	6	36	TRUE	Generic	Addis Ababa	TRUE	0.4	4.32	18.88	3.36	18.8	14.24	1.2	0.56	1.68	14.8	7.92	9.12	70	23.1483	14662	14178.6	0	0	0	0	0	[0]	0	0	0	0	0	0	0	0	0
6	15000	1	0.35	0.75	47.5	female abc	10	10	TRUE	150	120	240	6	36	TRUE	Generic	Addis Ababa	TRUE	0.4	4.32	18.88	3.36	18.8	14.24	1.2	0.56	1.68	14.8	7.92	9.12	74	12.341	14391	13608.1	0	0	0	0	0	[0]	0	0	0	0	0	0	0	0	0
14	15000	1	0.35	0.75	47.5	female abc	10	10	TRUE	150	120	240	6	36	TRUE	Generic	Addis Ababa	TRUE	0.4	4.32	18.88	3.36	18.8	14.24	1.2	0.56	1.68	14.8	7.92	9.12	64	3.37536	14754	15159.8	0	0	0	0	0	[0]	0	0	0	0	0	0	0	0	0
13	15000	1	0.35	0.75	47.5	female abc	10	10	TRUE	150	120	240	6	36	TRUE	Generic	Addis Ababa	TRUE	0.4	4.32	18.88	3.36	18.8	14.24	1.2	0.56	1.68	14.8	7.92	9.12	67	4.89148	12532	14010	0	0	0	0	0	[0]	0	0	0	0	0	0	0	0	0
9	15000	1	0.35	0.75	47.5	female abc	10	10	TRUE	150	120	240	6	36	TRUE	Generic	Addis Ababa	TRUE	0.4	4.32	18.88	3.36	18.8	14.24	1.2	0.56	1.68	14.8	7.92	9.12	66	2.33503	12548	14010.2	0	0	0	0	0	[0]	0	0	0	0	0	0	0	0	0
12	15000	1	0.35	0.75	47.5	female abc	10	10	TRUE	150	120	240	6	36	TRUE	Generic	Addis Ababa	TRUE	0.4	4.32	18.88	3.36	18.8	14.24	1.2	0.56	1.68	14.8	7.92	9.12	69	17.7425	13741	14024.2	0	0	0	0	0	[0]	0	0	0	0	0	0	0	0	0
1	15000	1	0.35	0.75	47.5	female abc	10	10	TRUE	150	120	240	6	36	TRUE	Generic	Addis Ababa	TRUE	0.4	4.32	18.88	3.36	18.8	14.24	1.2	0.56	1.68	14.8	7.92	9.12	72	25.5112	15993	14146.8	0	0	0	0	0	[0]	0	0	0	0	0	0	0	0	0
16	15000	1	0.35	0.75	47.5	female abc	10	10	TRUE	150	120	240	6	36	TRUE	Generic	Addis Ababa	TRUE	0.4	4.32	18.88	3.36	18.8	14.24	1.2	0.56	1.68	14.8	7.92	9.12	68	10.6061	13002	14278.4	0	0	0	0	0	[0]	0	0	0	0	0	0	0	0	0
3	15000	1	0.35	0.75	47.5	female abc	10	10	TRUE	150	120	240	6	36	TRUE	Generic	Addis Ababa	TRUE	0.4	4.32	18.88	3.36	18.8	14.24	1.2	0.56	1.68	14.8	7.92	9.12	68	10.2367	13139	14267.6	0	0	0	0	0	[0]	0	0	0	0	0	0	0	0	0
5	15000	1	0.35	0.75	47.5	female abc	10	10	TRUE	150	120	240	6	36	TRUE	Generic	Addis Ababa	TRUE	0.4	4.32	18.88	3.36	18.8	14.24	1.2	0.56	1.68	14.8	7.92	9.12	93	17.2118	10946	11290.7	0	0	0	0	0	[0]	0	0	0	0	0	0	0	0	0
8	15000	1	0.35	0.75	47.5	female abc	10	10	TRUE	150	120	240	6	36	TRUE	Generic	Addis Ababa	TRUE	0.4	4.32	18.88	3.36	18.8	14.24	1.2	0.56	1.68	14.8	7.92	9.12	64	3.26513	14272	14689.9	0	0	0	0	0	[0]	0	0	0	0	0	0	0	0	0
15	15000	1	0.35	0.75	47.5	female abc	10	10	TRUE	150	120	240	6	36	TRUE	Generic	Addis Ababa	TRUE	0.4	4.32	18.88	3.36	18.8	14.24	1.2	0.56	1.68	14.8	7.92	9.12	61	19.4226	16800	15174.4	0	0	0	0	0	[0]	0	0	0	0	0	0	0	0	0
10	15000	1	0.35	0.75	47.5	female abc	10	10	TRUE	150	120	240	6	36	TRUE	Generic	Addis Ababa	TRUE	0.4	4.32	18.88	3.36	18.8	14.24	1.2	0.56	1.68	14.8	7.92	9.12	69	17.7105	13636	14017.5	0	0	0	0	0	[0]	0	0	0	0	0	0	0	0	0
11	15000	1	0.35	0.75	47.5	female abc	10	10	TRUE	150	120	240	6	36	TRUE	Generic	Addis Ababa	TRUE	0.4	4.32	18.88	3.36	18.8	14.24	1.2	0.56	1.68	14.8	7.92	9.12	70	22.7005	14286	13739.2	0	0	0	0	0	[0]	0	0	0	0	0	0	0	0	0
13	15000	1	0.35	0.75	47.5	female abc	10	10	TRUE	150	120	240	6	36	TRUE	Generic	Addis Ababa	TRUE	0.4	4.32	18.88	3.36	18.8	14.24	1.2	0.56	1.68	14.8	7.92	9.12	68	10.4133	12897	14017.8	0	0	0	0	0	[0]	0	0	0	0	0	0	0	0	0
9	15000	1	0.35	0.75	47.5	female abc	10	10	TRUE	150	120	240	6	36	TRUE	Generic	Addis Ababa	TRUE	0.4	4.32	18.88	3.36	18.8	14.24	1.2	0.56	1.68	14.8	7.92	9.12	67	5.00604	12425	14017.2	0	0	0	0	0	[0]	0	0	0	0	0	0	0	0	0
6	15000	1	0.35	0.75	47.5	female abc	10	10	TRUE	150	120	240	6	36	TRUE	Generic	Addis Ababa	TRUE	0.4	4.32	18.88	3.36	18.8	14.24	1.2	0.56	1.68	14.8	7.92	9.12	75	6.74615	13756	13608.2	0	0	0	0	0	[0]	0	0	0	0	0	0	0	0	0
2	15000	1	0.35	0.75	47.5	female abc	10	10	TRUE	150	120	240	6	36	TRUE	Generic	Addis Ababa	TRUE	0.4	4.32	18.88	3.36	18.8	14.24	1.2	0.56	1.68	14.8	7.92	9.12	71	26.3175	15560	14181.2	0	0	0	0	0	[0]	0	0	0	0	0	0	0	0	0
7	15000	1	0.35	0.75	47.5	female abc	10	10	TRUE	150	120	240	6	36	TRUE	Generic	Addis Ababa	TRUE	0.4	4.32	18.88	3.36	18.8	14.24	1.2	0.56	1.68	14.8	7.92	9.12	70	24.6729	15211	14528.8	0	0	0	0	0	[0]	0	0	0	0	0	0	0	0	0
14	15000	1	0.35	0.75	47.5	female abc	10	10	TRUE	150	120	240	6	36	TRUE	Generic	Addis Ababa	TRUE	0.4	4.32	18.88	3.36	18.8	14.24	1.2	0.56	1.68	14.8	7.92	9.12	65	1.78065	14096	15164.6	0	0	0	0	0	[0]	0	0	0	0	0	0	0	0	0
4	15000	1	0.35	0.75	47.5	female abc	10	10	TRUE	150	120	240	6	36	TRUE	Generic	Addis Ababa	TRUE	0.4	4.32	18.88	3.36	18.8	14.24	1.2	0.56	1.68	14.8	7.92	9.12	63	6.95952	15662	15342.2	0	0	0	0	0	[0]	0	0	0	0	0	0	0	0	0
5	15000	1	0.35	0.75	47.5	female abc	10	10	TRUE	150	120	240	6	36	TRUE	Generic	Addis Ababa	TRUE	0.4	4.32	18.88	3.36	18.8	14.24	1.2	0.56	1.68	14.8	7.92	9.12	94	23.6572	11785	11301.6	0	0	0	0	0	[0]	0	0	0	0	0	0	0	0	0
12	15000	1	0.35	0.75	47.5	female abc	10	10	TRUE	150	120	240	6	36	TRUE	Generic	Addis Ababa	TRUE	0.4	4.32	18.88	3.36	18.8	14.24	1.2	0.56	1.68	14.8	7.92	9.12	70	23.6265	14780	14053.3	0	0	0	0	0	[0]	0	0	0	0	0	0	0	0	0
16	15000	1	0.35	0.75	47.5	female abc	10	10	TRUE	150	120	240	6	36	TRUE	Generic	Addis Ababa	TRUE	0.4	4.32	18.88	3.36	18.8	14.24	1.2	0.56	1.68	14.8	7.92	9.12	69	17.9947	13843	14283.8	0	0	0	0	0	[0]	0	0	0	0	0	0	0	0	0
1	15000	1	0.35	0.75	47.5	female abc	10	10	TRUE	150	120	240	6	36	TRUE	Generic	Addis Ababa	TRUE	0.4	4.32	18.88	3.36	18.8	14.24	1.2	0.56	1.68	14.8	7.92	9.12	73	19.939	15743	14165.1	0	0	0	0	0	[0]	0	0	0	0	0	0	0	0	0
3	15000	1	0.35	0.75	47.5	female abc	10	10	TRUE	150	120	240	6	36	TRUE	Generic	Addis Ababa	TRUE	0.4	4.32	18.88	3.36	18.8	14.24	1.2	0.56	1.68	14.8	7.92	9.12	69	17.063	13878	14281.2	0	0	0	0	0	[0]	0	0	0	0	0	0	0	0	0
8	15000	1	0.35	0.75	47.5	female abc	10	10	TRUE	150	120	240	6	36	TRUE	Generic	Addis Ababa	TRUE	0.4	4.32	18.88	3.36	18.8	14.24	1.2	0.56	1.68	14.8	7.92	9.12	65	1.75272	13693	14696.8	0	0	0	0	0	[0]	0	0	0	0	0	0	0	0	0
10	15000	1	0.35	0.75	47.5	female abc	10	10	TRUE	150	120	240	6	36	TRUE	Generic	Addis Ababa	TRUE	0.4	4.32	18.88	3.36	18.8	14.24	1.2	0.56	1.68	14.8	7.92	9.12	70	24.0376	14677	14027.3	0	0	0	0	0	[0]	0	0	0	0	0	0	0	0	0
15	15000	1	0.35	0.75	47.5	female abc	10	10	TRUE	150	120	240	6	36	TRUE	Generic	Addis Ababa	TRUE	0.4	4.32	18.88	3.36	18.8	14.24	1.2	0.56	1.68	14.8	7.92	9.12	62	12.5318	16127	15178.6	0	0	0	0	0	[0]	0	0	0	0	0	0	0	0	0
6	15000	1	0.35	0.75	47.5	female abc	10	10	TRUE	150	120	240	6	36	TRUE	Generic	Addis Ababa	TRUE	0.4	4.32	18.88	3.36	18.8	14.24	1.2	0.56	1.68	14.8	7.92	9.12	76	3.17727	13093	13604.3	0	0	0	0	0	[0]	0	0	0	0	0	0	0	0	0
9	15000	1	0.35	0.75	47.5	female abc	10	10	TRUE	150	120	240	6	36	TRUE	Generic	Addis Ababa	TRUE	0.4	4.32	18.88	3.36	18.8	14.24	1.2	0.56	1.68	14.8	7.92	9.12	68	10.5445	12727	14020.8	0	0	0	0	0	[0]	0	0	0	0	0	0	0	0	0
5	15000	1	0.35	0.75	47.5	female abc	10	10	TRUE	150	120	240	6	36	TRUE	Generic	Addis Ababa	TRUE	0.4	4.32	18.88	3.36	18.8	14.24	1.2	0.56	1.68	14.8	7.92	9.12	95	26.0474	12412	11312.7	0	0	0	0	0	[0]	0	0	0	0	0	0	0	0	0
13	15000	1	0.35	0.75	47.5	female abc	10	10	TRUE	150	120	240	6	36	TRUE	Generic	Addis Ababa	TRUE	0.4	4.32	18.88	3.36	18.8	14.24	1.2	0.56	1.68	14.8	7.92	9.12	69	17.3442	13653	14024.5	0	0	0	0	0	[0]	0	0	0	0	0	0	0	0	0
14	15000	1	0.35	0.75	47.5	female abc	10	10	TRUE	150	120	240	6	36	TRUE	Generic	Addis Ababa	TRUE	0.4	4.32	18.88	3.36	18.8	14.24	1.2	0.56	1.68	14.8	7.92	9.12	66	2.24925	13649	15167.9	0	0	0	0	0	[0]	0	0	0	0	0	0	0	0	0
11	15000	1	0.35	0.75	47.5	female abc	10	10	TRUE	150	120	240	6	36	TRUE	Generic	Addis Ababa	TRUE	0.4	4.32	18.88	3.36	18.8	14.24	1.2	0.56	1.68	14.8	7.92	9.12	71	25.3364	15010	13746.3	0	0	0	0	0	[0]	0	0	0	0	0	0	0	0	0
2	15000	1	0.35	0.75	47.5	female abc	10	10	TRUE	150	120	240	6	36	TRUE	Generic	Addis Ababa	TRUE	0.4	4.32	18.88	3.36	18.8	14.24	1.2	0.56	1.68	14.8	7.92	9.12	72	25.1382	15920	14186.4	0	0	0	0	0	[0]	0	0	0	0	0	0	0	0	0
4	15000	1	0.35	0.75	47.5	female abc	10	10	TRUE	150	120	240	6	36	TRUE	Generic	Addis Ababa	TRUE	0.4	4.32	18.88	3.36	18.8	14.24	1.2	0.56	1.68	14.8	7.92	9.12	64	3.2504	14952	15362.2	0	0	0	0	0	[0]	0	0	0	0	0	0	0	0	0
7	15000	1	0.35	0.75	47.5	female abc	10	10	TRUE	150	120	240	6	36	TRUE	Generic	Addis Ababa	TRUE	0.4	4.32	18.88	3.36	18.8	14.24	1.2	0.56	1.68	14.8	7.92	9.12	71	27.6079	16086	14536.9	0	0	0	0	0	[0]	0	0	0	0	0	0	0	0	0
12	15000	1	0.35	0.75	47.5	female abc	10	10	TRUE	150	120	240	6	36	TRUE	Generic	Addis Ababa	TRUE	0.4	4.32	18.88	3.36	18.8	14.24	1.2	0.56	1.68	14.8	7.92	9.12	71	26.2329	15614	14085.1	0	0	0	0	0	[0]	0	0	0	0	0	0	0	0	0
8	15000	1	0.35	0.75	47.5	female abc	10	10	TRUE	150	120	240	6	36	TRUE	Generic	Addis Ababa	TRUE	0.4	4.32	18.88	3.36	18.8	14.24	1.2	0.56	1.68	14.8	7.92	9.12	66	2.16949	13275	14704.7	0	0	0	0	0	[0]	0	0	0	0	0	0	0	0	0
16	15000	1	0.35	0.75	47.5	female abc	10	10	TRUE	150	120	240	6	36	TRUE	Generic	Addis Ababa	TRUE	0.4	4.32	18.88	3.36	18.8	14.24	1.2	0.56	1.68	14.8	7.92	9.12	70	23.8997	14791	14280.9	0	0	0	0	0	[0]	0	0	0	0	0	0	0	0	0
1	15000	1	0.35	0.75	47.5	female abc	10	10	TRUE	150	120	240	6	36	TRUE	Generic	Addis Ababa	TRUE	0.4	4.32	18.88	3.36	18.8	14.24	1.2	0.56	1.68	14.8	7.92	9.12	74	13.1143	15159	14183.5	0	0	0	0	0	[0]	0	0	0	0	0	0	0	0	0
3	15000	1	0.35	0.75	47.5	female abc	10	10	TRUE	150	120	240	6	36	TRUE	Generic	Addis Ababa	TRUE	0.4	4.32	18.88	3.36	18.8	14.24	1.2	0.56	1.68	14.8	7.92	9.12	70	23.0557	14877	14291.2	0	0	0	0	0	[0]	0	0	0	0	0	0	0	0	0
6	15000	1	0.35	0.75	47.5	female abc	10	10	TRUE	150	120	240	6	36	TRUE	Generic	Addis Ababa	TRUE	0.4	4.32	18.88	3.36	18.8	14.24	1.2	0.56	1.68	14.8	7.92	9.12	77	1.73989	12587	13601.3	0	0	0	0	0	[0]	0	0	0	0	0	0	0	0	0
5	15000	1	0.35	0.75	47.5	female abc	10	10	TRUE	150	120	240	6	36	TRUE	Generic	Addis Ababa	TRUE	0.4	4.32	18.88	3.36	18.8	14.24	1.2	0.56	1.68	14.8	7.92	9.12	96	24.2131	12613	11308.2	0	0	0	0	0	[0]	0	0	0	0	0	0	0	0	0
14	15000	1	0.35	0.75	47.5	female abc	10	10	TRUE	150	120	240	6	36	TRUE	Generic	Addis Ababa	TRUE	0.4	4.32	18.88	3.36	18.8	14.24	1.2	0.56	1.68	14.8	7.92	9.12	67	4.86866	13515	15173.9	0	0	0	0	0	[0]	0	0	0	0	0	0	0	0	0
9	15000	1	0.35	0.75	47.5	female abc	10	10	TRUE	150	120	240	6	36	TRUE	Generic	Addis Ababa	TRUE	0.4	4.32	18.88	3.36	18.8	14.24	1.2	0.56	1.68	14.8	7.92	9.12	69	18.1825	13557	14023.7	0	0	0	0	0	[0]	0	0	0	0	0	0	0	0	0
15	15000	1	0.35	0.75	47.5	female abc	10	10	TRUE	150	120	240	6	36	TRUE	Generic	Addis Ababa	TRUE	0.4	4.32	18.88	3.36	18.8	14.24	1.2	0.56	1.68	14.8	7.92	9.12	63	6.63019	15354	15177.2	0	0	0	0	0	[0]	0	0	0	0	0	0	0	0	0
13	15000	1	0.35	0.75	47.5	female abc	10	10	TRUE	150	120	240	6	36	TRUE	Generic	Addis Ababa	TRUE	0.4	4.32	18.88	3.36	18.8	14.24	1.2	0.56	1.68	14.8	7.92	9.12	70	23.1981	14596	14033.7	0	0	0	0	0	[0]	0	0	0	0	0	0	0	0	0
10	15000	1	0.35	0.75	47.5	female abc	10	10	TRUE	150	120	240	6	36	TRUE	Generic	Addis Ababa	TRUE	0.4	4.32	18.88	3.36	18.8	14.24	1.2	0.56	1.68	14.8	7.92	9.12	71	26.7221	15519	14038.5	0	0	0	0	0	[0]	0	0	0	0	0	0	0	0	0
2	15000	1	0.35	0.75	47.5	female abc	10	10	TRUE	150	120	240	6	36	TRUE	Generic	Addis Ababa	TRUE	0.4	4.32	18.88	3.36	18.8	14.24	1.2	0.56	1.68	14.8	7.92	9.12	73	20.065	15694	14193.7	0	0	0	0	0	[0]	0	0	0	0	0	0	0	0	0
4	15000	1	0.35	0.75	47.5	female abc	10	10	TRUE	150	120	240	6	36	TRUE	Generic	Addis Ababa	TRUE	0.4	4.32	18.88	3.36	18.8	14.24	1.2	0.56	1.68	14.8	7.92	9.12	65	1.84088	14341	15381.3	0	0	0	0	0	[0]	0	0	0	0	0	0	0	0	0
11	15000	1	0.35	0.75	47.5	female abc	10	10	TRUE	150	120	240	6	36	TRUE	Generic	Addis Ababa	TRUE	0.4	4.32	18.88	3.36	18.8	14.24	1.2	0.56	1.68	14.8	7.92	9.12	72	23.8496	15321	13750.4	0	0	0	0	0	[0]	0	0	0	0	0	0	0	0	0
8	15000	1	0.35	0.75	47.5	female abc	10	10	TRUE	150	120	240	6	36	TRUE	Generic	Addis Ababa	TRUE	0.4	4.32	18.88	3.36	18.8	14.24	1.2	0.56	1.68	14.8	7.92	9.12	67	4.81084	13137	14714.7	0	0	0	0	0	[0]	0	0	0	0	0	0	0	0	0
6	15000	1	0.35	0.75	47.5	female abc	10	10	TRUE	150	120	240	6	36	TRUE	Generic	Addis Ababa	TRUE	0.4	4.32	18.88	3.36	18.8	14.24	1.2	0.56	1.68	14.8	7.92	9.12	78	2.22586	12220	13596.2	0	0	0	0	0	[0]	0	0	0	0	0	0	0	0	0
7	15000	1	0.35	0.75	47.5	female abc	10	10	TRUE	150	120	240	6	36	TRUE	Generic	Addis Ababa	TRUE	0.4	4.32	18.88	3.36	18.8	14.24	1.2	0.56	1.68	14.8	7.92	9.12	72	26.2324	16472	14549.7	0	0	0	0	0	[0]	0	0	0	0	0	0	0	0	0
1	15000	1	0.35	0.75	47.5	female abc	10	10	TRUE	150	120	240	6	36	TRUE	Generic	Addis Ababa	TRUE	0.4	4.32	18.88	3.36	18.8	14.24	1.2	0.56	1.68	14.8	7.92	9.12	75	6.92521	14440	14202.2	0	0	0	0	0	[0]	0	0	0	0	0	0	0	0	0
16	15000	1	0.35	0.75	47.5	female abc	10	10	TRUE	150	120	240	6	36	TRUE	Generic	Addis Ababa	TRUE	0.4	4.32	18.88	3.36	18.8	14.24	1.2	0.56	1.68	14.8	7.92	9.12	71	26.6833	15669	14282.7	0	0	0	0	0	[0]	0	0	0	0	0	0	0	0	0
5	15000	1	0.35	0.75	47.5	female abc	10	10	TRUE	150	120	240	6	36	TRUE	Generic	Addis Ababa	TRUE	0.4	4.32	18.88	3.36	18.8	14.24	1.2	0.56	1.68	14.8	7.92	9.12	97	19.2083	12479	11309.4	0	0	0	0	0	[0]	0	0	0	0	0	0	0	0	0
12	15000	1	0.35	0.75	47.5	female abc	10	10	TRUE	150	120	240	6	36	TRUE	Generic	Addis Ababa	TRUE	0.4	4.32	18.88	3.36	18.8	14.24	1.2	0.56	1.68	14.8	7.92	9.12	72	24.4115	15931	14111.6	0	0	0	0	0	[0]	0	0	0	0	0	0	0	0	0
3	15000	1	0.35	0.75	47.5	female abc	10	10	TRUE	150	120	240	6	36	TRUE	Generic	Addis Ababa	TRUE	0.4	4.32	18.88	3.36	18.8	14.24	1.2	0.56	1.68	14.8	7.92	9.12	71	25.6881	15622	14299	0	0	0	0	0	[0]	0	0	0	0	0	0	0	0	0
14	15000	1	0.35	0.75	47.5	female abc	10	10	TRUE	150	120	240	6	36	TRUE	Generic	Addis Ababa	TRUE	0.4	4.32	18.88	3.36	18.8	14.24	1.2	0.56	1.68	14.8	7.92	9.12	68	10.5721	13895	15181.8	0	0	0	0	0	[0]	0	0	0	0	0	0	0	0	0
9	15000	1	0.35	0.75	47.5	female abc	10	10	TRUE	150	120	240	6	36	TRUE	Generic	Addis Ababa	TRUE	0.4	4.32	18.88	3.36	18.8	14.24	1.2	0.56	1.68	14.8	7.92	9.12	70	24.2364	14569	14022.2	0	0	0	0	0	[0]	0	0	0	0	0	0	0	0	0
4	15000	1	0.35	0.75	47.5	female abc	10	10	TRUE	150	120	240	6	36	TRUE	Generic	Addis Ababa	TRUE	0.4	4.32	18.88	3.36	18.8	14.24	1.2	0.56	1.68	14.8	7.92	9.12	66	2.43797	13864	15401.6	0	0	0	0	0	[0]	0	0	0	0	0	0	0	0	0
15	15000	1	0.35	0.75	47.5	female abc	10	10	TRUE	150	120	240	6	36	TRUE	Generic	Addis Ababa	TRUE	0.4	4.32	18.88	3.36	18.8	14.24	1.2	0.56	1.68	14.8	7.92	9.12	64	3.32402	14681	15180.3	0	0	0	0	0	[0]	0	0	0	0	0	0	0	0	0
6	15000	1	0.35	0.75	47.5	female abc	10	10	TRUE	150	120	240	6	36	TRUE	Generic	Addis Ababa	TRUE	0.4	4.32	18.88	3.36	18.8	14.24	1.2	0.56	1.68	14.8	7.92	9.12	79	5.04409	12133	13589.2	0	0	0	0	0	[0]	0	0	0	0	0	0	0	0	0
13	15000	1	0.35	0.75	47.5	female abc	10	10	TRUE	150	120	240	6	36	TRUE	Generic	Addis Ababa	TRUE	0.4	4.32	18.88	3.36	18.8	14.24	1.2	0.56	1.68	14.8	7.92	9.12	71	26.012	15489	14043.2	0	0	0	0	0	[0]	0	0	0	0	0	0	0	0	0
10	15000	1	0.35	0.75	47.5	female abc	10	10	TRUE	150	120	240	6	36	TRUE	Generic	Addis Ababa	TRUE	0.4	4.32	18.88	3.36	18.8	14.24	1.2	0.56	1.68	14.8	7.92	9.12	72	24.9368	15812	14047.8	0	0	0	0	0	[0]	0	0	0	0	0	0	0	0	0
2	15000	1	0.35	0.75	47.5	female abc	10	10	TRUE	150	120	240	6	36	TRUE	Generic	Addis Ababa	TRUE	0.4	4.32	18.88	3.36	18.8	14.24	1.2	0.56	1.68	14.8	7.92	9.12	74	13.1464	15122	14200.3	0	0	0	0	0	[0]	0	0	0	0	0	0	0	0	0
11	15000	1	0.35	0.75	47.5	female abc	10	10	TRUE	150	120	240	6	36	TRUE	Generic	Addis Ababa	TRUE	0.4	4.32	18.88	3.36	18.8	14.24	1.2	0.56	1.68	14.8	7.92	9.12	73	18.488	15026	13748.8	0	0	0	0	0	[0]	0	0	0	0	0	0	0	0	0
8	15000	1	0.35	0.75	47.5	female abc	10	10	TRUE	150	120	240	6	36	TRUE	Generic	Addis Ababa	TRUE	0.4	4.32	18.88	3.36	18.8	14.24	1.2	0.56	1.68	14.8	7.92	9.12	68	10.2684	13449	14722.2	0	0	0	0	0	[0]	0	0	0	0	0	0	0	0	0
1	15000	1	0.35	0.75	47.5	female abc	10	10	TRUE	150	120	240	6	36	TRUE	Generic	Addis Ababa	TRUE	0.4	4.32	18.88	3.36	18.8	14.24	1.2	0.56	1.68	14.8	7.92	9.12	76	3.2619	13765	14215.2	0	0	0	0	0	[0]	0	0	0	0	0	0	0	0	0
7	15000	1	0.35	0.75	47.5	female abc	10	10	TRUE	150	120	240	6	36	TRUE	Generic	Addis Ababa	TRUE	0.4	4.32	18.88	3.36	18.8	14.24	1.2	0.56	1.68	14.8	7.92	9.12	73	20.3784	16228	14562.2	0	0	0	0	0	[0]	0	0	0	0	0	0	0	0	0
5	15000	1	0.35	0.75	47.5	female abc	10	10	TRUE	150	120	240	6	36	TRUE	Generic	Addis Ababa	TRUE	0.4	4.32	18.88	3.36	18.8	14.24	1.2	0.56	1.68	14.8	7.92	9.12	98	12.355	12068	11316.8	0	0	0	0	0	[0]	0	0	0	0	0	0	0	0	0
16	15000	1	0.35	0.75	47.5	female abc	10	10	TRUE	150	120	240	6	36	TRUE	Generic	Addis Ababa	TRUE	0.4	4.32	18.88	3.36	18.8	14.24	1.2	0.56	1.68	14.8	7.92	9.12	72	24.9469	16022	14286.4	0	0	0	0	0	[0]	0	0	0	0	0	0	0	0	0
14	15000	1	0.35	0.75	47.5	female abc	10	10	TRUE	150	120	240	6	36	TRUE	Generic	Addis Ababa	TRUE	0.4	4.32	18.88	3.36	18.8	14.24	1.2	0.56	1.68	14.8	7.92	9.12	69	18.2045	14826	15199.2	0	0	0	0	0	[0]	0	0	0	0	0	0	0	0	0
12	15000	1	0.35	0.75	47.5	female abc	10	10	TRUE	150	120	240	6	36	TRUE	Generic	Addis Ababa	TRUE	0.4	4.32	18.88	3.36	18.8	14.24	1.2	0.56	1.68	14.8	7.92	9.12	73	19.134	15658	14128.8	0	0	0	0	0	[0]	0	0	0	0	0	0	0	0	0
3	15000	1	0.35	0.75	47.5	female abc	10	10	TRUE	150	120	240	6	36	TRUE	Generic	Addis Ababa	TRUE	0.4	4.32	18.88	3.36	18.8	14.24	1.2	0.56	1.68	14.8	7.92	9.12	72	24.8568	16060	14308.8	0	0	0	0	0	[0]	0	0	0	0	0	0	0	0	0
6	15000	1	0.35	0.75	47.5	female abc	10	10	TRUE	150	120	240	6	36	TRUE	Generic	Addis Ababa	TRUE	0.4	4.32	18.88	3.36	18.8	14.24	1.2	0.56	1.68	14.8	7.92	9.12	80	10.2539	12483	13585.4	0	0	0	0	0	[0]	0	0	0	0	0	0	0	0	0
4	15000	1	0.35	0.75	47.5	female abc	10	10	TRUE	150	120	240	6	36	TRUE	Generic	Addis Ababa	TRUE	0.4	4.32	18.88	3.36	18.8	14.24	1.2	0.56	1.68	14.8	7.92	9.12	67	5.25703	13753	15421.4	0	0	0	0	0	[0]	0	0	0	0	0	0	0	0	0
15	15000	1	0.35	0.75	47.5	female abc	10	10	TRUE	150	120	240	6	36	TRUE	Generic	Addis Ababa	TRUE	0.4	4.32	18.88	3.36	18.8	14.24	1.2	0.56	1.68	14.8	7.92	9.12	65	2.01604	14087	15181.4	0	0	0	0	0	[0]	0	0	0	0	0	0	0	0	0
9	15000	1	0.35	0.75	47.5	female abc	10	10	TRUE	150	120	240	6	36	TRUE	Generic	Addis Ababa	TRUE	0.4	4.32	18.88	3.36	18.8	14.24	1.2	0.56	1.68	14.8	7.92	9.12	71	27.0672	15480	14025	0	0	0	0	0	[0]	0	0	0	0	0	0	0	0	0
2	15000	1	0.35	0.75	47.5	female abc	10	10	TRUE	150	120	240	6	36	TRUE	Generic	Addis Ababa	TRUE	0.4	4.32	18.88	3.36	18.8	14.24	1.2	0.56	1.68	14.8	7.92	9.12	75	7.14979	14420	14206.5	0	0	0	0	0	[0]	0	0	0	0	0	0	0	0	0
1	15000	1	0.35	0.75	47.5	female abc	10	10	TRUE	150	120	240	6	36	TRUE	Generic	Addis Ababa	TRUE	0.4	4.32	18.88	3.36	18.8	14.24	1.2	0.56	1.68	14.8	7.92	9.12	77	1.90325	13188	14228.2	0	0	0	0	0	[0]	0	0	0	0	0	0	0	0	0
5	15000	1	0.35	0.75	47.5	female abc	10	10	TRUE	150	120	240	6	36	TRUE	Generic	Addis Ababa	TRUE	0.4	4.32	18.88	3.36	18.8	14.24	1.2	0.56	1.68	14.8	7.92	9.12	99	6.74255	11509	11322.5	0	0	0	0	0	[0]	0	0	0	0	0	0	0	0	0
10	15000	1	0.35	0.75	47.5	female abc	10	10	TRUE	150	120	240	6	36	TRUE	Generic	Addis Ababa	TRUE	0.4	4.32	18.88	3.36	18.8	14.24	1.2	0.56	1.68	14.8	7.92	9.12	73	19.7113	15585	14059.4	0	0	0	0	0	[0]	0	0	0	0	0	0	0	0	0
11	15000	1	0.35	0.75	47.5	female abc	10	10	TRUE	150	120	240	6	36	TRUE	Generic	Addis Ababa	TRUE	0.4	4.32	18.88	3.36	18.8	14.24	1.2	0.56	1.68	14.8	7.92	9.12	74	12.0608	14485	13745	0	0	0	0	0	[0]	0	0	0	0	0	0	0	0	0
8	15000	1	0.35	0.75	47.5	female abc	10	10	TRUE	150	120	240	6	36	TRUE	Generic	Addis Ababa	TRUE	0.4	4.32	18.88	3.36	18.8	14.24	1.2	0.56	1.68	14.8	7.92	9.12	69	17.4397	14272	14728.4	0	0	0	0	0	[0]	0	0	0	0	0	0	0	0	0
13	15000	1	0.35	0.75	47.5	female abc	10	10	TRUE	150	120	240	6	36	TRUE	Generic	Addis Ababa	TRUE	0.4	4.32	18.88	3.36	18.8	14.24	1.2	0.56	1.68	14.8	7.92	9.12	72	24.4395	15790	14053.8	0	0	0	0	0	[0]	0	0	0	0	0	0	0	0	0
7	15000	1	0.35	0.75	47.5	female abc	10	10	TRUE	150	120	240	6	36	TRUE	Generic	Addis Ababa	TRUE	0.4	4.32	18.88	3.36	18.8	14.24	1.2	0.56	1.68	14.8	7.92	9.12	74	13.0166	15534	14566.2	0	0	0	0	0	[0]	0	0	0	0	0	0	0	0	0
16	15000	1	0.35	0.75	47.5	female abc	10	10	TRUE	150	120	240	6	36	TRUE	Generic	Addis Ababa	TRUE	0.4	4.32	18.88	3.36	18.8	14.24	1.2	0.56	1.68	14.8	7.92	9.12	73	19.8936	15794	14287.1	0	0	0	0	0	[0]	0	0	0	0	0	0	0	0	0
6	15000	1	0.35	0.75	47.5	female abc	10	10	TRUE	150	120	240	6	36	TRUE	Generic	Addis Ababa	TRUE	0.4	4.32	18.88	3.36	18.8	14.24	1.2	0.56	1.68	14.8	7.92	9.12	81	17.1694	13227	13586.8	0	0	0	0	0	[0]	0	0	0	0	0	0	0	0	0
12	15000	1	0.35	0.75	47.5	female abc	10	10	TRUE	150	120	240	6	36	TRUE	Generic	Addis Ababa	TRUE	0.4	4.32	18.88	3.36	18.8	14.24	1.2	0.56	1.68	14.8	7.92	9.12	74	12.4727	15137	14152.4	0	0	0	0	0	[0]	0	0	0	0	0	0	0	0	0
14	15000	1	0.35	0.75	47.5	female abc	10	10	TRUE	150	120	240	6	36	TRUE	Generic	Addis Ababa	TRUE	0.4	4.32	18.88	3.36	18.8	14.24	1.2	0.56	1.68	14.8	7.92	9.12	70	24.8052	16041	15225.7	0	0	0	0	0	[0]	0	0	0	0	0	0	0	0	0
4	15000	1	0.35	0.75	47.5	female abc	10	10	TRUE	150	120	240	6	36	TRUE	Generic	Addis Ababa	TRUE	0.4	4.32	18.88	3.36	18.8	14.24	1.2	0.56	1.68	14.8	7.92	9.12	68	10.976	14149	15442.3	0	0	0	0	0	[0]	0	0	0	0	0	0	0	0	0
5	15000	1	0.35	0.75	47.5	female abc	10	10	TRUE	150	120	240	6	36	TRUE	Generic	Addis Ababa	TRUE	0.4	4.32	18.88	3.36	18.8	14.24	1.2	0.56	1.68	14.8	7.92	9.12	100	3.21464	10981	11329.4	0	0	0	0	0	[0]	0	0	0	0	0	0	0	0	0
15	15000	1	0.35	0.75	47.5	female abc	10	10	TRUE	150	120	240	6	36	TRUE	Generic	Addis Ababa	TRUE	0.4	4.32	18.88	3.36	18.8	14.24	1.2	0.56	1.68	14.8	7.92	9.12	66	2.48793	13666	15181.6	0	0	0	0	0	[0]	0	0	0	0	0	0	0	0	0
3	15000	1	0.35	0.75	47.5	female abc	10	10	TRUE	150	120	240	6	36	TRUE	Generic	Addis Ababa	TRUE	0.4	4.32	18.88	3.36	18.8	14.24	1.2	0.56	1.68	14.8	7.92	9.12	73	19.7927	15819	14320.8	0	0	0	0	0	[0]	0	0	0	0	0	0	0	0	0
2	15000	1	0.35	0.75	47.5	female abc	10	10	TRUE	150	120	240	6	36	TRUE	Generic	Addis Ababa	TRUE	0.4	4.32	18.88	3.36	18.8	14.24	1.2	0.56	1.68	14.8	7.92	9.12	76	3.34834	13768	14213.2	0	0	0	0	0	[0]	0	0	0	0	0	0	0	0	0
1	15000	1	0.35	0.75	47.5	female abc	10	10	TRUE	150	120	240	6	36	TRUE	Generic	Addis Ababa	TRUE	0.4	4.32	18.88	3.36	18.8	14.24	1.2	0.56	1.68	14.8	7.92	9.12	78	2.38692	12778	14242.1	0	0	0	0	0	[0]	0	0	0	0	0	0	0	0	0
9	15000	1	0.35	0.75	47.5	female abc	10	10	TRUE	150	120	240	6	36	TRUE	Generic	Addis Ababa	TRUE	0.4	4.32	18.88	3.36	18.8	14.24	1.2	0.56	1.68	14.8	7.92	9.12	72	25.2671	15819	14030	0	0	0	0	0	[0]	0	0	0	0	0	0	0	0	0
11	15000	1	0.35	0.75	47.5	female abc	10	10	TRUE	150	120	240	6	36	TRUE	Generic	Addis Ababa	TRUE	0.4	4.32	18.88	3.36	18.8	14.24	1.2	0.56	1.68	14.8	7.92	9.12	75	6.43953	13883	13741.6	0	0	0	0	0	[0]	0	0	0	0	0	0	0	0	0
10	15000	1	0.35	0.75	47.5	female abc	10	10	TRUE	150	120	240	6	36	TRUE	Generic	Addis Ababa	TRUE	0.4	4.32	18.88	3.36	18.8	14.24	1.2	0.56	1.68	14.8	7.92	9.12	74	12.725	15002	14071.3	0	0	0	0	0	[0]	0	0	0	0	0	0	0	0	0
8	15000	1	0.35	0.75	47.5	female abc	10	10	TRUE	150	120	240	6	36	TRUE	Generic	Addis Ababa	TRUE	0.4	4.32	18.88	3.36	18.8	14.24	1.2	0.56	1.68	14.8	7.92	9.12	70	23.8501	15371	14738.8	0	0	0	0	0	[0]	0	0	0	0	0	0	0	0	0
5	15000	1	0.35	0.75	47.5	female abc	10	10	TRUE	150	120	240	6	36	TRUE	Generic	Addis Ababa	TRUE	0.4	4.32	18.88	3.36	18.8	14.24	1.2	0.56	1.68	14.8	7.92	9.12	101	1.86029	10536	11332.4	0	0	0	0	0	[0]	0	0	0	0	0	0	0	0	0
13	15000	1	0.35	0.75	47.5	female abc	10	10	TRUE	150	120	240	6	36	TRUE	Generic	Addis Ababa	TRUE	0.4	4.32	18.88	3.36	18.8	14.24	1.2	0.56	1.68	14.8	7.92	9.12	73	19.257	15532	14065.2	0	0	0	0	0	[0]	0	0	0	0	0	0	0	0	0
7	15000	1	0.35	0.75	47.5	female abc	10	10	TRUE	150	120	240	6	36	TRUE	Generic	Addis Ababa	TRUE	0.4	4.32	18.88	3.36	18.8	14.24	1.2	0.56	1.68	14.8	7.92	9.12	75	6.93411	14782	14569	0	0	0	0	0	[0]	0	0	0	0	0	0	0	0	0
12	15000	1	0.35	0.75	47.5	female abc	10	10	TRUE	150	120	240	6	36	TRUE	Generic	Addis Ababa	TRUE	0.4	4.32	18.88	3.36	18.8	14.24	1.2	0.56	1.68	14.8	7.92	9.12	75	6.96668	14555	14179.8	0	0	0	0	0	[0]	0	0	0	0	0	0	0	0	0
6	15000	1	0.35	0.75	47.5	female abc	10	10	TRUE	150	120	240	6	36	TRUE	Generic	Addis Ababa	TRUE	0.4	4.32	18.88	3.36	18.8	14.24	1.2	0.56	1.68	14.8	7.92	9.12	82	23.409	14221	13592.5	0	0	0	0	0	[0]	0	0	0	0	0	0	0	0	0
16	15000	1	0.35	0.75	47.5	female abc	10	10	TRUE	150	120	240	6	36	TRUE	Generic	Addis Ababa	TRUE	0.4	4.32	18.88	3.36	18.8	14.24	1.2	0.56	1.68	14.8	7.92	9.12	74	12.6117	15224	14285.7	0	0	0	0	0	[0]	0	0	0	0	0	0	0	0	0
2	15000	1	0.35	0.75	47.5	female abc	10	10	TRUE	150	120	240	6	36	TRUE	Generic	Addis Ababa	TRUE	0.4	4.32	18.88	3.36	18.8	14.24	1.2	0.56	1.68	14.8	7.92	9.12	77	2.05454	13239	14218.7	0	0	0	0	0	[0]	0	0	0	0	0	0	0	0	0
1	15000	1	0.35	0.75	47.5	female abc	10	10	TRUE	150	120	240	6	36	TRUE	Generic	Addis Ababa	TRUE	0.4	4.32	18.88	3.36	18.8	14.24	1.2	0.56	1.68	14.8	7.92	9.12	79	5.34261	12653	14250.4	0	0	0	0	0	[0]	0	0	0	0	0	0	0	0	0
4	15000	1	0.35	0.75	47.5	female abc	10	10	TRUE	150	120	240	6	36	TRUE	Generic	Addis Ababa	TRUE	0.4	4.32	18.88	3.36	18.8	14.24	1.2	0.56	1.68	14.8	7.92	9.12	69	18.2132	15077	15464.9	0	0	0	0	0	[0]	0	0	0	0	0	0	0	0	0
15	15000	1	0.35	0.75	47.5	female abc	10	10	TRUE	150	120	240	6	36	TRUE	Generic	Addis Ababa	TRUE	0.4	4.32	18.88	3.36	18.8	14.24	1.2	0.56	1.68	14.8	7.92	9.12	67	5.2682	13572	15188.1	0	0	0	0	0	[0]	0	0	0	0	0	0	0	0	0
3	15000	1	0.35	0.75	47.5	female abc	10	10	TRUE	150	120	240	6	36	TRUE	Generic	Addis Ababa	TRUE	0.4	4.32	18.88	3.36	18.8	14.24	1.2	0.56	1.68	14.8	7.92	9.12	74	12.9525	15248	14334.4	0	0	0	0	0	[0]	0	0	0	0	0	0	0	0	0
14	15000	1	0.35	0.75	47.5	female abc	10	10	TRUE	150	120	240	6	36	TRUE	Generic	Addis Ababa	TRUE	0.4	4.32	18.88	3.36	18.8	14.24	1.2	0.56	1.68	14.8	7.92	9.12	71	27.1659	16933	15250.5	0	0	0	0	0	[0]	0	0	0	0	0	0	0	0	0
11	15000	1	0.35	0.75	47.5	female abc	10	10	TRUE	150	120	240	6	36	TRUE	Generic	Addis Ababa	TRUE	0.4	4.32	18.88	3.36	18.8	14.24	1.2	0.56	1.68	14.8	7.92	9.12	76	3.00865	13295	13738.8	0	0	0	0	0	[0]	0	0	0	0	0	0	0	0	0
5	15000	1	0.35	0.75	47.5	female abc	10	10	TRUE	150	120	240	6	36	TRUE	Generic	Addis Ababa	TRUE	0.4	4.32	18.88	3.36	18.8	14.24	1.2	0.56	1.68	14.8	7.92	9.12	102	2.35133	10207	11332.4	0	0	0	0	0	[0]	0	0	0	0	0	0	0	0	0
9	15000	1	0.35	0.75	47.5	female abc	10	10	TRUE	150	120	240	6	36	TRUE	Generic	Addis Ababa	TRUE	0.4	4.32	18.88	3.36	18.8	14.24	1.2	0.56	1.68	14.8	7.92	9.12	73	19.757	15554	14031.4	0	0	0	0	0	[0]	0	0	0	0	0	0	0	0	0
10	15000	1	0.35	0.75	47.5	female abc	10	10	TRUE	150	120	240	6	36	TRUE	Generic	Addis Ababa	TRUE	0.4	4.32	18.88	3.36	18.8	14.24	1.2	0.56	1.68	14.8	7.92	9.12	75	6.8939	14317	14082.2	0	0	0	0	0	[0]	0	0	0	0	0	0	0	0	0
7	15000	1	0.35	0.75	47.5	female abc	10	10	TRUE	150	120	240	6	36	TRUE	Generic	Addis Ababa	TRUE	0.4	4.32	18.88	3.36	18.8	14.24	1.2	0.56	1.68	14.8	7.92	9.12	76	3.28346	14101	14578.6	0	0	0	0	0	[0]	0	0	0	0	0	0	0	0	0
13	15000	1	0.35	0.75	47.5	female abc	10	10	TRUE	150	120	240	6	36	TRUE	Generic	Addis Ababa	TRUE	0.4	4.32	18.88	3.36	18.8	14.24	1.2	0.56	1.68	14.8	7.92	9.12	74	12.1761	15013	14081.1	0	0	0	0	0	[0]	0	0	0	0	0	0	0	0	0
12	15000	1	0.35	0.75	47.5	female abc	10	10	TRUE	150	120	240	6	36	TRUE	Generic	Addis Ababa	TRUE	0.4	4.32	18.88	3.36	18.8	14.24	1.2	0.56	1.68	14.8	7.92	9.12	76	3.24297	13907	14208.7	0	0	0	0	0	[0]	0	0	0	0	0	0	0	0	0
8	15000	1	0.35	0.75	47.5	female abc	10	10	TRUE	150	120	240	6	36	TRUE	Generic	Addis Ababa	TRUE	0.4	4.32	18.88	3.36	18.8	14.24	1.2	0.56	1.68	14.8	7.92	9.12	71	26.4948	16256	14753.2	0	0	0	0	0	[0]	0	0	0	0	0	0	0	0	0
1	15000	1	0.35	0.75	47.5	female abc	10	10	TRUE	150	120	240	6	36	TRUE	Generic	Addis Ababa	TRUE	0.4	4.32	18.88	3.36	18.8	14.24	1.2	0.56	1.68	14.8	7.92	9.12	80	10.836	12966	14253.8	0	0	0	0	0	[0]	0	0	0	0	0	0	0	0	0
2	15000	1	0.35	0.75	47.5	female abc	10	10	TRUE	150	120	240	6	36	TRUE	Generic	Addis Ababa	TRUE	0.4	4.32	18.88	3.36	18.8	14.24	1.2	0.56	1.68	14.8	7.92	9.12	78	2.54171	12826	14220.3	0	0	0	0	0	[0]	0	0	0	0	0	0	0	0	0
5	15000	1	0.35	0.75	47.5	female abc	10	10	TRUE	150	120	240	6	36	TRUE	Generic	Addis Ababa	TRUE	0.4	4.32	18.88	3.36	18.8	14.24	1.2	0.56	1.68	14.8	7.92	9.12	103	4.7817	10101	11334.4	0	0	0	0	0	[0]	0	0	0	0	0	0	0	0	0
16	15000	1	0.35	0.75	47.5	female abc	10	10	TRUE	150	120	240	6	36	TRUE	Generic	Addis Ababa	TRUE	0.4	4.32	18.88	3.36	18.8	14.24	1.2	0.56	1.68	14.8	7.92	9.12	75	6.90844	14504	14282.7	0	0	0	0	0	[0]	0	0	0	0	0	0	0	0	0
6	15000	1	0.35	0.75	47.5	female abc	10	10	TRUE	150	120	240	6	36	TRUE	Generic	Addis Ababa	TRUE	0.4	4.32	18.88	3.36	18.8	14.24	1.2	0.56	1.68	14.8	7.92	9.12	83	26.3161	15006	13600.7	0	0	0	0	0	[0]	0	0	0	0	0	0	0	0	0
11	15000	1	0.35	0.75	47.5	female abc	10	10	TRUE	150	120	240	6	36	TRUE	Generic	Addis Ababa	TRUE	0.4	4.32	18.88	3.36	18.8	14.24	1.2	0.56	1.68	14.8	7.92	9.12	77	1.66849	12766	13737.8	0	0	0	0	0	[0]	0	0	0	0	0	0	0	0	0
15	15000	1	0.35	0.75	47.5	female abc	10	10	TRUE	150	120	240	6	36	TRUE	Generic	Addis Ababa	TRUE	0.4	4.32	18.88	3.36	18.8	14.24	1.2	0.56	1.68	14.8	7.92	9.12	68	10.6268	13927	15198.4	0	0	0	0	0	[0]	0	0	0	0	0	0	0	0	0
3	15000	1	0.35	0.75	47.5	female abc	10	10	TRUE	150	120	240	6	36	TRUE	Generic	Addis Ababa	TRUE	0.4	4.32	18.88	3.36	18.8	14.24	1.2	0.56	1.68	14.8	7.92	9.12	75	6.72332	14591	14345.3	0	0	0	0	0	[0]	0	0	0	0	0	0	0	0	0
4	15000	1	0.35	0.75	47.5	female abc	10	10	TRUE	150	120	240	6	36	TRUE	Generic	Addis Ababa	TRUE	0.4	4.32	18.88	3.36	18.8	14.24	1.2	0.56	1.68	14.8	7.92	9.12	70	24.6025	16226	15483.9	0	0	0	0	0	[0]	0	0	0	0	0	0	0	0	0
14	15000	1	0.35	0.75	47.5	female abc	10	10	TRUE	150	120	240	6	36	TRUE	Generic	Addis Ababa	TRUE	0.4	4.32	18.88	3.36	18.8	14.24	1.2	0.56	1.68	14.8	7.92	9.12	72	25.2739	17251	15276.2	0	0	0	0	0	[0]	0	0	0	0	0	0	0	0	0
5	15000	1	0.35	0.75	47.5	female abc	10	10	TRUE	150	120	240	6	36	TRUE	Generic	Addis Ababa	TRUE	0.4	4.32	18.88	3.36	18.8	14.24	1.2	0.56	1.68	14.8	7.92	9.12	104	10.0601	10318	11329.6	0	0	0	0	0	[0]	0	0	0	0	0	0	0	0	0
9	15000	1	0.35	0.75	47.5	female abc	10	10	TRUE	150	120	240	6	36	TRUE	Generic	Addis Ababa	TRUE	0.4	4.32	18.88	3.36	18.8	14.24	1.2	0.56	1.68	14.8	7.92	9.12	74	12.8183	14963	14033.6	0	0	0	0	0	[0]	0	0	0	0	0	0	0	0	0
7	15000	1	0.35	0.75	47.5	female abc	10	10	TRUE	150	120	240	6	36	TRUE	Generic	Addis Ababa	TRUE	0.4	4.32	18.88	3.36	18.8	14.24	1.2	0.56	1.68	14.8	7.92	9.12	77	1.93712	13422	14582.3	0	0	0	0	0	[0]	0	0	0	0	0	0	0	0	0
10	15000	1	0.35	0.75	47.5	female abc	10	10	TRUE	150	120	240	6	36	TRUE	Generic	Addis Ababa	TRUE	0.4	4.32	18.88	3.36	18.8	14.24	1.2	0.56	1.68	14.8	7.92	9.12	76	3.32479	13655	14091.2	0	0	0	0	0	[0]	0	0	0	0	0	0	0	0	0
2	15000	1	0.35	0.75	47.5	female abc	10	10	TRUE	150	120	240	6	36	TRUE	Generic	Addis Ababa	TRUE	0.4	4.32	18.88	3.36	18.8	14.24	1.2	0.56	1.68	14.8	7.92	9.12	79	5.23638	12776	14227	0	0	0	0	0	[0]	0	0	0	0	0	0	0	0	0
12	15000	1	0.35	0.75	47.5	female abc	10	10	TRUE	150	120	240	6	36	TRUE	Generic	Addis Ababa	TRUE	0.4	4.32	18.88	3.36	18.8	14.24	1.2	0.56	1.68	14.8	7.92	9.12	77	1.81777	13313	14230.5	0	0	0	0	0	[0]	0	0	0	0	0	0	0	0	0
13	15000	1	0.35	0.75	47.5	female abc	10	10	TRUE	150	120	240	6	36	TRUE	Generic	Addis Ababa	TRUE	0.4	4.32	18.88	3.36	18.8	14.24	1.2	0.56	1.68	14.8	7.92	9.12	75	6.54421	14318	14092.2	0	0	0	0	0	[0]	0	0	0	0	0	0	0	0	0
1	15000	1	0.35	0.75	47.5	female abc	10	10	TRUE	150	120	240	6	36	TRUE	Generic	Addis Ababa	TRUE	0.4	4.32	18.88	3.36	18.8	14.24	1.2	0.56	1.68	14.8	7.92	9.12	81	18.0954	13788	14252.6	0	0	0	0	0	[0]	0	0	0	0	0	0	0	0	0
16	15000	1	0.35	0.75	47.5	female abc	10	10	TRUE	150	120	240	6	36	TRUE	Generic	Addis Ababa	TRUE	0.4	4.32	18.88	3.36	18.8	14.24	1.2	0.56	1.68	14.8	7.92	9.12	76	3.29892	13853	14283.9	0	0	0	0	0	[0]	0	0	0	0	0	0	0	0	0
11	15000	1	0.35	0.75	47.5	female abc	10	10	TRUE	150	120	240	6	36	TRUE	Generic	Addis Ababa	TRUE	0.4	4.32	18.88	3.36	18.8	14.24	1.2	0.56	1.68	14.8	7.92	9.12	78	2.0979	12441	13738.8	0	0	0	0	0	[0]	0	0	0	0	0	0	0	0	0
8	15000	1	0.35	0.75	47.5	female abc	10	10	TRUE	150	120	240	6	36	TRUE	Generic	Addis Ababa	TRUE	0.4	4.32	18.88	3.36	18.8	14.24	1.2	0.56	1.68	14.8	7.92	9.12	72	24.9233	16631	14767.5	0	0	0	0	0	[0]	0	0	0	0	0	0	0	0	0
3	15000	1	0.35	0.75	47.5	female abc	10	10	TRUE	150	120	240	6	36	TRUE	Generic	Addis Ababa	TRUE	0.4	4.32	18.88	3.36	18.8	14.24	1.2	0.56	1.68	14.8	7.92	9.12	76	3.03706	13895	14350.4	0	0	0	0	0	[0]	0	0	0	0	0	0	0	0	0
6	15000	1	0.35	0.75	47.5	female abc	10	10	TRUE	150	120	240	6	36	TRUE	Generic	Addis Ababa	TRUE	0.4	4.32	18.88	3.36	18.8	14.24	1.2	0.56	1.68	14.8	7.92	9.12	84	24.3764	15273	13609.8	0	0	0	0	0	[0]	0	0	0	0	0	0	0	0	0
15	15000	1	0.35	0.75	47.5	female abc	10	10	TRUE	150	120	240	6	36	TRUE	Generic	Addis Ababa	TRUE	0.4	4.32	18.88	3.36	18.8	14.24	1.2	0.56	1.68	14.8	7.92	9.12	69	17.7817	14768	15207	0	0	0	0	0	[0]	0	0	0	0	0	0	0	0	0
5	15000	1	0.35	0.75	47.5	female abc	10	10	TRUE	150	120	240	6	36	TRUE	Generic	Addis Ababa	TRUE	0.4	4.32	18.88	3.36	18.8	14.24	1.2	0.56	1.68	14.8	7.92	9.12	105	16.9834	10893	11325.2	0	0	0	0	0	[0]	0	0	0	0	0	0	0	0	0
7	15000	1	0.35	0.75	47.5	female abc	10	10	TRUE	150	120	240	6	36	TRUE	Generic	Addis Ababa	TRUE	0.4	4.32	18.88	3.36	18.8	14.24	1.2	0.56	1.68	14.8	7.92	9.12	78	2.41223	13017	14587.4	0	0	0	0	0	[0]	0	0	0	0	0	0	0	0	0
4	15000	1	0.35	0.75	47.5	female abc	10	10	TRUE	150	120	240	6	36	TRUE	Generic	Addis Ababa	TRUE	0.4	4.32	18.88	3.36	18.8	14.24	1.2	0.56	1.68	14.8	7.92	9.12	71	27.6978	17218	15508.5	0	0	0	0	0	[0]	0	0	0	0	0	0	0	0	0
10	15000	1	0.35	0.75	47.5	female abc	10	10	TRUE	150	120	240	6	36	TRUE	Generic	Addis Ababa	TRUE	0.4	4.32	18.88	3.36	18.8	14.24	1.2	0.56	1.68	14.8	7.92	9.12	77	1.86036	13062	14098.4	0	0	0	0	0	[0]	0	0	0	0	0	0	0	0	0
2	15000	1	0.35	0.75	47.5	female abc	10	10	TRUE	150	120	240	6	36	TRUE	Generic	Addis Ababa	TRUE	0.4	4.32	18.88	3.36	18.8	14.24	1.2	0.56	1.68	14.8	7.92	9.12	80	10.4397	13123	14236.4	0	0	0	0	0	[0]	0	0	0	0	0	0	0	0	0
12	15000	1	0.35	0.75	47.5	female abc	10	10	TRUE	150	120	240	6	36	TRUE	Generic	Addis Ababa	TRUE	0.4	4.32	18.88	3.36	18.8	14.24	1.2	0.56	1.68	14.8	7.92	9.12	78	2.18317	12917	14254.3	0	0	0	0	0	[0]	0	0	0	0	0	0	0	0	0
9	15000	1	0.35	0.75	47.5	female abc	10	10	TRUE	150	120	240	6	36	TRUE	Generic	Addis Ababa	TRUE	0.4	4.32	18.88	3.36	18.8	14.24	1.2	0.56	1.68	14.8	7.92	9.12	75	6.96989	14247	14034.4	0	0	0	0	0	[0]	0	0	0	0	0	0	0	0	0
14	15000	1	0.35	0.75	47.5	female abc	10	10	TRUE	150	120	240	6	36	TRUE	Generic	Addis Ababa	TRUE	0.4	4.32	18.88	3.36	18.8	14.24	1.2	0.56	1.68	14.8	7.92	9.12	73	19.8745	17057	15301.6	0	0	0	0	0	[0]	0	0	0	0	0	0	0	0	0
13	15000	1	0.35	0.75	47.5	female abc	10	10	TRUE	150	120	240	6	36	TRUE	Generic	Addis Ababa	TRUE	0.4	4.32	18.88	3.36	18.8	14.24	1.2	0.56	1.68	14.8	7.92	9.12	76	3.05399	13687	14100.9	0	0	0	0	0	[0]	0	0	0	0	0	0	0	0	0
11	15000	1	0.35	0.75	47.5	female abc	10	10	TRUE	150	120	240	6	36	TRUE	Generic	Addis Ababa	TRUE	0.4	4.32	18.88	3.36	18.8	14.24	1.2	0.56	1.68	14.8	7.92	9.12	79	4.87016	12361	13738.3	0	0	0	0	0	[0]	0	0	0	0	0	0	0	0	0
16	15000	1	0.35	0.75	47.5	female abc	10	10	TRUE	150	120	240	6	36	TRUE	Generic	Addis Ababa	TRUE	0.4	4.32	18.88	3.36	18.8	14.24	1.2	0.56	1.68	14.8	7.92	9.12	77	1.97804	13296	14290.2	0	0	0	0	0	[0]	0	0	0	0	0	0	0	0	0
1	15000	1	0.35	0.75	47.5	female abc	10	10	TRUE	150	120	240	6	36	TRUE	Generic	Addis Ababa	TRUE	0.4	4.32	18.88	3.36	18.8	14.24	1.2	0.56	1.68	14.8	7.92	9.12	82	24.386	14779	14247	0	0	0	0	0	[0]	0	0	0	0	0	0	0	0	0
5	15000	1	0.35	0.75	47.5	female abc	10	10	TRUE	150	120	240	6	36	TRUE	Generic	Addis Ababa	TRUE	0.4	4.32	18.88	3.36	18.8	14.24	1.2	0.56	1.68	14.8	7.92	9.12	106	23.3031	11668	11315.4	0	0	0	0	0	[0]	0	0	0	0	0	0	0	0	0
3	15000	1	0.35	0.75	47.5	female abc	10	10	TRUE	150	120	240	6	36	TRUE	Generic	Addis Ababa	TRUE	0.4	4.32	18.88	3.36	18.8	14.24	1.2	0.56	1.68	14.8	7.92	9.12	77	1.72492	13276	14346.3	0	0	0	0	0	[0]	0	0	0	0	0	0	0	0	0
6	15000	1	0.35	0.75	47.5	female abc	10	10	TRUE	150	120	240	6	36	TRUE	Generic	Addis Ababa	TRUE	0.4	4.32	18.88	3.36	18.8	14.24	1.2	0.56	1.68	14.8	7.92	9.12	85	18.9637	15034	13618.7	0	0	0	0	0	[0]	0	0	0	0	0	0	0	0	0
7	15000	1	0.35	0.75	47.5	female abc	10	10	TRUE	150	120	240	6	36	TRUE	Generic	Addis Ababa	TRUE	0.4	4.32	18.88	3.36	18.8	14.24	1.2	0.56	1.68	14.8	7.92	9.12	79	5.09865	12925	14590.3	0	0	0	0	0	[0]	0	0	0	0	0	0	0	0	0
10	15000	1	0.35	0.75	47.5	female abc	10	10	TRUE	150	120	240	6	36	TRUE	Generic	Addis Ababa	TRUE	0.4	4.32	18.88	3.36	18.8	14.24	1.2	0.56	1.68	14.8	7.92	9.12	78	2.22978	12647	14103.7	0	0	0	0	0	[0]	0	0	0	0	0	0	0	0	0
12	15000	1	0.35	0.75	47.5	female abc	10	10	TRUE	150	120	240	6	36	TRUE	Generic	Addis Ababa	TRUE	0.4	4.32	18.88	3.36	18.8	14.24	1.2	0.56	1.68	14.8	7.92	9.12	79	4.84716	12791	14271.2	0	0	0	0	0	[0]	0	0	0	0	0	0	0	0	0
8	15000	1	0.35	0.75	47.5	female abc	10	10	TRUE	150	120	240	6	36	TRUE	Generic	Addis Ababa	TRUE	0.4	4.32	18.88	3.36	18.8	14.24	1.2	0.56	1.68	14.8	7.92	9.12	73	19.6429	16408	14779.2	0	0	0	0	0	[0]	0	0	0	0	0	0	0	0	0
15	15000	1	0.35	0.75	47.5	female abc	10	10	TRUE	150	120	240	6	36	TRUE	Generic	Addis Ababa	TRUE	0.4	4.32	18.88	3.36	18.8	14.24	1.2	0.56	1.68	14.8	7.92	9.12	70	23.8718	15822	15212.1	0	0	0	0	0	[0]	0	0	0	0	0	0	0	0	0
2	15000	1	0.35	0.75	47.5	female abc	10	10	TRUE	150	120	240	6	36	TRUE	Generic	Addis Ababa	TRUE	0.4	4.32	18.88	3.36	18.8	14.24	1.2	0.56	1.68	14.8	7.92	9.12	81	17.3317	13859	14247.4	0	0	0	0	0	[0]	0	0	0	0	0	0	0	0	0
9	15000	1	0.35	0.75	47.5	female abc	10	10	TRUE	150	120	240	6	36	TRUE	Generic	Addis Ababa	TRUE	0.4	4.32	18.88	3.36	18.8	14.24	1.2	0.56	1.68	14.8	7.92	9.12	76	3.47462	13613	14038.9	0	0	0	0	0	[0]	0	0	0	0	0	0	0	0	0
16	15000	1	0.35	0.75	47.5	female abc	10	10	TRUE	150	120	240	6	36	TRUE	Generic	Addis Ababa	TRUE	0.4	4.32	18.88	3.36	18.8	14.24	1.2	0.56	1.68	14.8	7.92	9.12	78	2.36526	12895	14296.1	0	0	0	0	0	[0]	0	0	0	0	0	0	0	0	0
13	15000	1	0.35	0.75	47.5	female abc	10	10	TRUE	150	120	240	6	36	TRUE	Generic	Addis Ababa	TRUE	0.4	4.32	18.88	3.36	18.8	14.24	1.2	0.56	1.68	14.8	7.92	9.12	77	1.91854	13135	14108.8	0	0	0	0	0	[0]	0	0	0	0	0	0	0	0	0
11	15000	1	0.35	0.75	47.5	female abc	10	10	TRUE	150	120	240	6	36	TRUE	Generic	Addis Ababa	TRUE	0.4	4.32	18.88	3.36	18.8	14.24	1.2	0.56	1.68	14.8	7.92	9.12	80	9.76266	12640	13739.2	0	0	0	0	0	[0]	0	0	0	0	0	0	0	0	0
14	15000	1	0.35	0.75	47.5	female abc	10	10	TRUE	150	120	240	6	36	TRUE	Generic	Addis Ababa	TRUE	0.4	4.32	18.88	3.36	18.8	14.24	1.2	0.56	1.68	14.8	7.92	9.12	74	13.1515	16424	15322.8	0	0	0	0	0	[0]	0	0	0	0	0	0	0	0	0
5	15000	1	0.35	0.75	47.5	female abc	10	10	TRUE	150	120	240	6	36	TRUE	Generic	Addis Ababa	TRUE	0.4	4.32	18.88	3.36	18.8	14.24	1.2	0.56	1.68	14.8	7.92	9.12	107	26.409	12367	11311.7	0	0	0	0	0	[0]	0	0	0	0	0	0	0	0	0
4	15000	1	0.35	0.75	47.5	female abc	10	10	TRUE	150	120	240	6	36	TRUE	Generic	Addis Ababa	TRUE	0.4	4.32	18.88	3.36	18.8	14.24	1.2	0.56	1.68	14.8	7.92	9.12	72	26.2904	17630	15532.2	0	0	0	0	0	[0]	0	0	0	0	0	0	0	0	0
3	15000	1	0.35	0.75	47.5	female abc	10	10	TRUE	150	120	240	6	36	TRUE	Generic	Addis Ababa	TRUE	0.4	4.32	18.88	3.36	18.8	14.24	1.2	0.56	1.68	14.8	7.92	9.12	78	2.29251	12868	14341.5	0	0	0	0	0	[0]	0	0	0	0	0	0	0	0	0
1	15000	1	0.35	0.75	47.5	female abc	10	10	TRUE	150	120	240	6	36	TRUE	Generic	Addis Ababa	TRUE	0.4	4.32	18.88	3.36	18.8	14.24	1.2	0.56	1.68	14.8	7.92	9.12	83	27.62	15735	14248.9	0	0	0	0	0	[0]	0	0	0	0	0	0	0	0	0
10	15000	1	0.35	0.75	47.5	female abc	10	10	TRUE	150	120	240	6	36	TRUE	Generic	Addis Ababa	TRUE	0.4	4.32	18.88	3.36	18.8	14.24	1.2	0.56	1.68	14.8	7.92	9.12	79	5	12560	14110.7	0	0	0	0	0	[0]	0	0	0	0	0	0	0	0	0
6	15000	1	0.35	0.75	47.5	female abc	10	10	TRUE	150	120	240	6	36	TRUE	Generic	Addis Ababa	TRUE	0.4	4.32	18.88	3.36	18.8	14.24	1.2	0.56	1.68	14.8	7.92	9.12	86	12.5172	14500	13627.8	0	0	0	0	0	[0]	0	0	0	0	0	0	0	0	0
7	15000	1	0.35	0.75	47.5	female abc	10	10	TRUE	150	120	240	6	36	TRUE	Generic	Addis Ababa	TRUE	0.4	4.32	18.88	3.36	18.8	14.24	1.2	0.56	1.68	14.8	7.92	9.12	80	10.9707	13299	14594.9	0	0	0	0	0	[0]	0	0	0	0	0	0	0	0	0
12	15000	1	0.35	0.75	47.5	female abc	10	10	TRUE	150	120	240	6	36	TRUE	Generic	Addis Ababa	TRUE	0.4	4.32	18.88	3.36	18.8	14.24	1.2	0.56	1.68	14.8	7.92	9.12	80	10.1805	13133	14289.8	0	0	0	0	0	[0]	0	0	0	0	0	0	0	0	0
9	15000	1	0.35	0.75	47.5	female abc	10	10	TRUE	150	120	240	6	36	TRUE	Generic	Addis Ababa	TRUE	0.4	4.32	18.88	3.36	18.8	14.24	1.2	0.56	1.68	14.8	7.92	9.12	77	1.92426	13044	14045.5	0	0	0	0	0	[0]	0	0	0	0	0	0	0	0	0
13	15000	1	0.35	0.75	47.5	female abc	10	10	TRUE	150	120	240	6	36	TRUE	Generic	Addis Ababa	TRUE	0.4	4.32	18.88	3.36	18.8	14.24	1.2	0.56	1.68	14.8	7.92	9.12	78	2.23969	12725	14113.9	0	0	0	0	0	[0]	0	0	0	0	0	0	0	0	0
16	15000	1	0.35	0.75	47.5	female abc	10	10	TRUE	150	120	240	6	36	TRUE	Generic	Addis Ababa	TRUE	0.4	4.32	18.88	3.36	18.8	14.24	1.2	0.56	1.68	14.8	7.92	9.12	79	5.17511	12792	14307.1	0	0	0	0	0	[0]	0	0	0	0	0	0	0	0	0
8	15000	1	0.35	0.75	47.5	female abc	10	10	TRUE	150	120	240	6	36	TRUE	Generic	Addis Ababa	TRUE	0.4	4.32	18.88	3.36	18.8	14.24	1.2	0.56	1.68	14.8	7.92	9.12	74	12.715	15698	14782.8	0	0	0	0	0	[0]	0	0	0	0	0	0	0	0	0
2	15000	1	0.35	0.75	47.5	female abc	10	10	TRUE	150	120	240	6	36	TRUE	Generic	Addis Ababa	TRUE	0.4	4.32	18.88	3.36	18.8	14.24	1.2	0.56	1.68	14.8	7.92	9.12	82	23.8379	14930	14269.8	0	0	0	0	0	[0]	0	0	0	0	0	0	0	0	0
5	15000	1	0.35	0.75	47.5	female abc	10	10	TRUE	150	120	240	6	36	TRUE	Generic	Addis Ababa	TRUE	0.4	4.32	18.88	3.36	18.8	14.24	1.2	0.56	1.68	14.8	7.92	9.12	108	25.2269	12669	11316.3	0	0	0	0	0	[0]	0	0	0	0	0	0	0	0	0
11	15000	1	0.35	0.75	47.5	female abc	10	10	TRUE	150	120	240	6	36	TRUE	Generic	Addis Ababa	TRUE	0.4	4.32	18.88	3.36	18.8	14.24	1.2	0.56	1.68	14.8	7.92	9.12	81	16.2148	13315	13735.8	0	0	0	0	0	[0]	0	0	0	0	0	0	0	0	0
3	15000	1	0.35	0.75	47.5	female abc	10	10	TRUE	150	120	240	6	36	TRUE	Generic	Addis Ababa	TRUE	0.4	4.32	18.88	3.36	18.8	14.24	1.2	0.56	1.68	14.8	7.92	9.12	79	4.73692	12772	14337.1	0	0	0	0	0	[0]	0	0	0	0	0	0	0	0	0
15	15000	1	0.35	0.75	47.5	female abc	10	10	TRUE	150	120	240	6	36	TRUE	Generic	Addis Ababa	TRUE	0.4	4.32	18.88	3.36	18.8	14.24	1.2	0.56	1.68	14.8	7.92	9.12	71	26.7834	16738	15218.8	0	0	0	0	0	[0]	0	0	0	0	0	0	0	0	0
14	15000	1	0.35	0.75	47.5	female abc	10	10	TRUE	150	120	240	6	36	TRUE	Generic	Addis Ababa	TRUE	0.4	4.32	18.88	3.36	18.8	14.24	1.2	0.56	1.68	14.8	7.92	9.12	75	7.1119	15692	15344.4	0	0	0	0	0	[0]	0	0	0	0	0	0	0	0	0
10	15000	1	0.35	0.75	47.5	female abc	10	10	TRUE	150	120	240	6	36	TRUE	Generic	Addis Ababa	TRUE	0.4	4.32	18.88	3.36	18.8	14.24	1.2	0.56	1.68	14.8	7.92	9.12	80	10.4382	12895	14113.9	0	0	0	0	0	[0]	0	0	0	0	0	0	0	0	0
6	15000	1	0.35	0.75	47.5	female abc	10	10	TRUE	150	120	240	6	36	TRUE	Generic	Addis Ababa	TRUE	0.4	4.32	18.88	3.36	18.8	14.24	1.2	0.56	1.68	14.8	7.92	9.12	87	6.98447	13845	13635.2	0	0	0	0	0	[0]	0	0	0	0	0	0	0	0	0
1	15000	1	0.35	0.75	47.5	female abc	10	10	TRUE	150	120	240	6	36	TRUE	Generic	Addis Ababa	TRUE	0.4	4.32	18.88	3.36	18.8	14.24	1.2	0.56	1.68	14.8	7.92	9.12	84	25.843	16043	14253.1	0	0	0	0	0	[0]	0	0	0	0	0	0	0	0	0
12	15000	1	0.35	0.75	47.5	female abc	10	10	TRUE	150	120	240	6	36	TRUE	Generic	Addis Ababa	TRUE	0.4	4.32	18.88	3.36	18.8	14.24	1.2	0.56	1.68	14.8	7.92	9.12	81	17.1573	13895	14302.6	0	0	0	0	0	[0]	0	0	0	0	0	0	0	0	0
9	15000	1	0.35	0.75	47.5	female abc	10	10	TRUE	150	120	240	6	36	TRUE	Generic	Addis Ababa	TRUE	0.4	4.32	18.88	3.36	18.8	14.24	1.2	0.56	1.68	14.8	7.92	9.12	78	2.45044	12610	14050.7	0	0	0	0	0	[0]	0	0	0	0	0	0	0	0	0
4	15000	1	0.35	0.75	47.5	female abc	10	10	TRUE	150	120	240	6	36	TRUE	Generic	Addis Ababa	TRUE	0.4	4.32	18.88	3.36	18.8	14.24	1.2	0.56	1.68	14.8	7.92	9.12	73	20.7638	17386	15556.3	0	0	0	0	0	[0]	0	0	0	0	0	0	0	0	0
7	15000	1	0.35	0.75	47.5	female abc	10	10	TRUE	150	120	240	6	36	TRUE	Generic	Addis Ababa	TRUE	0.4	4.32	18.88	3.36	18.8	14.24	1.2	0.56	1.68	14.8	7.92	9.12	81	18.2025	14097	14597.8	0	0	0	0	0	[0]	0	0	0	0	0	0	0	0	0
13	15000	1	0.35	0.75	47.5	female abc	10	10	TRUE	150	120	240	6	36	TRUE	Generic	Addis Ababa	TRUE	0.4	4.32	18.88	3.36	18.8	14.24	1.2	0.56	1.68	14.8	7.92	9.12	79	4.73354	12591	14118.8	0	0	0	0	0	[0]	0	0	0	0	0	0	0	0	0
16	15000	1	0.35	0.75	47.5	female abc	10	10	TRUE	150	120	240	6	36	TRUE	Generic	Addis Ababa	TRUE	0.4	4.32	18.88	3.36	18.8	14.24	1.2	0.56	1.68	14.8	7.92	9.12	80	10.5447	13144	14318.9	0	0	0	0	0	[0]	0	0	0	0	0	0	0	0	0
5	15000	1	0.35	0.75	47.5	female abc	10	10	TRUE	150	120	240	6	36	TRUE	Generic	Addis Ababa	TRUE	0.4	4.32	18.88	3.36	18.8	14.24	1.2	0.56	1.68	14.8	7.92	9.12	109	20.2071	12555	11322.7	0	0	0	0	0	[0]	0	0	0	0	0	0	0	0	0
3	15000	1	0.35	0.75	47.5	female abc	10	10	TRUE	150	120	240	6	36	TRUE	Generic	Addis Ababa	TRUE	0.4	4.32	18.88	3.36	18.8	14.24	1.2	0.56	1.68	14.8	7.92	9.12	80	10.0686	13110	14334.7	0	0	0	0	0	[0]	0	0	0	0	0	0	0	0	0
8	15000	1	0.35	0.75	47.5	female abc	10	10	TRUE	150	120	240	6	36	TRUE	Generic	Addis Ababa	TRUE	0.4	4.32	18.88	3.36	18.8	14.24	1.2	0.56	1.68	14.8	7.92	9.12	75	6.73783	14990	14787.7	0	0	0	0	0	[0]	0	0	0	0	0	0	0	0	0
2	15000	1	0.35	0.75	47.5	female abc	10	10	TRUE	150	120	240	6	36	TRUE	Generic	Addis Ababa	TRUE	0.4	4.32	18.88	3.36	18.8	14.24	1.2	0.56	1.68	14.8	7.92	9.12	83	26.5676	15820	14291.4	0	0	0	0	0	[0]	0	0	0	0	0	0	0	0	0
11	15000	1	0.35	0.75	47.5	female abc	10	10	TRUE	150	120	240	6	36	TRUE	Generic	Addis Ababa	TRUE	0.4	4.32	18.88	3.36	18.8	14.24	1.2	0.56	1.68	14.8	7.92	9.12	82	22.2207	14230	13731.1	0	0	0	0	0	[0]	0	0	0	0	0	0	0	0	0
6	15000	1	0.35	0.75	47.5	female abc	10	10	TRUE	150	120	240	6	36	TRUE	Generic	Addis Ababa	TRUE	0.4	4.32	18.88	3.36	18.8	14.24	1.2	0.56	1.68	14.8	7.92	9.12	88	3.21458	13221	13645.8	0	0	0	0	0	[0]	0	0	0	0	0	0	0	0	0
10	15000	1	0.35	0.75	47.5	female abc	10	10	TRUE	150	120	240	6	36	TRUE	Generic	Addis Ababa	TRUE	0.4	4.32	18.88	3.36	18.8	14.24	1.2	0.56	1.68	14.8	7.92	9.12	81	17.5607	13627	14113.2	0	0	0	0	0	[0]	0	0	0	0	0	0	0	0	0
14	15000	1	0.35	0.75	47.5	female abc	10	10	TRUE	150	120	240	6	36	TRUE	Generic	Addis Ababa	TRUE	0.4	4.32	18.88	3.36	18.8	14.24	1.2	0.56	1.68	14.8	7.92	9.12	76	3.12626	14906	15357.1	0	0	0	0	0	[0]	0	0	0	0	0	0	0	0	0
9	15000	1	0.35	0.75	47.5	female abc	10	10	TRUE	150	120	240	6	36	TRUE	Generic	Addis Ababa	TRUE	0.4	4.32	18.88	3.36	18.8	14.24	1.2	0.56	1.68	14.8	7.92	9.12	79	5.14647	12494	14056.4	0	0	0	0	0	[0]	0	0	0	0	0	0	0	0	0
15	15000	1	0.35	0.75	47.5	female abc	10	10	TRUE	150	120	240	6	36	TRUE	Generic	Addis Ababa	TRUE	0.4	4.32	18.88	3.36	18.8	14.24	1.2	0.56	1.68	14.8	7.92	9.12	72	25.1127	17083	15218.8	0	0	0	0	0	[0]	0	0	0	0	0	0	0	0	0
12	15000	1	0.35	0.75	47.5	female abc	10	10	TRUE	150	120	240	6	36	TRUE	Generic	Addis Ababa	TRUE	0.4	4.32	18.88	3.36	18.8	14.24	1.2	0.56	1.68	14.8	7.92	9.12	82	23.4031	14904	14312.9	0	0	0	0	0	[0]	0	0	0	0	0	0	0	0	0
5	15000	1	0.35	0.75	47.5	female abc	10	10	TRUE	150	120	240	6	36	TRUE	Generic	Addis Ababa	TRUE	0.4	4.32	18.88	3.36	18.8	14.24	1.2	0.56	1.68	14.8	7.92	9.12	110	13.0265	12060	11322	0	0	0	0	0	[0]	0	0	0	0	0	0	0	0	0
1	15000	1	0.35	0.75	47.5	female abc	10	10	TRUE	150	120	240	6	36	TRUE	Generic	Addis Ababa	TRUE	0.4	4.32	18.88	3.36	18.8	14.24	1.2	0.56	1.68	14.8	7.92	9.12	85	20.3098	15815	14259.1	0	0	0	0	0	[0]	0	0	0	0	0	0	0	0	0
13	15000	1	0.35	0.75	47.5	female abc	10	10	TRUE	150	120	240	6	36	TRUE	Generic	Addis Ababa	TRUE	0.4	4.32	18.88	3.36	18.8	14.24	1.2	0.56	1.68	14.8	7.92	9.12	80	10.1216	12913	14120.2	0	0	0	0	0	[0]	0	0	0	0	0	0	0	0	0
16	15000	1	0.35	0.75	47.5	female abc	10	10	TRUE	150	120	240	6	36	TRUE	Generic	Addis Ababa	TRUE	0.4	4.32	18.88	3.36	18.8	14.24	1.2	0.56	1.68	14.8	7.92	9.12	81	17.6162	13919	14325.2	0	0	0	0	0	[0]	0	0	0	0	0	0	0	0	0
7	15000	1	0.35	0.75	47.5	female abc	10	10	TRUE	150	120	240	6	36	TRUE	Generic	Addis Ababa	TRUE	0.4	4.32	18.88	3.36	18.8	14.24	1.2	0.56	1.68	14.8	7.92	9.12	82	24.519	15176	14594.9	0	0	0	0	0	[0]	0	0	0	0	0	0	0	0	0
4	15000	1	0.35	0.75	47.5	female abc	10	10	TRUE	150	120	240	6	36	TRUE	Generic	Addis Ababa	TRUE	0.4	4.32	18.88	3.36	18.8	14.24	1.2	0.56	1.68	14.8	7.92	9.12	74	13.5273	16707	15580.4	0	0	0	0	0	[0]	0	0	0	0	0	0	0	0	0
8	15000	1	0.35	0.75	47.5	female abc	10	10	TRUE	150	120	240	6	36	TRUE	Generic	Addis Ababa	TRUE	0.4	4.32	18.88	3.36	18.8	14.24	1.2	0.56	1.68	14.8	7.92	9.12	76	3.22086	14344	14793.7	0	0	0	0	0	[0]	0	0	0	0	0	0	0	0	0
3	15000	1	0.35	0.75	47.5	female abc	10	10	TRUE	150	120	240	6	36	TRUE	Generic	Addis Ababa	TRUE	0.4	4.32	18.88	3.36	18.8	14.24	1.2	0.56	1.68	14.8	7.92	9.12	81	16.6136	13820	14329.8	0	0	0	0	0	[0]	0	0	0	0	0	0	0	0	0
6	15000	1	0.35	0.75	47.5	female abc	10	10	TRUE	150	120	240	6	36	TRUE	Generic	Addis Ababa	TRUE	0.4	4.32	18.88	3.36	18.8	14.24	1.2	0.56	1.68	14.8	7.92	9.12	89	1.7548	12651	13651.2	0	0	0	0	0	[0]	0	0	0	0	0	0	0	0	0
2	15000	1	0.35	0.75	47.5	female abc	10	10	TRUE	150	120	240	6	36	TRUE	Generic	Addis Ababa	TRUE	0.4	4.32	18.88	3.36	18.8	14.24	1.2	0.56	1.68	14.8	7.92	9.12	84	24.6749	16073	14304.2	0	0	0	0	0	[0]	0	0	0	0	0	0	0	0	0
11	15000	1	0.35	0.75	47.5	female abc	10	10	TRUE	150	120	240	6	36	TRUE	Generic	Addis Ababa	TRUE	0.4	4.32	18.88	3.36	18.8	14.24	1.2	0.56	1.68	14.8	7.92	9.12	83	24.8365	14982	13728.8	0	0	0	0	0	[0]	0	0	0	0	0	0	0	0	0
14	15000	1	0.35	0.75	47.5	female abc	10	10	TRUE	150	120	240	6	36	TRUE	Generic	Addis Ababa	TRUE	0.4	4.32	18.88	3.36	18.8	14.24	1.2	0.56	1.68	14.8	7.92	9.12	77	1.9601	14285	15372.8	0	0	0	0	0	[0]	0	0	0	0	0	0	0	0	0
9	15000	1	0.35	0.75	47.5	female abc	10	10	TRUE	150	120	240	6	36	TRUE	Generic	Addis Ababa	TRUE	0.4	4.32	18.88	3.36	18.8	14.24	1.2	0.56	1.68	14.8	7.92	9.12	80	10.7243	12840	14065.8	0	0	0	0	0	[0]	0	0	0	0	0	0	0	0	0
5	15000	1	0.35	0.75	47.5	female abc	10	10	TRUE	150	120	240	6	36	TRUE	Generic	Addis Ababa	TRUE	0.4	4.32	18.88	3.36	18.8	14.24	1.2	0.56	1.68	14.8	7.92	9.12	111	6.97431	11485	11320	0	0	0	0	0	[0]	0	0	0	0	0	0	0	0	0
10	15000	1	0.35	0.75	47.5	female abc	10	10	TRUE	150	120	240	6	36	TRUE	Generic	Addis Ababa	TRUE	0.4	4.32	18.88	3.36	18.8	14.24	1.2	0.56	1.68	14.8	7.92	9.12	82	23.5561	14561	14103.5	0	0	0	0	0	[0]	0	0	0	0	0	0	0	0	0
13	15000	1	0.35	0.75	47.5	female abc	10	10	TRUE	150	120	240	6	36	TRUE	Generic	Addis Ababa	TRUE	0.4	4.32	18.88	3.36	18.8	14.24	1.2	0.56	1.68	14.8	7.92	9.12	81	17.3024	13686	14122.9	0	0	0	0	0	[0]	0	0	0	0	0	0	0	0	0
1	15000	1	0.35	0.75	47.5	female abc	10	10	TRUE	150	120	240	6	36	TRUE	Generic	Addis Ababa	TRUE	0.4	4.32	18.88	3.36	18.8	14.24	1.2	0.56	1.68	14.8	7.92	9.12	86	13.0212	15252	14266.8	0	0	0	0	0	[0]	0	0	0	0	0	0	0	0	0
15	15000	1	0.35	0.75	47.5	female abc	10	10	TRUE	150	120	240	6	36	TRUE	Generic	Addis Ababa	TRUE	0.4	4.32	18.88	3.36	18.8	14.24	1.2	0.56	1.68	14.8	7.92	9.12	73	19.9514	16871	15224.7	0	0	0	0	0	[0]	0	0	0	0	0	0	0	0	0
12	15000	1	0.35	0.75	47.5	female abc	10	10	TRUE	150	120	240	6	36	TRUE	Generic	Addis Ababa	TRUE	0.4	4.32	18.88	3.36	18.8	14.24	1.2	0.56	1.68	14.8	7.92	9.12	83	26.2317	15771	14326	0	0	0	0	0	[0]	0	0	0	0	0	0	0	0	0
6	15000	1	0.35	0.75	47.5	female abc	10	10	TRUE	150	120	240	6	36	TRUE	Generic	Addis Ababa	TRUE	0.4	4.32	18.88	3.36	18.8	14.24	1.2	0.56	1.68	14.8	7.92	9.12	90	2.24929	12315	13659.1	0	0	0	0	0	[0]	0	0	0	0	0	0	0	0	0
16	15000	1	0.35	0.75	47.5	female abc	10	10	TRUE	150	120	240	6	36	TRUE	Generic	Addis Ababa	TRUE	0.4	4.32	18.88	3.36	18.8	14.24	1.2	0.56	1.68	14.8	7.92	9.12	82	23.8438	15006	14343.2	0	0	0	0	0	[0]	0	0	0	0	0	0	0	0	0
7	15000	1	0.35	0.75	47.5	female abc	10	10	TRUE	150	120	240	6	36	TRUE	Generic	Addis Ababa	TRUE	0.4	4.32	18.88	3.36	18.8	14.24	1.2	0.56	1.68	14.8	7.92	9.12	83	27.398	16107	14596.7	0	0	0	0	0	[0]	0	0	0	0	0	0	0	0	0
8	15000	1	0.35	0.75	47.5	female abc	10	10	TRUE	150	120	240	6	36	TRUE	Generic	Addis Ababa	TRUE	0.4	4.32	18.88	3.36	18.8	14.24	1.2	0.56	1.68	14.8	7.92	9.12	77	1.97977	13739	14797.5	0	0	0	0	0	[0]	0	0	0	0	0	0	0	0	0
5	15000	1	0.35	0.75	47.5	female abc	10	10	TRUE	150	120	240	6	36	TRUE	Generic	Addis Ababa	TRUE	0.4	4.32	18.88	3.36	18.8	14.24	1.2	0.56	1.68	14.8	7.92	9.12	112	3.04467	10970	11319.1	0	0	0	0	0	[0]	0	0	0	0	0	0	0	0	0
4	15000	1	0.35	0.75	47.5	female abc	10	10	TRUE	150	120	240	6	36	TRUE	Generic	Addis Ababa	TRUE	0.4	4.32	18.88	3.36	18.8	14.24	1.2	0.56	1.68	14.8	7.92	9.12	75	6.98622	15960	15605.2	0	0	0	0	0	[0]	0	0	0	0	0	0	0	0	0
3	15000	1	0.35	0.75	47.5	female abc	10	10	TRUE	150	120	240	6	36	TRUE	Generic	Addis Ababa	TRUE	0.4	4.32	18.88	3.36	18.8	14.24	1.2	0.56	1.68	14.8	7.92	9.12	82	22.5776	14758	14319.9	0	0	0	0	0	[0]	0	0	0	0	0	0	0	0	0
14	15000	1	0.35	0.75	47.5	female abc	10	10	TRUE	150	120	240	6	36	TRUE	Generic	Addis Ababa	TRUE	0.4	4.32	18.88	3.36	18.8	14.24	1.2	0.56	1.68	14.8	7.92	9.12	78	2.39127	13842	15388.9	0	0	0	0	0	[0]	0	0	0	0	0	0	0	0	0
2	15000	1	0.35	0.75	47.5	female abc	10	10	TRUE	150	120	240	6	36	TRUE	Generic	Addis Ababa	TRUE	0.4	4.32	18.88	3.36	18.8	14.24	1.2	0.56	1.68	14.8	7.92	9.12	85	19.3031	15842	14316.5	0	0	0	0	0	[0]	0	0	0	0	0	0	0	0	0
9	15000	1	0.35	0.75	47.5	female abc	10	10	TRUE	150	120	240	6	36	TRUE	Generic	Addis Ababa	TRUE	0.4	4.32	18.88	3.36	18.8	14.24	1.2	0.56	1.68	14.8	7.92	9.12	81	18.4988	13736	14080.8	0	0	0	0	0	[0]	0	0	0	0	0	0	0	0	0
11	15000	1	0.35	0.75	47.5	female abc	10	10	TRUE	150	120	240	6	36	TRUE	Generic	Addis Ababa	TRUE	0.4	4.32	18.88	3.36	18.8	14.24	1.2	0.56	1.68	14.8	7.92	9.12	84	23.4893	15241	13722.1	0	0	0	0	0	[0]	0	0	0	0	0	0	0	0	0
10	15000	1	0.35	0.75	47.5	female abc	10	10	TRUE	150	120	240	6	36	TRUE	Generic	Addis Ababa	TRUE	0.4	4.32	18.88	3.36	18.8	14.24	1.2	0.56	1.68	14.8	7.92	9.12	83	26.4876	15411	14094.5	0	0	0	0	0	[0]	0	0	0	0	0	0	0	0	0
6	15000	1	0.35	0.75	47.5	female abc	10	10	TRUE	150	120	240	6	36	TRUE	Generic	Addis Ababa	TRUE	0.4	4.32	18.88	3.36	18.8	14.24	1.2	0.56	1.68	14.8	7.92	9.12	91	4.83752	12217	13666.1	0	0	0	0	0	[0]	0	0	0	0	0	0	0	0	0
5	15000	1	0.35	0.75	47.5	female abc	10	10	TRUE	150	120	240	6	36	TRUE	Generic	Addis Ababa	TRUE	0.4	4.32	18.88	3.36	18.8	14.24	1.2	0.56	1.68	14.8	7.92	9.12	113	1.89632	10494	11315.6	0	0	0	0	0	[0]	0	0	0	0	0	0	0	0	0
13	15000	1	0.35	0.75	47.5	female abc	10	10	TRUE	150	120	240	6	36	TRUE	Generic	Addis Ababa	TRUE	0.4	4.32	18.88	3.36	18.8	14.24	1.2	0.56	1.68	14.8	7.92	9.12	82	23.365	14633	14126	0	0	0	0	0	[0]	0	0	0	0	0	0	0	0	0
1	15000	1	0.35	0.75	47.5	female abc	10	10	TRUE	150	120	240	6	36	TRUE	Generic	Addis Ababa	TRUE	0.4	4.32	18.88	3.36	18.8	14.24	1.2	0.56	1.68	14.8	7.92	9.12	87	6.91508	14519	14273.4	0	0	0	0	0	[0]	0	0	0	0	0	0	0	0	0
8	15000	1	0.35	0.75	47.5	female abc	10	10	TRUE	150	120	240	6	36	TRUE	Generic	Addis Ababa	TRUE	0.4	4.32	18.88	3.36	18.8	14.24	1.2	0.56	1.68	14.8	7.92	9.12	78	2.46877	13367	14805.2	0	0	0	0	0	[0]	0	0	0	0	0	0	0	0	0
15	15000	1	0.35	0.75	47.5	female abc	10	10	TRUE	150	120	240	6	36	TRUE	Generic	Addis Ababa	TRUE	0.4	4.32	18.88	3.36	18.8	14.24	1.2	0.56	1.68	14.8	7.92	9.12	74	13.176	16272	15236.8	0	0	0	0	0	[0]	0	0	0	0	0	0	0	0	0
12	15000	1	0.35	0.75	47.5	female abc	10	10	TRUE	150	120	240	6	36	TRUE	Generic	Addis Ababa	TRUE	0.4	4.32	18.88	3.36	18.8	14.24	1.2	0.56	1.68	14.8	7.92	9.12	84	24.4493	16115	14341.3	0	0	0	0	0	[0]	0	0	0	0	0	0	0	0	0
16	15000	1	0.35	0.75	47.5	female abc	10	10	TRUE	150	120	240	6	36	TRUE	Generic	Addis Ababa	TRUE	0.4	4.32	18.88	3.36	18.8	14.24	1.2	0.56	1.68	14.8	7.92	9.12	83	26.5761	15830	14356.6	0	0	0	0	0	[0]	0	0	0	0	0	0	0	0	0
4	15000	1	0.35	0.75	47.5	female abc	10	10	TRUE	150	120	240	6	36	TRUE	Generic	Addis Ababa	TRUE	0.4	4.32	18.88	3.36	18.8	14.24	1.2	0.56	1.68	14.8	7.92	9.12	76	3.13016	15143	15621.2	0	0	0	0	0	[0]	0	0	0	0	0	0	0	0	0
14	15000	1	0.35	0.75	47.5	female abc	10	10	TRUE	150	120	240	6	36	TRUE	Generic	Addis Ababa	TRUE	0.4	4.32	18.88	3.36	18.8	14.24	1.2	0.56	1.68	14.8	7.92	9.12	79	5.23667	13711	15405.2	0	0	0	0	0	[0]	0	0	0	0	0	0	0	0	0
7	15000	1	0.35	0.75	47.5	female abc	10	10	TRUE	150	120	240	6	36	TRUE	Generic	Addis Ababa	TRUE	0.4	4.32	18.88	3.36	18.8	14.24	1.2	0.56	1.68	14.8	7.92	9.12	84	26.3269	16523	14600.9	0	0	0	0	0	[0]	0	0	0	0	0	0	0	0	0
3	15000	1	0.35	0.75	47.5	female abc	10	10	TRUE	150	120	240	6	36	TRUE	Generic	Addis Ababa	TRUE	0.4	4.32	18.88	3.36	18.8	14.24	1.2	0.56	1.68	14.8	7.92	9.12	83	25.3301	15602	14318.2	0	0	0	0	0	[0]	0	0	0	0	0	0	0	0	0
5	15000	1	0.35	0.75	47.5	female abc	10	10	TRUE	150	120	240	6	36	TRUE	Generic	Addis Ababa	TRUE	0.4	4.32	18.88	3.36	18.8	14.24	1.2	0.56	1.68	14.8	7.92	9.12	114	2.36251	10201	11315.1	0	0	0	0	0	[0]	0	0	0	0	0	0	0	0	0
2	15000	1	0.35	0.75	47.5	female abc	10	10	TRUE	150	120	240	6	36	TRUE	Generic	Addis Ababa	TRUE	0.4	4.32	18.88	3.36	18.8	14.24	1.2	0.56	1.68	14.8	7.92	9.12	86	12.2804	15252	14327.3	0	0	0	0	0	[0]	0	0	0	0	0	0	0	0	0
6	15000	1	0.35	0.75	47.5	female abc	10	10	TRUE	150	120	240	6	36	TRUE	Generic	Addis Ababa	TRUE	0.4	4.32	18.88	3.36	18.8	14.24	1.2	0.56	1.68	14.8	7.92	9.12	92	10.1127	12509	13668.2	0	0	0	0	0	[0]	0	0	0	0	0	0	0	0	0
9	15000	1	0.35	0.75	47.5	female abc	10	10	TRUE	150	120	240	6	36	TRUE	Generic	Addis Ababa	TRUE	0.4	4.32	18.88	3.36	18.8	14.24	1.2	0.56	1.68	14.8	7.92	9.12	82	24.6322	14818	14101.5	0	0	0	0	0	[0]	0	0	0	0	0	0	0	0	0
11	15000	1	0.35	0.75	47.5	female abc	10	10	TRUE	150	120	240	6	36	TRUE	Generic	Addis Ababa	TRUE	0.4	4.32	18.88	3.36	18.8	14.24	1.2	0.56	1.68	14.8	7.92	9.12	85	18.1951	15026	13722.1	0	0	0	0	0	[0]	0	0	0	0	0	0	0	0	0
10	15000	1	0.35	0.75	47.5	female abc	10	10	TRUE	150	120	240	6	36	TRUE	Generic	Addis Ababa	TRUE	0.4	4.32	18.88	3.36	18.8	14.24	1.2	0.56	1.68	14.8	7.92	9.12	84	24.9146	15814	14094.7	0	0	0	0	0	[0]	0	0	0	0	0	0	0	0	0
1	15000	1	0.35	0.75	47.5	female abc	10	10	TRUE	150	120	240	6	36	TRUE	Generic	Addis Ababa	TRUE	0.4	4.32	18.88	3.36	18.8	14.24	1.2	0.56	1.68	14.8	7.92	9.12	88	3.30842	13783	14274.9	0	0	0	0	0	[0]	0	0	0	0	0	0	0	0	0
13	15000	1	0.35	0.75	47.5	female abc	10	10	TRUE	150	120	240	6	36	TRUE	Generic	Addis Ababa	TRUE	0.4	4.32	18.88	3.36	18.8	14.24	1.2	0.56	1.68	14.8	7.92	9.12	83	26.3661	15573	14133	0	0	0	0	0	[0]	0	0	0	0	0	0	0	0	0
8	15000	1	0.35	0.75	47.5	female abc	10	10	TRUE	150	120	240	6	36	TRUE	Generic	Addis Ababa	TRUE	0.4	4.32	18.88	3.36	18.8	14.24	1.2	0.56	1.68	14.8	7.92	9.12	79	5.13284	13287	14817.7	0	0	0	0	0	[0]	0	0	0	0	0	0	0	0	0
5	15000	1	0.35	0.75	47.5	female abc	10	10	TRUE	150	120	240	6	36	TRUE	Generic	Addis Ababa	TRUE	0.4	4.32	18.88	3.36	18.8	14.24	1.2	0.56	1.68	14.8	7.92	9.12	115	5.01139	10097	11314.8	0	0	0	0	0	[0]	0	0	0	0	0	0	0	0	0
15	15000	1	0.35	0.75	47.5	female abc	10	10	TRUE	150	120	240	6	36	TRUE	Generic	Addis Ababa	TRUE	0.4	4.32	18.88	3.36	18.8	14.24	1.2	0.56	1.68	14.8	7.92	9.12	75	7.03807	15473	15246.7	0	0	0	0	0	[0]	0	0	0	0	0	0	0	0	0
14	15000	1	0.35	0.75	47.5	female abc	10	10	TRUE	150	120	240	6	36	TRUE	Generic	Addis Ababa	TRUE	0.4	4.32	18.88	3.36	18.8	14.24	1.2	0.56	1.68	14.8	7.92	9.12	80	10.7219	14074	15420.2	0	0	0	0	0	[0]	0	0	0	0	0	0	0	0	0
4	15000	1	0.35	0.75	47.5	female abc	10	10	TRUE	150	120	240	6	36	TRUE	Generic	Addis Ababa	TRUE	0.4	4.32	18.88	3.36	18.8	14.24	1.2	0.56	1.68	14.8	7.92	9.12	77	1.89031	14495	15634	0	0	0	0	0	[0]	0	0	0	0	0	0	0	0	0
16	15000	1	0.35	0.75	47.5	female abc	10	10	TRUE	150	120	240	6	36	TRUE	Generic	Addis Ababa	TRUE	0.4	4.32	18.88	3.36	18.8	14.24	1.2	0.56	1.68	14.8	7.92	9.12	84	25.0293	16209	14372.2	0	0	0	0	0	[0]	0	0	0	0	0	0	0	0	0
12	15000	1	0.35	0.75	47.5	female abc	10	10	TRUE	150	120	240	6	36	TRUE	Generic	Addis Ababa	TRUE	0.4	4.32	18.88	3.36	18.8	14.24	1.2	0.56	1.68	14.8	7.92	9.12	85	19.1973	15846	14357	0	0	0	0	0	[0]	0	0	0	0	0	0	0	0	0
3	15000	1	0.35	0.75	47.5	female abc	10	10	TRUE	150	120	240	6	36	TRUE	Generic	Addis Ababa	TRUE	0.4	4.32	18.88	3.36	18.8	14.24	1.2	0.56	1.68	14.8	7.92	9.12	84	24.4741	16021	14315	0	0	0	0	0	[0]	0	0	0	0	0	0	0	0	0
6	15000	1	0.35	0.75	47.5	female abc	10	10	TRUE	150	120	240	6	36	TRUE	Generic	Addis Ababa	TRUE	0.4	4.32	18.88	3.36	18.8	14.24	1.2	0.56	1.68	14.8	7.92	9.12	93	17.3657	13256	13670.7	0	0	0	0	0	[0]	0	0	0	0	0	0	0	0	0
7	15000	1	0.35	0.75	47.5	female abc	10	10	TRUE	150	120	240	6	36	TRUE	Generic	Addis Ababa	TRUE	0.4	4.32	18.88	3.36	18.8	14.24	1.2	0.56	1.68	14.8	7.92	9.12	85	20.9048	16202	14598.8	0	0	0	0	0	[0]	0	0	0	0	0	0	0	0	0
2	15000	1	0.35	0.75	47.5	female abc	10	10	TRUE	150	120	240	6	36	TRUE	Generic	Addis Ababa	TRUE	0.4	4.32	18.88	3.36	18.8	14.24	1.2	0.56	1.68	14.8	7.92	9.12	87	6.65298	14610	14343.2	0	0	0	0	0	[0]	0	0	0	0	0	0	0	0	0
1	15000	1	0.35	0.75	47.5	female abc	10	10	TRUE	150	120	240	6	36	TRUE	Generic	Addis Ababa	TRUE	0.4	4.32	18.88	3.36	18.8	14.24	1.2	0.56	1.68	14.8	7.92	9.12	89	1.82066	13182	14274.4	0	0	0	0	0	[0]	0	0	0	0	0	0	0	0	0
5	15000	1	0.35	0.75	47.5	female abc	10	10	TRUE	150	120	240	6	36	TRUE	Generic	Addis Ababa	TRUE	0.4	4.32	18.88	3.36	18.8	14.24	1.2	0.56	1.68	14.8	7.92	9.12	116	10.6816	10373	11319.3	0	0	0	0	0	[0]	0	0	0	0	0	0	0	0	0
9	15000	1	0.35	0.75	47.5	female abc	10	10	TRUE	150	120	240	6	36	TRUE	Generic	Addis Ababa	TRUE	0.4	4.32	18.88	3.36	18.8	14.24	1.2	0.56	1.68	14.8	7.92	9.12	83	27.2205	15661	14116.6	0	0	0	0	0	[0]	0	0	0	0	0	0	0	0	0
11	15000	1	0.35	0.75	47.5	female abc	10	10	TRUE	150	120	240	6	36	TRUE	Generic	Addis Ababa	TRUE	0.4	4.32	18.88	3.36	18.8	14.24	1.2	0.56	1.68	14.8	7.92	9.12	86	11.793	14534	13726.2	0	0	0	0	0	[0]	0	0	0	0	0	0	0	0	0
8	15000	1	0.35	0.75	47.5	female abc	10	10	TRUE	150	120	240	6	36	TRUE	Generic	Addis Ababa	TRUE	0.4	4.32	18.88	3.36	18.8	14.24	1.2	0.56	1.68	14.8	7.92	9.12	80	10.2684	13634	14833.1	0	0	0	0	0	[0]	0	0	0	0	0	0	0	0	0
10	15000	1	0.35	0.75	47.5	female abc	10	10	TRUE	150	120	240	6	36	TRUE	Generic	Addis Ababa	TRUE	0.4	4.32	18.88	3.36	18.8	14.24	1.2	0.56	1.68	14.8	7.92	9.12	85	19.6547	15579	14094.2	0	0	0	0	0	[0]	0	0	0	0	0	0	0	0	0
13	15000	1	0.35	0.75	47.5	female abc	10	10	TRUE	150	120	240	6	36	TRUE	Generic	Addis Ababa	TRUE	0.4	4.32	18.88	3.36	18.8	14.24	1.2	0.56	1.68	14.8	7.92	9.12	84	24.9281	15994	14150	0	0	0	0	0	[0]	0	0	0	0	0	0	0	0	0
4	15000	1	0.35	0.75	47.5	female abc	10	10	TRUE	150	120	240	6	36	TRUE	Generic	Addis Ababa	TRUE	0.4	4.32	18.88	3.36	18.8	14.24	1.2	0.56	1.68	14.8	7.92	9.12	78	2.51425	14040	15648.7	0	0	0	0	0	[0]	0	0	0	0	0	0	0	0	0
14	15000	1	0.35	0.75	47.5	female abc	10	10	TRUE	150	120	240	6	36	TRUE	Generic	Addis Ababa	TRUE	0.4	4.32	18.88	3.36	18.8	14.24	1.2	0.56	1.68	14.8	7.92	9.12	81	18.1113	14952	15430.7	0	0	0	0	0	[0]	0	0	0	0	0	0	0	0	0
15	15000	1	0.35	0.75	47.5	female abc	10	10	TRUE	150	120	240	6	36	TRUE	Generic	Addis Ababa	TRUE	0.4	4.32	18.88	3.36	18.8	14.24	1.2	0.56	1.68	14.8	7.92	9.12	76	3.29425	14753	15252.7	0	0	0	0	0	[0]	0	0	0	0	0	0	0	0	0
5	15000	1	0.35	0.75	47.5	female abc	10	10	TRUE	150	120	240	6	36	TRUE	Generic	Addis Ababa	TRUE	0.4	4.32	18.88	3.36	18.8	14.24	1.2	0.56	1.68	14.8	7.92	9.12	117	17.5492	10935	11322.8	0	0	0	0	0	[0]	0	0	0	0	0	0	0	0	0
6	15000	1	0.35	0.75	47.5	female abc	10	10	TRUE	150	120	240	6	36	TRUE	Generic	Addis Ababa	TRUE	0.4	4.32	18.88	3.36	18.8	14.24	1.2	0.56	1.68	14.8	7.92	9.12	94	23.5447	14241	13672.3	0	0	0	0	0	[0]	0	0	0	0	0	0	0	0	0
12	15000	1	0.35	0.75	47.5	female abc	10	10	TRUE	150	120	240	6	36	TRUE	Generic	Addis Ababa	TRUE	0.4	4.32	18.88	3.36	18.8	14.24	1.2	0.56	1.68	14.8	7.92	9.12	86	12.4697	15245	14366	0	0	0	0	0	[0]	0	0	0	0	0	0	0	0	0
1	15000	1	0.35	0.75	47.5	female abc	10	10	TRUE	150	120	240	6	36	TRUE	Generic	Addis Ababa	TRUE	0.4	4.32	18.88	3.36	18.8	14.24	1.2	0.56	1.68	14.8	7.92	9.12	90	2.10337	12789	14275.3	0	0	0	0	0	[0]	0	0	0	0	0	0	0	0	0
2	15000	1	0.35	0.75	47.5	female abc	10	10	TRUE	150	120	240	6	36	TRUE	Generic	Addis Ababa	TRUE	0.4	4.32	18.88	3.36	18.8	14.24	1.2	0.56	1.68	14.8	7.92	9.12	88	3.10372	13951	14358.4	0	0	0	0	0	[0]	0	0	0	0	0	0	0	0	0
16	15000	1	0.35	0.75	47.5	female abc	10	10	TRUE	150	120	240	6	36	TRUE	Generic	Addis Ababa	TRUE	0.4	4.32	18.88	3.36	18.8	14.24	1.2	0.56	1.68	14.8	7.92	9.12	85	19.4531	15982	14387.8	0	0	0	0	0	[0]	0	0	0	0	0	0	0	0	0
3	15000	1	0.35	0.75	47.5	female abc	10	10	TRUE	150	120	240	6	36	TRUE	Generic	Addis Ababa	TRUE	0.4	4.32	18.88	3.36	18.8	14.24	1.2	0.56	1.68	14.8	7.92	9.12	85	19.8099	15780	14311.8	0	0	0	0	0	[0]	0	0	0	0	0	0	0	0	0
7	15000	1	0.35	0.75	47.5	female abc	10	10	TRUE	150	120	240	6	36	TRUE	Generic	Addis Ababa	TRUE	0.4	4.32	18.88	3.36	18.8	14.24	1.2	0.56	1.68	14.8	7.92	9.12	86	13.4114	15539	14599.2	0	0	0	0	0	[0]	0	0	0	0	0	0	0	0	0
11	15000	1	0.35	0.75	47.5	female abc	10	10	TRUE	150	120	240	6	36	TRUE	Generic	Addis Ababa	TRUE	0.4	4.32	18.88	3.36	18.8	14.24	1.2	0.56	1.68	14.8	7.92	9.12	87	6.21404	13904	13727.9	0	0	0	0	0	[0]	0	0	0	0	0	0	0	0	0
9	15000	1	0.35	0.75	47.5	female abc	10	10	TRUE	150	120	240	6	36	TRUE	Generic	Addis Ababa	TRUE	0.4	4.32	18.88	3.36	18.8	14.24	1.2	0.56	1.68	14.8	7.92	9.12	84	25.5085	15979	14129.9	0	0	0	0	0	[0]	0	0	0	0	0	0	0	0	0
5	15000	1	0.35	0.75	47.5	female abc	10	10	TRUE	150	120	240	6	36	TRUE	Generic	Addis Ababa	TRUE	0.4	4.32	18.88	3.36	18.8	14.24	1.2	0.56	1.68	14.8	7.92	9.12	118	23.6692	11741	11328.9	0	0	0	0	0	[0]	0	0	0	0	0	0	0	0	0
8	15000	1	0.35	0.75	47.5	female abc	10	10	TRUE	150	120	240	6	36	TRUE	Generic	Addis Ababa	TRUE	0.4	4.32	18.88	3.36	18.8	14.24	1.2	0.56	1.68	14.8	7.92	9.12	81	17.3455	14436	14846.8	0	0	0	0	0	[0]	0	0	0	0	0	0	0	0	0
10	15000	1	0.35	0.75	47.5	female abc	10	10	TRUE	150	120	240	6	36	TRUE	Generic	Addis Ababa	TRUE	0.4	4.32	18.88	3.36	18.8	14.24	1.2	0.56	1.68	14.8	7.92	9.12	86	13.1484	15036	14097	0	0	0	0	0	[0]	0	0	0	0	0	0	0	0	0
1	15000	1	0.35	0.75	47.5	female abc	10	10	TRUE	150	120	240	6	36	TRUE	Generic	Addis Ababa	TRUE	0.4	4.32	18.88	3.36	18.8	14.24	1.2	0.56	1.68	14.8	7.92	9.12	91	5.01538	12681	14277.7	0	0	0	0	0	[0]	0	0	0	0	0	0	0	0	0
4	15000	1	0.35	0.75	47.5	female abc	10	10	TRUE	150	120	240	6	36	TRUE	Generic	Addis Ababa	TRUE	0.4	4.32	18.88	3.36	18.8	14.24	1.2	0.56	1.68	14.8	7.92	9.12	79	5.17068	13886	15659.8	0	0	0	0	0	[0]	0	0	0	0	0	0	0	0	0
15	15000	1	0.35	0.75	47.5	female abc	10	10	TRUE	150	120	240	6	36	TRUE	Generic	Addis Ababa	TRUE	0.4	4.32	18.88	3.36	18.8	14.24	1.2	0.56	1.68	14.8	7.92	9.12	77	1.85407	14185	15260.8	0	0	0	0	0	[0]	0	0	0	0	0	0	0	0	0
14	15000	1	0.35	0.75	47.5	female abc	10	10	TRUE	150	120	240	6	36	TRUE	Generic	Addis Ababa	TRUE	0.4	4.32	18.88	3.36	18.8	14.24	1.2	0.56	1.68	14.8	7.92	9.12	82	24.429	16112	15436.6	0	0	0	0	0	[0]	0	0	0	0	0	0	0	0	0
12	15000	1	0.35	0.75	47.5	female abc	10	10	TRUE	150	120	240	6	36	TRUE	Generic	Addis Ababa	TRUE	0.4	4.32	18.88	3.36	18.8	14.24	1.2	0.56	1.68	14.8	7.92	9.12	87	6.78655	14514	14362.6	0	0	0	0	0	[0]	0	0	0	0	0	0	0	0	0
2	15000	1	0.35	0.75	47.5	female abc	10	10	TRUE	150	120	240	6	36	TRUE	Generic	Addis Ababa	TRUE	0.4	4.32	18.88	3.36	18.8	14.24	1.2	0.56	1.68	14.8	7.92	9.12	89	1.83342	13363	14368.8	0	0	0	0	0	[0]	0	0	0	0	0	0	0	0	0
13	15000	1	0.35	0.75	47.5	female abc	10	10	TRUE	150	120	240	6	36	TRUE	Generic	Addis Ababa	TRUE	0.4	4.32	18.88	3.36	18.8	14.24	1.2	0.56	1.68	14.8	7.92	9.12	85	19.6818	15715	14165.2	0	0	0	0	0	[0]	0	0	0	0	0	0	0	0	0
6	15000	1	0.35	0.75	47.5	female abc	10	10	TRUE	150	120	240	6	36	TRUE	Generic	Addis Ababa	TRUE	0.4	4.32	18.88	3.36	18.8	14.24	1.2	0.56	1.68	14.8	7.92	9.12	95	26.0757	15037	13674.9	0	0	0	0	0	[0]	0	0	0	0	0	0	0	0	0
16	15000	1	0.35	0.75	47.5	female abc	10	10	TRUE	150	120	240	6	36	TRUE	Generic	Addis Ababa	TRUE	0.4	4.32	18.88	3.36	18.8	14.24	1.2	0.56	1.68	14.8	7.92	9.12	86	12.7228	15319	14395.8	0	0	0	0	0	[0]	0	0	0	0	0	0	0	0	0
3	15000	1	0.35	0.75	47.5	female abc	10	10	TRUE	150	120	240	6	36	TRUE	Generic	Addis Ababa	TRUE	0.4	4.32	18.88	3.36	18.8	14.24	1.2	0.56	1.68	14.8	7.92	9.12	86	12.5378	15194	14307.2	0	0	0	0	0	[0]	0	0	0	0	0	0	0	0	0
5	15000	1	0.35	0.75	47.5	female abc	10	10	TRUE	150	120	240	6	36	TRUE	Generic	Addis Ababa	TRUE	0.4	4.32	18.88	3.36	18.8	14.24	1.2	0.56	1.68	14.8	7.92	9.12	119	26.6111	12476	11338	0	0	0	0	0	[0]	0	0	0	0	0	0	0	0	0
11	15000	1	0.35	0.75	47.5	female abc	10	10	TRUE	150	120	240	6	36	TRUE	Generic	Addis Ababa	TRUE	0.4	4.32	18.88	3.36	18.8	14.24	1.2	0.56	1.68	14.8	7.92	9.12	88	3.01436	13303	13728.6	0	0	0	0	0	[0]	0	0	0	0	0	0	0	0	0
7	15000	1	0.35	0.75	47.5	female abc	10	10	TRUE	150	120	240	6	36	TRUE	Generic	Addis Ababa	TRUE	0.4	4.32	18.88	3.36	18.8	14.24	1.2	0.56	1.68	14.8	7.92	9.12	87	7.37898	14853	14605.1	0	0	0	0	0	[0]	0	0	0	0	0	0	0	0	0
10	15000	1	0.35	0.75	47.5	female abc	10	10	TRUE	150	120	240	6	36	TRUE	Generic	Addis Ababa	TRUE	0.4	4.32	18.88	3.36	18.8	14.24	1.2	0.56	1.68	14.8	7.92	9.12	87	6.88282	14311	14096.5	0	0	0	0	0	[0]	0	0	0	0	0	0	0	0	0
1	15000	1	0.35	0.75	47.5	female abc	10	10	TRUE	150	120	240	6	36	TRUE	Generic	Addis Ababa	TRUE	0.4	4.32	18.88	3.36	18.8	14.24	1.2	0.56	1.68	14.8	7.92	9.12	92	11.0633	13007	14281.1	0	0	0	0	0	[0]	0	0	0	0	0	0	0	0	0
9	15000	1	0.35	0.75	47.5	female abc	10	10	TRUE	150	120	240	6	36	TRUE	Generic	Addis Ababa	TRUE	0.4	4.32	18.88	3.36	18.8	14.24	1.2	0.56	1.68	14.8	7.92	9.12	85	20.1493	15678	14140.2	0	0	0	0	0	[0]	0	0	0	0	0	0	0	0	0
4	15000	1	0.35	0.75	47.5	female abc	10	10	TRUE	150	120	240	6	36	TRUE	Generic	Addis Ababa	TRUE	0.4	4.32	18.88	3.36	18.8	14.24	1.2	0.56	1.68	14.8	7.92	9.12	80	11.0778	14344	15676	0	0	0	0	0	[0]	0	0	0	0	0	0	0	0	0
8	15000	1	0.35	0.75	47.5	female abc	10	10	TRUE	150	120	240	6	36	TRUE	Generic	Addis Ababa	TRUE	0.4	4.32	18.88	3.36	18.8	14.24	1.2	0.56	1.68	14.8	7.92	9.12	82	23.702	15543	14861.1	0	0	0	0	0	[0]	0	0	0	0	0	0	0	0	0
2	15000	1	0.35	0.75	47.5	female abc	10	10	TRUE	150	120	240	6	36	TRUE	Generic	Addis Ababa	TRUE	0.4	4.32	18.88	3.36	18.8	14.24	1.2	0.56	1.68	14.8	7.92	9.12	90	2.25901	12926	14377.1	0	0	0	0	0	[0]	0	0	0	0	0	0	0	0	0
15	15000	1	0.35	0.75	47.5	female abc	10	10	TRUE	150	120	240	6	36	TRUE	Generic	Addis Ababa	TRUE	0.4	4.32	18.88	3.36	18.8	14.24	1.2	0.56	1.68	14.8	7.92	9.12	78	2.46152	13772	15269.7	0	0	0	0	0	[0]	0	0	0	0	0	0	0	0	0
5	15000	1	0.35	0.75	47.5	female abc	10	10	TRUE	150	120	240	6	36	TRUE	Generic	Addis Ababa	TRUE	0.4	4.32	18.88	3.36	18.8	14.24	1.2	0.56	1.68	14.8	7.92	9.12	120	24.9115	12717	11342	0	0	0	0	0	[0]	0	0	0	0	0	0	0	0	0
14	15000	1	0.35	0.75	47.5	female abc	10	10	TRUE	150	120	240	6	36	TRUE	Generic	Addis Ababa	TRUE	0.4	4.32	18.88	3.36	18.8	14.24	1.2	0.56	1.68	14.8	7.92	9.12	83	27.2195	17076	15448.5	0	0	0	0	0	[0]	0	0	0	0	0	0	0	0	0
12	15000	1	0.35	0.75	47.5	female abc	10	10	TRUE	150	120	240	6	36	TRUE	Generic	Addis Ababa	TRUE	0.4	4.32	18.88	3.36	18.8	14.24	1.2	0.56	1.68	14.8	7.92	9.12	88	3.17598	13854	14358.2	0	0	0	0	0	[0]	0	0	0	0	0	0	0	0	0
6	15000	1	0.35	0.75	47.5	female abc	10	10	TRUE	150	120	240	6	36	TRUE	Generic	Addis Ababa	TRUE	0.4	4.32	18.88	3.36	18.8	14.24	1.2	0.56	1.68	14.8	7.92	9.12	96	24.5672	15366	13682.7	0	0	0	0	0	[0]	0	0	0	0	0	0	0	0	0
11	15000	1	0.35	0.75	47.5	female abc	10	10	TRUE	150	120	240	6	36	TRUE	Generic	Addis Ababa	TRUE	0.4	4.32	18.88	3.36	18.8	14.24	1.2	0.56	1.68	14.8	7.92	9.12	89	1.77566	12784	13730.1	0	0	0	0	0	[0]	0	0	0	0	0	0	0	0	0
13	15000	1	0.35	0.75	47.5	female abc	10	10	TRUE	150	120	240	6	36	TRUE	Generic	Addis Ababa	TRUE	0.4	4.32	18.88	3.36	18.8	14.24	1.2	0.56	1.68	14.8	7.92	9.12	86	12.6875	15133	14175.2	0	0	0	0	0	[0]	0	0	0	0	0	0	0	0	0
16	15000	1	0.35	0.75	47.5	female abc	10	10	TRUE	150	120	240	6	36	TRUE	Generic	Addis Ababa	TRUE	0.4	4.32	18.88	3.36	18.8	14.24	1.2	0.56	1.68	14.8	7.92	9.12	87	6.75499	14567	14401	0	0	0	0	0	[0]	0	0	0	0	0	0	0	0	0
7	15000	1	0.35	0.75	47.5	female abc	10	10	TRUE	150	120	240	6	36	TRUE	Generic	Addis Ababa	TRUE	0.4	4.32	18.88	3.36	18.8	14.24	1.2	0.56	1.68	14.8	7.92	9.12	88	3.49487	14135	14607.9	0	0	0	0	0	[0]	0	0	0	0	0	0	0	0	0
3	15000	1	0.35	0.75	47.5	female abc	10	10	TRUE	150	120	240	6	36	TRUE	Generic	Addis Ababa	TRUE	0.4	4.32	18.88	3.36	18.8	14.24	1.2	0.56	1.68	14.8	7.92	9.12	87	6.57351	14528	14302	0	0	0	0	0	[0]	0	0	0	0	0	0	0	0	0
1	15000	1	0.35	0.75	47.5	female abc	10	10	TRUE	150	120	240	6	36	TRUE	Generic	Addis Ababa	TRUE	0.4	4.32	18.88	3.36	18.8	14.24	1.2	0.56	1.68	14.8	7.92	9.12	93	18.3562	13870	14287.9	0	0	0	0	0	[0]	0	0	0	0	0	0	0	0	0
10	15000	1	0.35	0.75	47.5	female abc	10	10	TRUE	150	120	240	6	36	TRUE	Generic	Addis Ababa	TRUE	0.4	4.32	18.88	3.36	18.8	14.24	1.2	0.56	1.68	14.8	7.92	9.12	88	3.22062	13693	14099.7	0	0	0	0	0	[0]	0	0	0	0	0	0	0	0	0
2	15000	1	0.35	0.75	47.5	female abc	10	10	TRUE	150	120	240	6	36	TRUE	Generic	Addis Ababa	TRUE	0.4	4.32	18.88	3.36	18.8	14.24	1.2	0.56	1.68	14.8	7.92	9.12	91	4.91291	12803	14379.3	0	0	0	0	0	[0]	0	0	0	0	0	0	0	0	0
4	15000	1	0.35	0.75	47.5	female abc	10	10	TRUE	150	120	240	6	36	TRUE	Generic	Addis Ababa	TRUE	0.4	4.32	18.88	3.36	18.8	14.24	1.2	0.56	1.68	14.8	7.92	9.12	81	18.448	15232	15688.9	0	0	0	0	0	[0]	0	0	0	0	0	0	0	0	0
15	15000	1	0.35	0.75	47.5	female abc	10	10	TRUE	150	120	240	6	36	TRUE	Generic	Addis Ababa	TRUE	0.4	4.32	18.88	3.36	18.8	14.24	1.2	0.56	1.68	14.8	7.92	9.12	79	5.08562	13607	15272.6	0	0	0	0	0	[0]	0	0	0	0	0	0	0	0	0
12	15000	1	0.35	0.75	47.5	female abc	10	10	TRUE	150	120	240	6	36	TRUE	Generic	Addis Ababa	TRUE	0.4	4.32	18.88	3.36	18.8	14.24	1.2	0.56	1.68	14.8	7.92	9.12	89	1.8984	13327	14359.3	0	0	0	0	0	[0]	0	0	0	0	0	0	0	0	0
9	15000	1	0.35	0.75	47.5	female abc	10	10	TRUE	150	120	240	6	36	TRUE	Generic	Addis Ababa	TRUE	0.4	4.32	18.88	3.36	18.8	14.24	1.2	0.56	1.68	14.8	7.92	9.12	86	13.189	15058	14148.2	0	0	0	0	0	[0]	0	0	0	0	0	0	0	0	0
11	15000	1	0.35	0.75	47.5	female abc	10	10	TRUE	150	120	240	6	36	TRUE	Generic	Addis Ababa	TRUE	0.4	4.32	18.88	3.36	18.8	14.24	1.2	0.56	1.68	14.8	7.92	9.12	90	2.12457	12379	13724.9	0	0	0	0	0	[0]	0	0	0	0	0	0	0	0	0
8	15000	1	0.35	0.75	47.5	female abc	10	10	TRUE	150	120	240	6	36	TRUE	Generic	Addis Ababa	TRUE	0.4	4.32	18.88	3.36	18.8	14.24	1.2	0.56	1.68	14.8	7.92	9.12	83	26.5273	16451	14877.3	0	0	0	0	0	[0]	0	0	0	0	0	0	0	0	0
16	15000	1	0.35	0.75	47.5	female abc	10	10	TRUE	150	120	240	6	36	TRUE	Generic	Addis Ababa	TRUE	0.4	4.32	18.88	3.36	18.8	14.24	1.2	0.56	1.68	14.8	7.92	9.12	88	3.20721	13875	14402.8	0	0	0	0	0	[0]	0	0	0	0	0	0	0	0	0
7	15000	1	0.35	0.75	47.5	female abc	10	10	TRUE	150	120	240	6	36	TRUE	Generic	Addis Ababa	TRUE	0.4	4.32	18.88	3.36	18.8	14.24	1.2	0.56	1.68	14.8	7.92	9.12	89	2.07269	13509	14615.2	0	0	0	0	0	[0]	0	0	0	0	0	0	0	0	0
6	15000	1	0.35	0.75	47.5	female abc	10	10	TRUE	150	120	240	6	36	TRUE	Generic	Addis Ababa	TRUE	0.4	4.32	18.88	3.36	18.8	14.24	1.2	0.56	1.68	14.8	7.92	9.12	97	19.2048	15090	13687.3	0	0	0	0	0	[0]	0	0	0	0	0	0	0	0	0
10	15000	1	0.35	0.75	47.5	female abc	10	10	TRUE	150	120	240	6	36	TRUE	Generic	Addis Ababa	TRUE	0.4	4.32	18.88	3.36	18.8	14.24	1.2	0.56	1.68	14.8	7.92	9.12	89	1.8308	13109	14103.6	0	0	0	0	0	[0]	0	0	0	0	0	0	0	0	0
3	15000	1	0.35	0.75	47.5	female abc	10	10	TRUE	150	120	240	6	36	TRUE	Generic	Addis Ababa	TRUE	0.4	4.32	18.88	3.36	18.8	14.24	1.2	0.56	1.68	14.8	7.92	9.12	88	3.23676	13841	14297.5	0	0	0	0	0	[0]	0	0	0	0	0	0	0	0	0
14	15000	1	0.35	0.75	47.5	female abc	10	10	TRUE	150	120	240	6	36	TRUE	Generic	Addis Ababa	TRUE	0.4	4.32	18.88	3.36	18.8	14.24	1.2	0.56	1.68	14.8	7.92	9.12	84	25.5734	17440	15464.2	0	0	0	0	0	[0]	0	0	0	0	0	0	0	0	0
13	15000	1	0.35	0.75	47.5	female abc	10	10	TRUE	150	120	240	6	36	TRUE	Generic	Addis Ababa	TRUE	0.4	4.32	18.88	3.36	18.8	14.24	1.2	0.56	1.68	14.8	7.92	9.12	87	6.94157	14478	14188.6	0	0	0	0	0	[0]	0	0	0	0	0	0	0	0	0
1	15000	1	0.35	0.75	47.5	female abc	10	10	TRUE	150	120	240	6	36	TRUE	Generic	Addis Ababa	TRUE	0.4	4.32	18.88	3.36	18.8	14.24	1.2	0.56	1.68	14.8	7.92	9.12	94	24.7224	14950	14302.2	0	0	0	0	0	[0]	0	0	0	0	0	0	0	0	0
2	15000	1	0.35	0.75	47.5	female abc	10	10	TRUE	150	120	240	6	36	TRUE	Generic	Addis Ababa	TRUE	0.4	4.32	18.88	3.36	18.8	14.24	1.2	0.56	1.68	14.8	7.92	9.12	92	10.4643	13159	14382.3	0	0	0	0	0	[0]	0	0	0	0	0	0	0	0	0
12	15000	1	0.35	0.75	47.5	female abc	10	10	TRUE	150	120	240	6	36	TRUE	Generic	Addis Ababa	TRUE	0.4	4.32	18.88	3.36	18.8	14.24	1.2	0.56	1.68	14.8	7.92	9.12	90	2.26921	12912	14358.9	0	0	0	0	0	[0]	0	0	0	0	0	0	0	0	0
11	15000	1	0.35	0.75	47.5	female abc	10	10	TRUE	150	120	240	6	36	TRUE	Generic	Addis Ababa	TRUE	0.4	4.32	18.88	3.36	18.8	14.24	1.2	0.56	1.68	14.8	7.92	9.12	91	4.6786	12290	13719	0	0	0	0	0	[0]	0	0	0	0	0	0	0	0	0
15	15000	1	0.35	0.75	47.5	female abc	10	10	TRUE	150	120	240	6	36	TRUE	Generic	Addis Ababa	TRUE	0.4	4.32	18.88	3.36	18.8	14.24	1.2	0.56	1.68	14.8	7.92	9.12	80	10.767	14015	15279.9	0	0	0	0	0	[0]	0	0	0	0	0	0	0	0	0
9	15000	1	0.35	0.75	47.5	female abc	10	10	TRUE	150	120	240	6	36	TRUE	Generic	Addis Ababa	TRUE	0.4	4.32	18.88	3.36	18.8	14.24	1.2	0.56	1.68	14.8	7.92	9.12	87	7.03332	14346	14156.4	0	0	0	0	0	[0]	0	0	0	0	0	0	0	0	0
7	15000	1	0.35	0.75	47.5	female abc	10	10	TRUE	150	120	240	6	36	TRUE	Generic	Addis Ababa	TRUE	0.4	4.32	18.88	3.36	18.8	14.24	1.2	0.56	1.68	14.8	7.92	9.12	90	2.57294	13059	14618.7	0	0	0	0	0	[0]	0	0	0	0	0	0	0	0	0
16	15000	1	0.35	0.75	47.5	female abc	10	10	TRUE	150	120	240	6	36	TRUE	Generic	Addis Ababa	TRUE	0.4	4.32	18.88	3.36	18.8	14.24	1.2	0.56	1.68	14.8	7.92	9.12	89	2.04051	13281	14401.6	0	0	0	0	0	[0]	0	0	0	0	0	0	0	0	0
4	15000	1	0.35	0.75	47.5	female abc	10	10	TRUE	150	120	240	6	36	TRUE	Generic	Addis Ababa	TRUE	0.4	4.32	18.88	3.36	18.8	14.24	1.2	0.56	1.68	14.8	7.92	9.12	82	24.7121	16324	15697.1	0	0	0	0	0	[0]	0	0	0	0	0	0	0	0	0
3	15000	1	0.35	0.75	47.5	female abc	10	10	TRUE	150	120	240	6	36	TRUE	Generic	Addis Ababa	TRUE	0.4	4.32	18.88	3.36	18.8	14.24	1.2	0.56	1.68	14.8	7.92	9.12	89	1.83134	13269	14296.9	0	0	0	0	0	[0]	0	0	0	0	0	0	0	0	0
10	15000	1	0.35	0.75	47.5	female abc	10	10	TRUE	150	120	240	6	36	TRUE	Generic	Addis Ababa	TRUE	0.4	4.32	18.88	3.36	18.8	14.24	1.2	0.56	1.68	14.8	7.92	9.12	90	2.23587	12702	14108.2	0	0	0	0	0	[0]	0	0	0	0	0	0	0	0	0
13	15000	1	0.35	0.75	47.5	female abc	10	10	TRUE	150	120	240	6	36	TRUE	Generic	Addis Ababa	TRUE	0.4	4.32	18.88	3.36	18.8	14.24	1.2	0.56	1.68	14.8	7.92	9.12	88	3.37769	13826	14200.2	0	0	0	0	0	[0]	0	0	0	0	0	0	0	0	0
6	15000	1	0.35	0.75	47.5	female abc	10	10	TRUE	150	120	240	6	36	TRUE	Generic	Addis Ababa	TRUE	0.4	4.32	18.88	3.36	18.8	14.24	1.2	0.56	1.68	14.8	7.92	9.12	98	12.6201	14572	13693.3	0	0	0	0	0	[0]	0	0	0	0	0	0	0	0	0
8	15000	1	0.35	0.75	47.5	female abc	10	10	TRUE	150	120	240	6	36	TRUE	Generic	Addis Ababa	TRUE	0.4	4.32	18.88	3.36	18.8	14.24	1.2	0.56	1.68	14.8	7.92	9.12	84	24.9718	16823	14893.3	0	0	0	0	0	[0]	0	0	0	0	0	0	0	0	0
2	15000	1	0.35	0.75	47.5	female abc	10	10	TRUE	150	120	240	6	36	TRUE	Generic	Addis Ababa	TRUE	0.4	4.32	18.88	3.36	18.8	14.24	1.2	0.56	1.68	14.8	7.92	9.12	93	17.5488	13944	14389.4	0	0	0	0	0	[0]	0	0	0	0	0	0	0	0	0
1	15000	1	0.35	0.75	47.5	female abc	10	10	TRUE	150	120	240	6	36	TRUE	Generic	Addis Ababa	TRUE	0.4	4.32	18.88	3.36	18.8	14.24	1.2	0.56	1.68	14.8	7.92	9.12	95	27.381	15865	14313	0	0	0	0	0	[0]	0	0	0	0	0	0	0	0	0
14	15000	1	0.35	0.75	47.5	female abc	10	10	TRUE	150	120	240	6	36	TRUE	Generic	Addis Ababa	TRUE	0.4	4.32	18.88	3.36	18.8	14.24	1.2	0.56	1.68	14.8	7.92	9.12	85	20.0862	17161	15472.9	0	0	0	0	0	[0]	0	0	0	0	0	0	0	0	0
12	15000	1	0.35	0.75	47.5	female abc	10	10	TRUE	150	120	240	6	36	TRUE	Generic	Addis Ababa	TRUE	0.4	4.32	18.88	3.36	18.8	14.24	1.2	0.56	1.68	14.8	7.92	9.12	91	4.9457	12799	14359.6	0	0	0	0	0	[0]	0	0	0	0	0	0	0	0	0
11	15000	1	0.35	0.75	47.5	female abc	10	10	TRUE	150	120	240	6	36	TRUE	Generic	Addis Ababa	TRUE	0.4	4.32	18.88	3.36	18.8	14.24	1.2	0.56	1.68	14.8	7.92	9.12	92	9.7896	12595	13715.2	0	0	0	0	0	[0]	0	0	0	0	0	0	0	0	0
9	15000	1	0.35	0.75	47.5	female abc	10	10	TRUE	150	120	240	6	36	TRUE	Generic	Addis Ababa	TRUE	0.4	4.32	18.88	3.36	18.8	14.24	1.2	0.56	1.68	14.8	7.92	9.12	88	3.33698	13695	14163.2	0	0	0	0	0	[0]	0	0	0	0	0	0	0	0	0
7	15000	1	0.35	0.75	47.5	female abc	10	10	TRUE	150	120	240	6	36	TRUE	Generic	Addis Ababa	TRUE	0.4	4.32	18.88	3.36	18.8	14.24	1.2	0.56	1.68	14.8	7.92	9.12	91	5.52043	12970	14622.4	0	0	0	0	0	[0]	0	0	0	0	0	0	0	0	0
16	15000	1	0.35	0.75	47.5	female abc	10	10	TRUE	150	120	240	6	36	TRUE	Generic	Addis Ababa	TRUE	0.4	4.32	18.88	3.36	18.8	14.24	1.2	0.56	1.68	14.8	7.92	9.12	90	2.32992	12876	14400	0	0	0	0	0	[0]	0	0	0	0	0	0	0	0	0
3	15000	1	0.35	0.75	47.5	female abc	10	10	TRUE	150	120	240	6	36	TRUE	Generic	Addis Ababa	TRUE	0.4	4.32	18.88	3.36	18.8	14.24	1.2	0.56	1.68	14.8	7.92	9.12	90	2.23446	12889	14298.7	0	0	0	0	0	[0]	0	0	0	0	0	0	0	0	0
15	15000	1	0.35	0.75	47.5	female abc	10	10	TRUE	150	120	240	6	36	TRUE	Generic	Addis Ababa	TRUE	0.4	4.32	18.88	3.36	18.8	14.24	1.2	0.56	1.68	14.8	7.92	9.12	81	17.906	14900	15290.9	0	0	0	0	0	[0]	0	0	0	0	0	0	0	0	0
10	15000	1	0.35	0.75	47.5	female abc	10	10	TRUE	150	120	240	6	36	TRUE	Generic	Addis Ababa	TRUE	0.4	4.32	18.88	3.36	18.8	14.24	1.2	0.56	1.68	14.8	7.92	9.12	91	5.25067	12646	14115.3	0	0	0	0	0	[0]	0	0	0	0	0	0	0	0	0
13	15000	1	0.35	0.75	47.5	female abc	10	10	TRUE	150	120	240	6	36	TRUE	Generic	Addis Ababa	TRUE	0.4	4.32	18.88	3.36	18.8	14.24	1.2	0.56	1.68	14.8	7.92	9.12	89	1.8105	13256	14210.2	0	0	0	0	0	[0]	0	0	0	0	0	0	0	0	0
6	15000	1	0.35	0.75	47.5	female abc	10	10	TRUE	150	120	240	6	36	TRUE	Generic	Addis Ababa	TRUE	0.4	4.32	18.88	3.36	18.8	14.24	1.2	0.56	1.68	14.8	7.92	9.12	99	6.79647	13919	13699.5	0	0	0	0	0	[0]	0	0	0	0	0	0	0	0	0
4	15000	1	0.35	0.75	47.5	female abc	10	10	TRUE	150	120	240	6	36	TRUE	Generic	Addis Ababa	TRUE	0.4	4.32	18.88	3.36	18.8	14.24	1.2	0.56	1.68	14.8	7.92	9.12	83	27.2417	17264	15700.9	0	0	0	0	0	[0]	0	0	0	0	0	0	0	0	0
2	15000	1	0.35	0.75	47.5	female abc	10	10	TRUE	150	120	240	6	36	TRUE	Generic	Addis Ababa	TRUE	0.4	4.32	18.88	3.36	18.8	14.24	1.2	0.56	1.68	14.8	7.92	9.12	94	24.05	14973	14393	0	0	0	0	0	[0]	0	0	0	0	0	0	0	0	0
8	15000	1	0.35	0.75	47.5	female abc	10	10	TRUE	150	120	240	6	36	TRUE	Generic	Addis Ababa	TRUE	0.4	4.32	18.88	3.36	18.8	14.24	1.2	0.56	1.68	14.8	7.92	9.12	85	19.5488	16533	14903.8	0	0	0	0	0	[0]	0	0	0	0	0	0	0	0	0
5	15000	1	0.35	0.75	47.5	female abc	10	10	TRUE	150	120	240	6	36	TRUE	Generic	Addis Ababa	TRUE	0.4	4.32	18.88	3.36	18.8	14.24	1.2	0.56	1.68	14.8	7.92	9.12	121	19.5809	12502	11337.6	150	0	150	150	15.1745	[0 15.17452406437283]	1.19981	1.19981	0	0	0.099984	0.099984	12.5	0	0.199553
12	15000	1	0.35	0.75	47.5	female abc	10	10	TRUE	150	120	240	6	36	TRUE	Generic	Addis Ababa	TRUE	0.4	4.32	18.88	3.36	18.8	14.24	1.2	0.56	1.68	14.8	7.92	9.12	92	10.2779	13135	14359.8	0	0	0	0	0	[0]	0	0	0	0	0	0	0	0	0
11	15000	1	0.35	0.75	47.5	female abc	10	10	TRUE	150	120	240	6	36	TRUE	Generic	Addis Ababa	TRUE	0.4	4.32	18.88	3.36	18.8	14.24	1.2	0.56	1.68	14.8	7.92	9.12	93	17.0532	13411	13723.2	0	0	0	0	0	[0]	0	0	0	0	0	0	0	0	0
9	15000	1	0.35	0.75	47.5	female abc	10	10	TRUE	150	120	240	6	36	TRUE	Generic	Addis Ababa	TRUE	0.4	4.32	18.88	3.36	18.8	14.24	1.2	0.56	1.68	14.8	7.92	9.12	89	1.9861	13091	14167.2	0	0	0	0	0	[0]	0	0	0	0	0	0	0	0	0
1	15000	1	0.35	0.75	47.5	female abc	10	10	TRUE	150	120	240	6	36	TRUE	Generic	Addis Ababa	TRUE	0.4	4.32	18.88	3.36	18.8	14.24	1.2	0.56	1.68	14.8	7.92	9.12	96	25.7568	16252	14330.4	0	0	0	0	0	[0]	0	0	0	0	0	0	0	0	0
16	15000	1	0.35	0.75	47.5	female abc	10	10	TRUE	150	120	240	6	36	TRUE	Generic	Addis Ababa	TRUE	0.4	4.32	18.88	3.36	18.8	14.24	1.2	0.56	1.68	14.8	7.92	9.12	91	5.04505	12765	14397.8	0	0	0	0	0	[0]	0	0	0	0	0	0	0	0	0
3	15000	1	0.35	0.75	47.5	female abc	10	10	TRUE	150	120	240	6	36	TRUE	Generic	Addis Ababa	TRUE	0.4	4.32	18.88	3.36	18.8	14.24	1.2	0.56	1.68	14.8	7.92	9.12	91	4.65371	12764	14298	0	0	0	0	0	[0]	0	0	0	0	0	0	0	0	0
7	15000	1	0.35	0.75	47.5	female abc	10	10	TRUE	150	120	240	6	36	TRUE	Generic	Addis Ababa	TRUE	0.4	4.32	18.88	3.36	18.8	14.24	1.2	0.56	1.68	14.8	7.92	9.12	92	11.3442	13346	14626.3	0	0	0	0	0	[0]	0	0	0	0	0	0	0	0	0
14	15000	1	0.35	0.75	47.5	female abc	10	10	TRUE	150	120	240	6	36	TRUE	Generic	Addis Ababa	TRUE	0.4	4.32	18.88	3.36	18.8	14.24	1.2	0.56	1.68	14.8	7.92	9.12	86	12.9085	16431	15473.5	0	0	0	0	0	[0]	0	0	0	0	0	0	0	0	0
13	15000	1	0.35	0.75	47.5	female abc	10	10	TRUE	150	120	240	6	36	TRUE	Generic	Addis Ababa	TRUE	0.4	4.32	18.88	3.36	18.8	14.24	1.2	0.56	1.68	14.8	7.92	9.12	90	2.37148	12819	14218.1	0	0	0	0	0	[0]	0	0	0	0	0	0	0	0	0
10	15000	1	0.35	0.75	47.5	female abc	10	10	TRUE	150	120	240	6	36	TRUE	Generic	Addis Ababa	TRUE	0.4	4.32	18.88	3.36	18.8	14.24	1.2	0.56	1.68	14.8	7.92	9.12	92	10.7261	12987	14123	0	0	0	0	0	[0]	0	0	0	0	0	0	0	0	0
6	15000	1	0.35	0.75	47.5	female abc	10	10	TRUE	150	120	240	6	36	TRUE	Generic	Addis Ababa	TRUE	0.4	4.32	18.88	3.36	18.8	14.24	1.2	0.56	1.68	14.8	7.92	9.12	100	3.2467	13275	13704	0	0	0	0	0	[0]	0	0	0	0	0	0	0	0	0
15	15000	1	0.35	0.75	47.5	female abc	10	10	TRUE	150	120	240	6	36	TRUE	Generic	Addis Ababa	TRUE	0.4	4.32	18.88	3.36	18.8	14.24	1.2	0.56	1.68	14.8	7.92	9.12	82	24.3968	16039	15309	0	0	0	0	0	[0]	0	0	0	0	0	0	0	0	0
2	15000	1	0.35	0.75	47.5	female abc	10	10	TRUE	150	120	240	6	36	TRUE	Generic	Addis Ababa	TRUE	0.4	4.32	18.88	3.36	18.8	14.24	1.2	0.56	1.68	14.8	7.92	9.12	95	26.5322	15762	14388.2	0	0	0	0	0	[0]	0	0	0	0	0	0	0	0	0
12	15000	1	0.35	0.75	47.5	female abc	10	10	TRUE	150	120	240	6	36	TRUE	Generic	Addis Ababa	TRUE	0.4	4.32	18.88	3.36	18.8	14.24	1.2	0.56	1.68	14.8	7.92	9.12	93	17.3832	13910	14361	0	0	0	0	0	[0]	0	0	0	0	0	0	0	0	0
9	15000	1	0.35	0.75	47.5	female abc	10	10	TRUE	150	120	240	6	36	TRUE	Generic	Addis Ababa	TRUE	0.4	4.32	18.88	3.36	18.8	14.24	1.2	0.56	1.68	14.8	7.92	9.12	90	2.38133	12640	14169.7	0	0	0	0	0	[0]	0	0	0	0	0	0	0	0	0
11	15000	1	0.35	0.75	47.5	female abc	10	10	TRUE	150	120	240	6	36	TRUE	Generic	Addis Ababa	TRUE	0.4	4.32	18.88	3.36	18.8	14.24	1.2	0.56	1.68	14.8	7.92	9.12	94	22.6798	14277	13727.2	0	0	0	0	0	[0]	0	0	0	0	0	0	0	0	0
16	15000	1	0.35	0.75	47.5	female abc	10	10	TRUE	150	120	240	6	36	TRUE	Generic	Addis Ababa	TRUE	0.4	4.32	18.88	3.36	18.8	14.24	1.2	0.56	1.68	14.8	7.92	9.12	92	10.6498	13080	14392.4	0	0	0	0	0	[0]	0	0	0	0	0	0	0	0	0
7	15000	1	0.35	0.75	47.5	female abc	10	10	TRUE	150	120	240	6	36	TRUE	Generic	Addis Ababa	TRUE	0.4	4.32	18.88	3.36	18.8	14.24	1.2	0.56	1.68	14.8	7.92	9.12	93	18.9744	14235	14637.8	0	0	0	0	0	[0]	0	0	0	0	0	0	0	0	0
4	15000	1	0.35	0.75	47.5	female abc	10	10	TRUE	150	120	240	6	36	TRUE	Generic	Addis Ababa	TRUE	0.4	4.32	18.88	3.36	18.8	14.24	1.2	0.56	1.68	14.8	7.92	9.12	84	25.5505	17620	15700.1	0	0	0	0	0	[0]	0	0	0	0	0	0	0	0	0
8	15000	1	0.35	0.75	47.5	female abc	10	10	TRUE	150	120	240	6	36	TRUE	Generic	Addis Ababa	TRUE	0.4	4.32	18.88	3.36	18.8	14.24	1.2	0.56	1.68	14.8	7.92	9.12	86	12.7559	15875	14918.5	0	0	0	0	0	[0]	0	0	0	0	0	0	0	0	0
3	15000	1	0.35	0.75	47.5	female abc	10	10	TRUE	150	120	240	6	36	TRUE	Generic	Addis Ababa	TRUE	0.4	4.32	18.88	3.36	18.8	14.24	1.2	0.56	1.68	14.8	7.92	9.12	92	9.81262	13075	14295.1	0	0	0	0	0	[0]	0	0	0	0	0	0	0	0	0
1	15000	1	0.35	0.75	47.5	female abc	10	10	TRUE	150	120	240	6	36	TRUE	Generic	Addis Ababa	TRUE	0.4	4.32	18.88	3.36	18.8	14.24	1.2	0.56	1.68	14.8	7.92	9.12	97	20.1971	15933	14340.2	0	0	0	0	0	[0]	0	0	0	0	0	0	0	0	0
13	15000	1	0.35	0.75	47.5	female abc	10	10	TRUE	150	120	240	6	36	TRUE	Generic	Addis Ababa	TRUE	0.4	4.32	18.88	3.36	18.8	14.24	1.2	0.56	1.68	14.8	7.92	9.12	91	4.86708	12677	14225.2	0	0	0	0	0	[0]	0	0	0	0	0	0	0	0	0
6	15000	1	0.35	0.75	47.5	female abc	10	10	TRUE	150	120	240	6	36	TRUE	Generic	Addis Ababa	TRUE	0.4	4.32	18.88	3.36	18.8	14.24	1.2	0.56	1.68	14.8	7.92	9.12	101	1.69092	12715	13709.3	0	0	0	0	0	[0]	0	0	0	0	0	0	0	0	0
14	15000	1	0.35	0.75	47.5	female abc	10	10	TRUE	150	120	240	6	36	TRUE	Generic	Addis Ababa	TRUE	0.4	4.32	18.88	3.36	18.8	14.24	1.2	0.56	1.68	14.8	7.92	9.12	87	6.85169	15602	15466	0	0	0	0	0	[0]	0	0	0	0	0	0	0	0	0
10	15000	1	0.35	0.75	47.5	female abc	10	10	TRUE	150	120	240	6	36	TRUE	Generic	Addis Ababa	TRUE	0.4	4.32	18.88	3.36	18.8	14.24	1.2	0.56	1.68	14.8	7.92	9.12	93	18.1054	13808	14138.1	0	0	0	0	0	[0]	0	0	0	0	0	0	0	0	0
9	15000	1	0.35	0.75	47.5	female abc	10	10	TRUE	150	120	240	6	36	TRUE	Generic	Addis Ababa	TRUE	0.4	4.32	18.88	3.36	18.8	14.24	1.2	0.56	1.68	14.8	7.92	9.12	91	5.27362	12572	14176.2	0	0	0	0	0	[0]	0	0	0	0	0	0	0	0	0
15	15000	1	0.35	0.75	47.5	female abc	10	10	TRUE	150	120	240	6	36	TRUE	Generic	Addis Ababa	TRUE	0.4	4.32	18.88	3.36	18.8	14.24	1.2	0.56	1.68	14.8	7.92	9.12	83	26.7364	17018	15332.3	0	0	0	0	0	[0]	0	0	0	0	0	0	0	0	0
12	15000	1	0.35	0.75	47.5	female abc	10	10	TRUE	150	120	240	6	36	TRUE	Generic	Addis Ababa	TRUE	0.4	4.32	18.88	3.36	18.8	14.24	1.2	0.56	1.68	14.8	7.92	9.12	94	23.5871	14881	14359.1	0	0	0	0	0	[0]	0	0	0	0	0	0	0	0	0
2	15000	1	0.35	0.75	47.5	female abc	10	10	TRUE	150	120	240	6	36	TRUE	Generic	Addis Ababa	TRUE	0.4	4.32	18.88	3.36	18.8	14.24	1.2	0.56	1.68	14.8	7.92	9.12	96	25.1073	16079	14388.7	0	0	0	0	0	[0]	0	0	0	0	0	0	0	0	0
16	15000	1	0.35	0.75	47.5	female abc	10	10	TRUE	150	120	240	6	36	TRUE	Generic	Addis Ababa	TRUE	0.4	4.32	18.88	3.36	18.8	14.24	1.2	0.56	1.68	14.8	7.92	9.12	93	18.1603	13926	14393	0	0	0	0	0	[0]	0	0	0	0	0	0	0	0	0
13	15000	1	0.35	0.75	47.5	female abc	10	10	TRUE	150	120	240	6	36	TRUE	Generic	Addis Ababa	TRUE	0.4	4.32	18.88	3.36	18.8	14.24	1.2	0.56	1.68	14.8	7.92	9.12	92	10.1462	13000	14232.5	0	0	0	0	0	[0]	0	0	0	0	0	0	0	0	0
11	15000	1	0.35	0.75	47.5	female abc	10	10	TRUE	150	120	240	6	36	TRUE	Generic	Addis Ababa	TRUE	0.4	4.32	18.88	3.36	18.8	14.24	1.2	0.56	1.68	14.8	7.92	9.12	95	25.364	15108	13737.7	0	0	0	0	0	[0]	0	0	0	0	0	0	0	0	0
3	15000	1	0.35	0.75	47.5	female abc	10	10	TRUE	150	120	240	6	36	TRUE	Generic	Addis Ababa	TRUE	0.4	4.32	18.88	3.36	18.8	14.24	1.2	0.56	1.68	14.8	7.92	9.12	93	17.2357	13884	14300.4	0	0	0	0	0	[0]	0	0	0	0	0	0	0	0	0
6	15000	1	0.35	0.75	47.5	female abc	10	10	TRUE	150	120	240	6	36	TRUE	Generic	Addis Ababa	TRUE	0.4	4.32	18.88	3.36	18.8	14.24	1.2	0.56	1.68	14.8	7.92	9.12	102	2.27842	12377	13714.5	0	0	0	0	0	[0]	0	0	0	0	0	0	0	0	0
7	15000	1	0.35	0.75	47.5	female abc	10	10	TRUE	150	120	240	6	36	TRUE	Generic	Addis Ababa	TRUE	0.4	4.32	18.88	3.36	18.8	14.24	1.2	0.56	1.68	14.8	7.92	9.12	94	25.6031	15338	14651.3	0	0	0	0	0	[0]	0	0	0	0	0	0	0	0	0
8	15000	1	0.35	0.75	47.5	female abc	10	10	TRUE	150	120	240	6	36	TRUE	Generic	Addis Ababa	TRUE	0.4	4.32	18.88	3.36	18.8	14.24	1.2	0.56	1.68	14.8	7.92	9.12	87	6.81249	15178	14934.2	0	0	0	0	0	[0]	0	0	0	0	0	0	0	0	0
1	15000	1	0.35	0.75	47.5	female abc	10	10	TRUE	150	120	240	6	36	TRUE	Generic	Addis Ababa	TRUE	0.4	4.32	18.88	3.36	18.8	14.24	1.2	0.56	1.68	14.8	7.92	9.12	98	13.0946	15304	14344.6	0	0	0	0	0	[0]	0	0	0	0	0	0	0	0	0
4	15000	1	0.35	0.75	47.5	female abc	10	10	TRUE	150	120	240	6	36	TRUE	Generic	Addis Ababa	TRUE	0.4	4.32	18.88	3.36	18.8	14.24	1.2	0.56	1.68	14.8	7.92	9.12	85	20.0808	17325	15695	0	0	0	0	0	[0]	0	0	0	0	0	0	0	0	0
14	15000	1	0.35	0.75	47.5	female abc	10	10	TRUE	150	120	240	6	36	TRUE	Generic	Addis Ababa	TRUE	0.4	4.32	18.88	3.36	18.8	14.24	1.2	0.56	1.68	14.8	7.92	9.12	88	3.22233	14865	15462.6	0	0	0	0	0	[0]	0	0	0	0	0	0	0	0	0
10	15000	1	0.35	0.75	47.5	female abc	10	10	TRUE	150	120	240	6	36	TRUE	Generic	Addis Ababa	TRUE	0.4	4.32	18.88	3.36	18.8	14.24	1.2	0.56	1.68	14.8	7.92	9.12	94	24.2112	14737	14152.8	0	0	0	0	0	[0]	0	0	0	0	0	0	0	0	0
9	15000	1	0.35	0.75	47.5	female abc	10	10	TRUE	150	120	240	6	36	TRUE	Generic	Addis Ababa	TRUE	0.4	4.32	18.88	3.36	18.8	14.24	1.2	0.56	1.68	14.8	7.92	9.12	92	11.147	12999	14189.4	0	0	0	0	0	[0]	0	0	0	0	0	0	0	0	0
6	15000	1	0.35	0.75	47.5	female abc	10	10	TRUE	150	120	240	6	36	TRUE	Generic	Addis Ababa	TRUE	0.4	4.32	18.88	3.36	18.8	14.24	1.2	0.56	1.68	14.8	7.92	9.12	103	5.02721	12313	13722.5	0	0	0	0	0	[0]	0	0	0	0	0	0	0	0	0
13	15000	1	0.35	0.75	47.5	female abc	10	10	TRUE	150	120	240	6	36	TRUE	Generic	Addis Ababa	TRUE	0.4	4.32	18.88	3.36	18.8	14.24	1.2	0.56	1.68	14.8	7.92	9.12	93	17.4311	13866	14247.5	0	0	0	0	0	[0]	0	0	0	0	0	0	0	0	0
2	15000	1	0.35	0.75	47.5	female abc	10	10	TRUE	150	120	240	6	36	TRUE	Generic	Addis Ababa	TRUE	0.4	4.32	18.88	3.36	18.8	14.24	1.2	0.56	1.68	14.8	7.92	9.12	97	19.7917	15845	14388.9	0	0	0	0	0	[0]	0	0	0	0	0	0	0	0	0
12	15000	1	0.35	0.75	47.5	female abc	10	10	TRUE	150	120	240	6	36	TRUE	Generic	Addis Ababa	TRUE	0.4	4.32	18.88	3.36	18.8	14.24	1.2	0.56	1.68	14.8	7.92	9.12	95	26.1783	15700	14353.2	0	0	0	0	0	[0]	0	0	0	0	0	0	0	0	0
16	15000	1	0.35	0.75	47.5	female abc	10	10	TRUE	150	120	240	6	36	TRUE	Generic	Addis Ababa	TRUE	0.4	4.32	18.88	3.36	18.8	14.24	1.2	0.56	1.68	14.8	7.92	9.12	94	24.3842	15022	14394.3	0	0	0	0	0	[0]	0	0	0	0	0	0	0	0	0
3	15000	1	0.35	0.75	47.5	female abc	10	10	TRUE	150	120	240	6	36	TRUE	Generic	Addis Ababa	TRUE	0.4	4.32	18.88	3.36	18.8	14.24	1.2	0.56	1.68	14.8	7.92	9.12	94	23.4451	14856	14308.6	0	0	0	0	0	[0]	0	0	0	0	0	0	0	0	0
8	15000	1	0.35	0.75	47.5	female abc	10	10	TRUE	150	120	240	6	36	TRUE	Generic	Addis Ababa	TRUE	0.4	4.32	18.88	3.36	18.8	14.24	1.2	0.56	1.68	14.8	7.92	9.12	88	2.9799	14430	14941.3	0	0	0	0	0	[0]	0	0	0	0	0	0	0	0	0
15	15000	1	0.35	0.75	47.5	female abc	10	10	TRUE	150	120	240	6	36	TRUE	Generic	Addis Ababa	TRUE	0.4	4.32	18.88	3.36	18.8	14.24	1.2	0.56	1.68	14.8	7.92	9.12	84	25.1727	17372	15356.4	0	0	0	0	0	[0]	0	0	0	0	0	0	0	0	0
11	15000	1	0.35	0.75	47.5	female abc	10	10	TRUE	150	120	240	6	36	TRUE	Generic	Addis Ababa	TRUE	0.4	4.32	18.88	3.36	18.8	14.24	1.2	0.56	1.68	14.8	7.92	9.12	96	23.6342	15431	13753.5	0	0	0	0	0	[0]	0	0	0	0	0	0	0	0	0
5	15000	1	0.35	0.75	47.5	female abc	10	10	TRUE	150	120	240	6	36	TRUE	Generic	Addis Ababa	TRUE	0.4	4.32	18.88	3.36	18.8	14.24	1.2	0.56	1.68	14.8	7.92	9.12	122	12.3643	12067	11338.2	300	0	300	300	17.5725	[0 15.17452406437283 17.572520703358304]	2.41154	2.41154	0	0	0.300945	0.300945	36.75	0	0.59985
14	15000	1	0.35	0.75	47.5	female abc	10	10	TRUE	150	120	240	6	36	TRUE	Generic	Addis Ababa	TRUE	0.4	4.32	18.88	3.36	18.8	14.24	1.2	0.56	1.68	14.8	7.92	9.12	89	1.77669	14240	15458.8	0	0	0	0	0	[0]	0	0	0	0	0	0	0	0	0
1	15000	1	0.35	0.75	47.5	female abc	10	10	TRUE	150	120	240	6	36	TRUE	Generic	Addis Ababa	TRUE	0.4	4.32	18.88	3.36	18.8	14.24	1.2	0.56	1.68	14.8	7.92	9.12	99	6.9225	14619	14352.9	0	0	0	0	0	[0]	0	0	0	0	0	0	0	0	0
7	15000	1	0.35	0.75	47.5	female abc	10	10	TRUE	150	120	240	6	36	TRUE	Generic	Addis Ababa	TRUE	0.4	4.32	18.88	3.36	18.8	14.24	1.2	0.56	1.68	14.8	7.92	9.12	95	28.25	16223	14661	0	0	0	0	0	[0]	0	0	0	0	0	0	0	0	0
4	15000	1	0.35	0.75	47.5	female abc	10	10	TRUE	150	120	240	6	36	TRUE	Generic	Addis Ababa	TRUE	0.4	4.32	18.88	3.36	18.8	14.24	1.2	0.56	1.68	14.8	7.92	9.12	86	13.1194	16670	15691.9	0	0	0	0	0	[0]	0	0	0	0	0	0	0	0	0
10	15000	1	0.35	0.75	47.5	female abc	10	10	TRUE	150	120	240	6	36	TRUE	Generic	Addis Ababa	TRUE	0.4	4.32	18.88	3.36	18.8	14.24	1.2	0.56	1.68	14.8	7.92	9.12	95	26.8115	15609	14169.2	0	0	0	0	0	[0]	0	0	0	0	0	0	0	0	0
6	15000	1	0.35	0.75	47.5	female abc	10	10	TRUE	150	120	240	6	36	TRUE	Generic	Addis Ababa	TRUE	0.4	4.32	18.88	3.36	18.8	14.24	1.2	0.56	1.68	14.8	7.92	9.12	104	10.5172	12665	13735.5	0	0	0	0	0	[0]	0	0	0	0	0	0	0	0	0
9	15000	1	0.35	0.75	47.5	female abc	10	10	TRUE	150	120	240	6	36	TRUE	Generic	Addis Ababa	TRUE	0.4	4.32	18.88	3.36	18.8	14.24	1.2	0.56	1.68	14.8	7.92	9.12	93	18.538	13858	14199.6	0	0	0	0	0	[0]	0	0	0	0	0	0	0	0	0
2	15000	1	0.35	0.75	47.5	female abc	10	10	TRUE	150	120	240	6	36	TRUE	Generic	Addis Ababa	TRUE	0.4	4.32	18.88	3.36	18.8	14.24	1.2	0.56	1.68	14.8	7.92	9.12	98	12.7796	15243	14388.2	0	0	0	0	0	[0]	0	0	0	0	0	0	0	0	0
13	15000	1	0.35	0.75	47.5	female abc	10	10	TRUE	150	120	240	6	36	TRUE	Generic	Addis Ababa	TRUE	0.4	4.32	18.88	3.36	18.8	14.24	1.2	0.56	1.68	14.8	7.92	9.12	94	23.4397	14821	14263.2	0	0	0	0	0	[0]	0	0	0	0	0	0	0	0	0
12	15000	1	0.35	0.75	47.5	female abc	10	10	TRUE	150	120	240	6	36	TRUE	Generic	Addis Ababa	TRUE	0.4	4.32	18.88	3.36	18.8	14.24	1.2	0.56	1.68	14.8	7.92	9.12	96	24.4207	16011	14344.5	0	0	0	0	0	[0]	0	0	0	0	0	0	0	0	0
16	15000	1	0.35	0.75	47.5	female abc	10	10	TRUE	150	120	240	6	36	TRUE	Generic	Addis Ababa	TRUE	0.4	4.32	18.88	3.36	18.8	14.24	1.2	0.56	1.68	14.8	7.92	9.12	95	26.8488	15848	14395.8	0	0	0	0	0	[0]	0	0	0	0	0	0	0	0	0
8	15000	1	0.35	0.75	47.5	female abc	10	10	TRUE	150	120	240	6	36	TRUE	Generic	Addis Ababa	TRUE	0.4	4.32	18.88	3.36	18.8	14.24	1.2	0.56	1.68	14.8	7.92	9.12	89	1.91294	13853	14950.8	0	0	0	0	0	[0]	0	0	0	0	0	0	0	0	0
14	15000	1	0.35	0.75	47.5	female abc	10	10	TRUE	150	120	240	6	36	TRUE	Generic	Addis Ababa	TRUE	0.4	4.32	18.88	3.36	18.8	14.24	1.2	0.56	1.68	14.8	7.92	9.12	90	2.3549	13801	15455.4	0	0	0	0	0	[0]	0	0	0	0	0	0	0	0	0
3	15000	1	0.35	0.75	47.5	female abc	10	10	TRUE	150	120	240	6	36	TRUE	Generic	Addis Ababa	TRUE	0.4	4.32	18.88	3.36	18.8	14.24	1.2	0.56	1.68	14.8	7.92	9.12	95	26.1627	15675	14314.7	0	0	0	0	0	[0]	0	0	0	0	0	0	0	0	0
1	15000	1	0.35	0.75	47.5	female abc	10	10	TRUE	150	120	240	6	36	TRUE	Generic	Addis Ababa	TRUE	0.4	4.32	18.88	3.36	18.8	14.24	1.2	0.56	1.68	14.8	7.92	9.12	100	3.40909	13992	14370.3	0	0	0	0	0	[0]	0	0	0	0	0	0	0	0	0
11	15000	1	0.35	0.75	47.5	female abc	10	10	TRUE	150	120	240	6	36	TRUE	Generic	Addis Ababa	TRUE	0.4	4.32	18.88	3.36	18.8	14.24	1.2	0.56	1.68	14.8	7.92	9.12	97	18.6847	15221	13769.8	0	0	0	0	0	[0]	0	0	0	0	0	0	0	0	0
15	15000	1	0.35	0.75	47.5	female abc	10	10	TRUE	150	120	240	6	36	TRUE	Generic	Addis Ababa	TRUE	0.4	4.32	18.88	3.36	18.8	14.24	1.2	0.56	1.68	14.8	7.92	9.12	85	19.4685	17084	15374.2	0	0	0	0	0	[0]	0	0	0	0	0	0	0	0	0
7	15000	1	0.35	0.75	47.5	female abc	10	10	TRUE	150	120	240	6	36	TRUE	Generic	Addis Ababa	TRUE	0.4	4.32	18.88	3.36	18.8	14.24	1.2	0.56	1.68	14.8	7.92	9.12	96	26.3419	16525	14661.2	0	0	0	0	0	[0]	0	0	0	0	0	0	0	0	0
4	15000	1	0.35	0.75	47.5	female abc	10	10	TRUE	150	120	240	6	36	TRUE	Generic	Addis Ababa	TRUE	0.4	4.32	18.88	3.36	18.8	14.24	1.2	0.56	1.68	14.8	7.92	9.12	87	6.96486	15851	15682.8	0	0	0	0	0	[0]	0	0	0	0	0	0	0	0	0
6	15000	1	0.35	0.75	47.5	female abc	10	10	TRUE	150	120	240	6	36	TRUE	Generic	Addis Ababa	TRUE	0.4	4.32	18.88	3.36	18.8	14.24	1.2	0.56	1.68	14.8	7.92	9.12	105	17.158	13399	13747.4	0	0	0	0	0	[0]	0	0	0	0	0	0	0	0	0
10	15000	1	0.35	0.75	47.5	female abc	10	10	TRUE	150	120	240	6	36	TRUE	Generic	Addis Ababa	TRUE	0.4	4.32	18.88	3.36	18.8	14.24	1.2	0.56	1.68	14.8	7.92	9.12	96	25.175	16004	14185.1	0	0	0	0	0	[0]	0	0	0	0	0	0	0	0	0
9	15000	1	0.35	0.75	47.5	female abc	10	10	TRUE	150	120	240	6	36	TRUE	Generic	Addis Ababa	TRUE	0.4	4.32	18.88	3.36	18.8	14.24	1.2	0.56	1.68	14.8	7.92	9.12	94	24.7649	14888	14205.4	0	0	0	0	0	[0]	0	0	0	0	0	0	0	0	0
2	15000	1	0.35	0.75	47.5	female abc	10	10	TRUE	150	120	240	6	36	TRUE	Generic	Addis Ababa	TRUE	0.4	4.32	18.88	3.36	18.8	14.24	1.2	0.56	1.68	14.8	7.92	9.12	99	6.77348	14542	14382.5	0	0	0	0	0	[0]	0	0	0	0	0	0	0	0	0
1	15000	1	0.35	0.75	47.5	female abc	10	10	TRUE	150	120	240	6	36	TRUE	Generic	Addis Ababa	TRUE	0.4	4.32	18.88	3.36	18.8	14.24	1.2	0.56	1.68	14.8	7.92	9.12	101	1.95756	13384	14387.2	0	0	0	0	0	[0]	0	0	0	0	0	0	0	0	0
8	15000	1	0.35	0.75	47.5	female abc	10	10	TRUE	150	120	240	6	36	TRUE	Generic	Addis Ababa	TRUE	0.4	4.32	18.88	3.36	18.8	14.24	1.2	0.56	1.68	14.8	7.92	9.12	90	2.56181	13428	14955.9	0	0	0	0	0	[0]	0	0	0	0	0	0	0	0	0
14	15000	1	0.35	0.75	47.5	female abc	10	10	TRUE	150	120	240	6	36	TRUE	Generic	Addis Ababa	TRUE	0.4	4.32	18.88	3.36	18.8	14.24	1.2	0.56	1.68	14.8	7.92	9.12	91	5.15861	13744	15458.2	0	0	0	0	0	[0]	0	0	0	0	0	0	0	0	0
13	15000	1	0.35	0.75	47.5	female abc	10	10	TRUE	150	120	240	6	36	TRUE	Generic	Addis Ababa	TRUE	0.4	4.32	18.88	3.36	18.8	14.24	1.2	0.56	1.68	14.8	7.92	9.12	95	26.5758	15706	14274.2	0	0	0	0	0	[0]	0	0	0	0	0	0	0	0	0
16	15000	1	0.35	0.75	47.5	female abc	10	10	TRUE	150	120	240	6	36	TRUE	Generic	Addis Ababa	TRUE	0.4	4.32	18.88	3.36	18.8	14.24	1.2	0.56	1.68	14.8	7.92	9.12	96	25.0185	16204	14395.4	0	0	0	0	0	[0]	0	0	0	0	0	0	0	0	0
3	15000	1	0.35	0.75	47.5	female abc	10	10	TRUE	150	120	240	6	36	TRUE	Generic	Addis Ababa	TRUE	0.4	4.32	18.88	3.36	18.8	14.24	1.2	0.56	1.68	14.8	7.92	9.12	96	24.4764	15995	14312.5	0	0	0	0	0	[0]	0	0	0	0	0	0	0	0	0
12	15000	1	0.35	0.75	47.5	female abc	10	10	TRUE	150	120	240	6	36	TRUE	Generic	Addis Ababa	TRUE	0.4	4.32	18.88	3.36	18.8	14.24	1.2	0.56	1.68	14.8	7.92	9.12	97	19.345	15818	14342.2	0	0	0	0	0	[0]	0	0	0	0	0	0	0	0	0
11	15000	1	0.35	0.75	47.5	female abc	10	10	TRUE	150	120	240	6	36	TRUE	Generic	Addis Ababa	TRUE	0.4	4.32	18.88	3.36	18.8	14.24	1.2	0.56	1.68	14.8	7.92	9.12	98	11.8345	14669	13781	0	0	0	0	0	[0]	0	0	0	0	0	0	0	0	0
4	15000	1	0.35	0.75	47.5	female abc	10	10	TRUE	150	120	240	6	36	TRUE	Generic	Addis Ababa	TRUE	0.4	4.32	18.88	3.36	18.8	14.24	1.2	0.56	1.68	14.8	7.92	9.12	88	3.1922	15068	15676.6	0	0	0	0	0	[0]	0	0	0	0	0	0	0	0	0
7	15000	1	0.35	0.75	47.5	female abc	10	10	TRUE	150	120	240	6	36	TRUE	Generic	Addis Ababa	TRUE	0.4	4.32	18.88	3.36	18.8	14.24	1.2	0.56	1.68	14.8	7.92	9.12	97	20.5947	16276	14667.3	0	0	0	0	0	[0]	0	0	0	0	0	0	0	0	0
15	15000	1	0.35	0.75	47.5	female abc	10	10	TRUE	150	120	240	6	36	TRUE	Generic	Addis Ababa	TRUE	0.4	4.32	18.88	3.36	18.8	14.24	1.2	0.56	1.68	14.8	7.92	9.12	86	12.4704	16455	15389.4	0	0	0	0	0	[0]	0	0	0	0	0	0	0	0	0
6	15000	1	0.35	0.75	47.5	female abc	10	10	TRUE	150	120	240	6	36	TRUE	Generic	Addis Ababa	TRUE	0.4	4.32	18.88	3.36	18.8	14.24	1.2	0.56	1.68	14.8	7.92	9.12	106	23.2629	14392	13760	0	0	0	0	0	[0]	0	0	0	0	0	0	0	0	0
2	15000	1	0.35	0.75	47.5	female abc	10	10	TRUE	150	120	240	6	36	TRUE	Generic	Addis Ababa	TRUE	0.4	4.32	18.88	3.36	18.8	14.24	1.2	0.56	1.68	14.8	7.92	9.12	100	3.13989	13854	14374.4	0	0	0	0	0	[0]	0	0	0	0	0	0	0	0	0
9	15000	1	0.35	0.75	47.5	female abc	10	10	TRUE	150	120	240	6	36	TRUE	Generic	Addis Ababa	TRUE	0.4	4.32	18.88	3.36	18.8	14.24	1.2	0.56	1.68	14.8	7.92	9.12	95	27.6095	15817	14218.4	0	0	0	0	0	[0]	0	0	0	0	0	0	0	0	0
10	15000	1	0.35	0.75	47.5	female abc	10	10	TRUE	150	120	240	6	36	TRUE	Generic	Addis Ababa	TRUE	0.4	4.32	18.88	3.36	18.8	14.24	1.2	0.56	1.68	14.8	7.92	9.12	97	20.0215	15803	14203.8	0	0	0	0	0	[0]	0	0	0	0	0	0	0	0	0
1	15000	1	0.35	0.75	47.5	female abc	10	10	TRUE	150	120	240	6	36	TRUE	Generic	Addis Ababa	TRUE	0.4	4.32	18.88	3.36	18.8	14.24	1.2	0.56	1.68	14.8	7.92	9.12	102	2.44804	12990	14403.9	0	0	0	0	0	[0]	0	0	0	0	0	0	0	0	0
8	15000	1	0.35	0.75	47.5	female abc	10	10	TRUE	150	120	240	6	36	TRUE	Generic	Addis Ababa	TRUE	0.4	4.32	18.88	3.36	18.8	14.24	1.2	0.56	1.68	14.8	7.92	9.12	91	5.11064	13286	14955.8	0	0	0	0	0	[0]	0	0	0	0	0	0	0	0	0
14	15000	1	0.35	0.75	47.5	female abc	10	10	TRUE	150	120	240	6	36	TRUE	Generic	Addis Ababa	TRUE	0.4	4.32	18.88	3.36	18.8	14.24	1.2	0.56	1.68	14.8	7.92	9.12	92	10.6165	14129	15462.8	0	0	0	0	0	[0]	0	0	0	0	0	0	0	0	0
11	15000	1	0.35	0.75	47.5	female abc	10	10	TRUE	150	120	240	6	36	TRUE	Generic	Addis Ababa	TRUE	0.4	4.32	18.88	3.36	18.8	14.24	1.2	0.56	1.68	14.8	7.92	9.12	99	6.30246	14058	13793.8	0	0	0	0	0	[0]	0	0	0	0	0	0	0	0	0
5	15000	1	0.35	0.75	47.5	female abc	10	10	TRUE	150	120	240	6	36	TRUE	Generic	Addis Ababa	TRUE	0.4	4.32	18.88	3.36	18.8	14.24	1.2	0.56	1.68	14.8	7.92	9.12	123	6.80814	11545	11343.2	450	0	450	450	13.1275	[0 15.17452406437283 17.572520703358304 13.127531231815093]	3.70723	3.70723	0	0	0.609881	0.609881	72.4167	0	1.21778
13	15000	1	0.35	0.75	47.5	female abc	10	10	TRUE	150	120	240	6	36	TRUE	Generic	Addis Ababa	TRUE	0.4	4.32	18.88	3.36	18.8	14.24	1.2	0.56	1.68	14.8	7.92	9.12	96	25.0124	16088	14282.1	0	0	0	0	0	[0]	0	0	0	0	0	0	0	0	0
3	15000	1	0.35	0.75	47.5	female abc	10	10	TRUE	150	120	240	6	36	TRUE	Generic	Addis Ababa	TRUE	0.4	4.32	18.88	3.36	18.8	14.24	1.2	0.56	1.68	14.8	7.92	9.12	97	19.0799	15781	14312.6	0	0	0	0	0	[0]	0	0	0	0	0	0	0	0	0
12	15000	1	0.35	0.75	47.5	female abc	10	10	TRUE	150	120	240	6	36	TRUE	Generic	Addis Ababa	TRUE	0.4	4.32	18.88	3.36	18.8	14.24	1.2	0.56	1.68	14.8	7.92	9.12	98	12.3087	15225	14340.5	0	0	0	0	0	[0]	0	0	0	0	0	0	0	0	0
16	15000	1	0.35	0.75	47.5	female abc	10	10	TRUE	150	120	240	6	36	TRUE	Generic	Addis Ababa	TRUE	0.4	4.32	18.88	3.36	18.8	14.24	1.2	0.56	1.68	14.8	7.92	9.12	97	19.4425	15929	14391	0	0	0	0	0	[0]	0	0	0	0	0	0	0	0	0
4	15000	1	0.35	0.75	47.5	female abc	10	10	TRUE	150	120	240	6	36	TRUE	Generic	Addis Ababa	TRUE	0.4	4.32	18.88	3.36	18.8	14.24	1.2	0.56	1.68	14.8	7.92	9.12	89	1.99391	14444	15672.3	0	0	0	0	0	[0]	0	0	0	0	0	0	0	0	0
7	15000	1	0.35	0.75	47.5	female abc	10	10	TRUE	150	120	240	6	36	TRUE	Generic	Addis Ababa	TRUE	0.4	4.32	18.88	3.36	18.8	14.24	1.2	0.56	1.68	14.8	7.92	9.12	98	13.3397	15600	14672.4	0	0	0	0	0	[0]	0	0	0	0	0	0	0	0	0
6	15000	1	0.35	0.75	47.5	female abc	10	10	TRUE	150	120	240	6	36	TRUE	Generic	Addis Ababa	TRUE	0.4	4.32	18.88	3.36	18.8	14.24	1.2	0.56	1.68	14.8	7.92	9.12	107	26.1163	15251	13777.8	0	0	0	0	0	[0]	0	0	0	0	0	0	0	0	0
1	15000	1	0.35	0.75	47.5	female abc	10	10	TRUE	150	120	240	6	36	TRUE	Generic	Addis Ababa	TRUE	0.4	4.32	18.88	3.36	18.8	14.24	1.2	0.56	1.68	14.8	7.92	9.12	103	5.01985	12849	14417.9	0	0	0	0	0	[0]	0	0	0	0	0	0	0	0	0
2	15000	1	0.35	0.75	47.5	female abc	10	10	TRUE	150	120	240	6	36	TRUE	Generic	Addis Ababa	TRUE	0.4	4.32	18.88	3.36	18.8	14.24	1.2	0.56	1.68	14.8	7.92	9.12	101	1.86944	13266	14366.3	0	0	0	0	0	[0]	0	0	0	0	0	0	0	0	0
15	15000	1	0.35	0.75	47.5	female abc	10	10	TRUE	150	120	240	6	36	TRUE	Generic	Addis Ababa	TRUE	0.4	4.32	18.88	3.36	18.8	14.24	1.2	0.56	1.68	14.8	7.92	9.12	87	6.5006	15737	15411.4	0	0	0	0	0	[0]	0	0	0	0	0	0	0	0	0
8	15000	1	0.35	0.75	47.5	female abc	10	10	TRUE	150	120	240	6	36	TRUE	Generic	Addis Ababa	TRUE	0.4	4.32	18.88	3.36	18.8	14.24	1.2	0.56	1.68	14.8	7.92	9.12	92	10.6962	13659	14957.9	0	0	0	0	0	[0]	0	0	0	0	0	0	0	0	0
10	15000	1	0.35	0.75	47.5	female abc	10	10	TRUE	150	120	240	6	36	TRUE	Generic	Addis Ababa	TRUE	0.4	4.32	18.88	3.36	18.8	14.24	1.2	0.56	1.68	14.8	7.92	9.12	98	13.1797	15190	14216.6	0	0	0	0	0	[0]	0	0	0	0	0	0	0	0	0
9	15000	1	0.35	0.75	47.5	female abc	10	10	TRUE	150	120	240	6	36	TRUE	Generic	Addis Ababa	TRUE	0.4	4.32	18.88	3.36	18.8	14.24	1.2	0.56	1.68	14.8	7.92	9.12	96	25.7671	16133	14231.2	0	0	0	0	0	[0]	0	0	0	0	0	0	0	0	0
14	15000	1	0.35	0.75	47.5	female abc	10	10	TRUE	150	120	240	6	36	TRUE	Generic	Addis Ababa	TRUE	0.4	4.32	18.88	3.36	18.8	14.24	1.2	0.56	1.68	14.8	7.92	9.12	93	18.0087	15015	15468	0	0	0	0	0	[0]	0	0	0	0	0	0	0	0	0
11	15000	1	0.35	0.75	47.5	female abc	10	10	TRUE	150	120	240	6	36	TRUE	Generic	Addis Ababa	TRUE	0.4	4.32	18.88	3.36	18.8	14.24	1.2	0.56	1.68	14.8	7.92	9.12	100	3.01317	13441	13805.3	0	0	0	0	0	[0]	0	0	0	0	0	0	0	0	0
12	15000	1	0.35	0.75	47.5	female abc	10	10	TRUE	150	120	240	6	36	TRUE	Generic	Addis Ababa	TRUE	0.4	4.32	18.88	3.36	18.8	14.24	1.2	0.56	1.68	14.8	7.92	9.12	99	6.61689	14599	14347.6	0	0	0	0	0	[0]	0	0	0	0	0	0	0	0	0
13	15000	1	0.35	0.75	47.5	female abc	10	10	TRUE	150	120	240	6	36	TRUE	Generic	Addis Ababa	TRUE	0.4	4.32	18.88	3.36	18.8	14.24	1.2	0.56	1.68	14.8	7.92	9.12	97	19.9101	15796	14288.8	0	0	0	0	0	[0]	0	0	0	0	0	0	0	0	0
4	15000	1	0.35	0.75	47.5	female abc	10	10	TRUE	150	120	240	6	36	TRUE	Generic	Addis Ababa	TRUE	0.4	4.32	18.88	3.36	18.8	14.24	1.2	0.56	1.68	14.8	7.92	9.12	90	2.53876	14062	15674.2	0	0	0	0	0	[0]	0	0	0	0	0	0	0	0	0
3	15000	1	0.35	0.75	47.5	female abc	10	10	TRUE	150	120	240	6	36	TRUE	Generic	Addis Ababa	TRUE	0.4	4.32	18.88	3.36	18.8	14.24	1.2	0.56	1.68	14.8	7.92	9.12	98	12.4118	15171	14310.7	0	0	0	0	0	[0]	0	0	0	0	0	0	0	0	0
2	15000	1	0.35	0.75	47.5	female abc	10	10	TRUE	150	120	240	6	36	TRUE	Generic	Addis Ababa	TRUE	0.4	4.32	18.88	3.36	18.8	14.24	1.2	0.56	1.68	14.8	7.92	9.12	102	2.42726	12854	14360.3	0	0	0	0	0	[0]	0	0	0	0	0	0	0	0	0
16	15000	1	0.35	0.75	47.5	female abc	10	10	TRUE	150	120	240	6	36	TRUE	Generic	Addis Ababa	TRUE	0.4	4.32	18.88	3.36	18.8	14.24	1.2	0.56	1.68	14.8	7.92	9.12	98	12.7447	15324	14391.4	0	0	0	0	0	[0]	0	0	0	0	0	0	0	0	0
1	15000	1	0.35	0.75	47.5	female abc	10	10	TRUE	150	120	240	6	36	TRUE	Generic	Addis Ababa	TRUE	0.4	4.32	18.88	3.36	18.8	14.24	1.2	0.56	1.68	14.8	7.92	9.12	104	10.9011	13228	14436.3	0	0	0	0	0	[0]	0	0	0	0	0	0	0	0	0
7	15000	1	0.35	0.75	47.5	female abc	10	10	TRUE	150	120	240	6	36	TRUE	Generic	Addis Ababa	TRUE	0.4	4.32	18.88	3.36	18.8	14.24	1.2	0.56	1.68	14.8	7.92	9.12	99	7.13518	14884	14675	0	0	0	0	0	[0]	0	0	0	0	0	0	0	0	0
15	15000	1	0.35	0.75	47.5	female abc	10	10	TRUE	150	120	240	6	36	TRUE	Generic	Addis Ababa	TRUE	0.4	4.32	18.88	3.36	18.8	14.24	1.2	0.56	1.68	14.8	7.92	9.12	88	3.15409	14933	15426.4	0	0	0	0	0	[0]	0	0	0	0	0	0	0	0	0
6	15000	1	0.35	0.75	47.5	female abc	10	10	TRUE	150	120	240	6	36	TRUE	Generic	Addis Ababa	TRUE	0.4	4.32	18.88	3.36	18.8	14.24	1.2	0.56	1.68	14.8	7.92	9.12	108	24.5388	15502	13789.2	0	0	0	0	0	[0]	0	0	0	0	0	0	0	0	0
8	15000	1	0.35	0.75	47.5	female abc	10	10	TRUE	150	120	240	6	36	TRUE	Generic	Addis Ababa	TRUE	0.4	4.32	18.88	3.36	18.8	14.24	1.2	0.56	1.68	14.8	7.92	9.12	93	17.654	14484	14961.9	0	0	0	0	0	[0]	0	0	0	0	0	0	0	0	0
10	15000	1	0.35	0.75	47.5	female abc	10	10	TRUE	150	120	240	6	36	TRUE	Generic	Addis Ababa	TRUE	0.4	4.32	18.88	3.36	18.8	14.24	1.2	0.56	1.68	14.8	7.92	9.12	99	7.11034	14500	14232.3	0	0	0	0	0	[0]	0	0	0	0	0	0	0	0	0
11	15000	1	0.35	0.75	47.5	female abc	10	10	TRUE	150	120	240	6	36	TRUE	Generic	Addis Ababa	TRUE	0.4	4.32	18.88	3.36	18.8	14.24	1.2	0.56	1.68	14.8	7.92	9.12	101	1.75969	12900	13815	0	0	0	0	0	[0]	0	0	0	0	0	0	0	0	0
9	15000	1	0.35	0.75	47.5	female abc	10	10	TRUE	150	120	240	6	36	TRUE	Generic	Addis Ababa	TRUE	0.4	4.32	18.88	3.36	18.8	14.24	1.2	0.56	1.68	14.8	7.92	9.12	97	20.5632	15873	14247.5	0	0	0	0	0	[0]	0	0	0	0	0	0	0	0	0
2	15000	1	0.35	0.75	47.5	female abc	10	10	TRUE	150	120	240	6	36	TRUE	Generic	Addis Ababa	TRUE	0.4	4.32	18.88	3.36	18.8	14.24	1.2	0.56	1.68	14.8	7.92	9.12	103	5.12358	12745	14355.5	0	0	0	0	0	[0]	0	0	0	0	0	0	0	0	0
12	15000	1	0.35	0.75	47.5	female abc	10	10	TRUE	150	120	240	6	36	TRUE	Generic	Addis Ababa	TRUE	0.4	4.32	18.88	3.36	18.8	14.24	1.2	0.56	1.68	14.8	7.92	9.12	100	3.10389	13918	14352.9	0	0	0	0	0	[0]	0	0	0	0	0	0	0	0	0
14	15000	1	0.35	0.75	47.5	female abc	10	10	TRUE	150	120	240	6	36	TRUE	Generic	Addis Ababa	TRUE	0.4	4.32	18.88	3.36	18.8	14.24	1.2	0.56	1.68	14.8	7.92	9.12	94	24.4737	16197	15475.1	0	0	0	0	0	[0]	0	0	0	0	0	0	0	0	0
4	15000	1	0.35	0.75	47.5	female abc	10	10	TRUE	150	120	240	6	36	TRUE	Generic	Addis Ababa	TRUE	0.4	4.32	18.88	3.36	18.8	14.24	1.2	0.56	1.68	14.8	7.92	9.12	91	5.43696	13960	15680.3	0	0	0	0	0	[0]	0	0	0	0	0	0	0	0	0
3	15000	1	0.35	0.75	47.5	female abc	10	10	TRUE	150	120	240	6	36	TRUE	Generic	Addis Ababa	TRUE	0.4	4.32	18.88	3.36	18.8	14.24	1.2	0.56	1.68	14.8	7.92	9.12	99	6.61602	14480	14306.7	0	0	0	0	0	[0]	0	0	0	0	0	0	0	0	0
13	15000	1	0.35	0.75	47.5	female abc	10	10	TRUE	150	120	240	6	36	TRUE	Generic	Addis Ababa	TRUE	0.4	4.32	18.88	3.36	18.8	14.24	1.2	0.56	1.68	14.8	7.92	9.12	98	12.9145	15231	14297	0	0	0	0	0	[0]	0	0	0	0	0	0	0	0	0
16	15000	1	0.35	0.75	47.5	female abc	10	10	TRUE	150	120	240	6	36	TRUE	Generic	Addis Ababa	TRUE	0.4	4.32	18.88	3.36	18.8	14.24	1.2	0.56	1.68	14.8	7.92	9.12	99	6.72747	14582	14392.7	0	0	0	0	0	[0]	0	0	0	0	0	0	0	0	0
7	15000	1	0.35	0.75	47.5	female abc	10	10	TRUE	150	120	240	6	36	TRUE	Generic	Addis Ababa	TRUE	0.4	4.32	18.88	3.36	18.8	14.24	1.2	0.56	1.68	14.8	7.92	9.12	100	3.32088	14183	14679	0	0	0	0	0	[0]	0	0	0	0	0	0	0	0	0
1	15000	1	0.35	0.75	47.5	female abc	10	10	TRUE	150	120	240	6	36	TRUE	Generic	Addis Ababa	TRUE	0.4	4.32	18.88	3.36	18.8	14.24	1.2	0.56	1.68	14.8	7.92	9.12	105	18.0932	14055	14451.8	0	0	0	0	0	[0]	0	0	0	0	0	0	0	0	0
11	15000	1	0.35	0.75	47.5	female abc	10	10	TRUE	150	120	240	6	36	TRUE	Generic	Addis Ababa	TRUE	0.4	4.32	18.88	3.36	18.8	14.24	1.2	0.56	1.68	14.8	7.92	9.12	102	2.34506	12537	13828.2	0	0	0	0	0	[0]	0	0	0	0	0	0	0	0	0
15	15000	1	0.35	0.75	47.5	female abc	10	10	TRUE	150	120	240	6	36	TRUE	Generic	Addis Ababa	TRUE	0.4	4.32	18.88	3.36	18.8	14.24	1.2	0.56	1.68	14.8	7.92	9.12	89	1.84271	14381	15442.8	0	0	0	0	0	[0]	0	0	0	0	0	0	0	0	0
6	15000	1	0.35	0.75	47.5	female abc	10	10	TRUE	150	120	240	6	36	TRUE	Generic	Addis Ababa	TRUE	0.4	4.32	18.88	3.36	18.8	14.24	1.2	0.56	1.68	14.8	7.92	9.12	109	19.1554	15249	13802.4	0	0	0	0	0	[0]	0	0	0	0	0	0	0	0	0
10	15000	1	0.35	0.75	47.5	female abc	10	10	TRUE	150	120	240	6	36	TRUE	Generic	Addis Ababa	TRUE	0.4	4.32	18.88	3.36	18.8	14.24	1.2	0.56	1.68	14.8	7.92	9.12	100	3.30021	13787	14240.2	0	0	0	0	0	[0]	0	0	0	0	0	0	0	0	0
2	15000	1	0.35	0.75	47.5	female abc	10	10	TRUE	150	120	240	6	36	TRUE	Generic	Addis Ababa	TRUE	0.4	4.32	18.88	3.36	18.8	14.24	1.2	0.56	1.68	14.8	7.92	9.12	104	10.0477	12998	14342.1	0	0	0	0	0	[0]	0	0	0	0	0	0	0	0	0
8	15000	1	0.35	0.75	47.5	female abc	10	10	TRUE	150	120	240	6	36	TRUE	Generic	Addis Ababa	TRUE	0.4	4.32	18.88	3.36	18.8	14.24	1.2	0.56	1.68	14.8	7.92	9.12	94	23.9507	15511	14959.2	0	0	0	0	0	[0]	0	0	0	0	0	0	0	0	0
5	15000	1	0.35	0.75	47.5	female abc	10	10	TRUE	150	120	240	6	36	TRUE	Generic	Addis Ababa	TRUE	0.4	4.32	18.88	3.36	18.8	14.24	1.2	0.56	1.68	14.8	7.92	9.12	124	3.18483	11021	11347.4	600	0	600	600	14.1583	[0 15.17452406437283 17.572520703358304 13.127531231815093 14.158299196782645]	5.08121	5.08121	0	0	1.03332	1.03332	119.083	0	2.06626
12	15000	1	0.35	0.75	47.5	female abc	10	10	TRUE	150	120	240	6	36	TRUE	Generic	Addis Ababa	TRUE	0.4	4.32	18.88	3.36	18.8	14.24	1.2	0.56	1.68	14.8	7.92	9.12	101	1.87	13369	14356.4	0	0	0	0	0	[0]	0	0	0	0	0	0	0	0	0
9	15000	1	0.35	0.75	47.5	female abc	10	10	TRUE	150	120	240	6	36	TRUE	Generic	Addis Ababa	TRUE	0.4	4.32	18.88	3.36	18.8	14.24	1.2	0.56	1.68	14.8	7.92	9.12	98	13.3486	15275	14265.6	0	0	0	0	0	[0]	0	0	0	0	0	0	0	0	0
3	15000	1	0.35	0.75	47.5	female abc	10	10	TRUE	150	120	240	6	36	TRUE	Generic	Addis Ababa	TRUE	0.4	4.32	18.88	3.36	18.8	14.24	1.2	0.56	1.68	14.8	7.92	9.12	100	3.10779	13804	14303.6	0	0	0	0	0	[0]	0	0	0	0	0	0	0	0	0
4	15000	1	0.35	0.75	47.5	female abc	10	10	TRUE	150	120	240	6	36	TRUE	Generic	Addis Ababa	TRUE	0.4	4.32	18.88	3.36	18.8	14.24	1.2	0.56	1.68	14.8	7.92	9.12	92	11.1359	14332	15679.3	0	0	0	0	0	[0]	0	0	0	0	0	0	0	0	0
16	15000	1	0.35	0.75	47.5	female abc	10	10	TRUE	150	120	240	6	36	TRUE	Generic	Addis Ababa	TRUE	0.4	4.32	18.88	3.36	18.8	14.24	1.2	0.56	1.68	14.8	7.92	9.12	100	3.27244	13904	14395.1	0	0	0	0	0	[0]	0	0	0	0	0	0	0	0	0
13	15000	1	0.35	0.75	47.5	female abc	10	10	TRUE	150	120	240	6	36	TRUE	Generic	Addis Ababa	TRUE	0.4	4.32	18.88	3.36	18.8	14.24	1.2	0.56	1.68	14.8	7.92	9.12	99	6.90178	14518	14300.3	0	0	0	0	0	[0]	0	0	0	0	0	0	0	0	0
14	15000	1	0.35	0.75	47.5	female abc	10	10	TRUE	150	120	240	6	36	TRUE	Generic	Addis Ababa	TRUE	0.4	4.32	18.88	3.36	18.8	14.24	1.2	0.56	1.68	14.8	7.92	9.12	95	27.1864	17060	15473.8	0	0	0	0	0	[0]	0	0	0	0	0	0	0	0	0
7	15000	1	0.35	0.75	47.5	female abc	10	10	TRUE	150	120	240	6	36	TRUE	Generic	Addis Ababa	TRUE	0.4	4.32	18.88	3.36	18.8	14.24	1.2	0.56	1.68	14.8	7.92	9.12	101	1.94275	13589	14685.7	0	0	0	0	0	[0]	0	0	0	0	0	0	0	0	0
1	15000	1	0.35	0.75	47.5	female abc	10	10	TRUE	150	120	240	6	36	TRUE	Generic	Addis Ababa	TRUE	0.4	4.32	18.88	3.36	18.8	14.24	1.2	0.56	1.68	14.8	7.92	9.12	106	24.5704	15132	14466.9	0	0	0	0	0	[0]	0	0	0	0	0	0	0	0	0
11	15000	1	0.35	0.75	47.5	female abc	10	10	TRUE	150	120	240	6	36	TRUE	Generic	Addis Ababa	TRUE	0.4	4.32	18.88	3.36	18.8	14.24	1.2	0.56	1.68	14.8	7.92	9.12	103	5.01931	12432	13840	0	0	0	0	0	[0]	0	0	0	0	0	0	0	0	0
10	15000	1	0.35	0.75	47.5	female abc	10	10	TRUE	150	120	240	6	36	TRUE	Generic	Addis Ababa	TRUE	0.4	4.32	18.88	3.36	18.8	14.24	1.2	0.56	1.68	14.8	7.92	9.12	101	1.95218	13216	14249.1	0	0	0	0	0	[0]	0	0	0	0	0	0	0	0	0
6	15000	1	0.35	0.75	47.5	female abc	10	10	TRUE	150	120	240	6	36	TRUE	Generic	Addis Ababa	TRUE	0.4	4.32	18.88	3.36	18.8	14.24	1.2	0.56	1.68	14.8	7.92	9.12	110	12.4753	14693	13812.5	0	0	0	0	0	[0]	0	0	0	0	0	0	0	0	0
15	15000	1	0.35	0.75	47.5	female abc	10	10	TRUE	150	120	240	6	36	TRUE	Generic	Addis Ababa	TRUE	0.4	4.32	18.88	3.36	18.8	14.24	1.2	0.56	1.68	14.8	7.92	9.12	90	2.32274	13906	15453.9	0	0	0	0	0	[0]	0	0	0	0	0	0	0	0	0
12	15000	1	0.35	0.75	47.5	female abc	10	10	TRUE	150	120	240	6	36	TRUE	Generic	Addis Ababa	TRUE	0.4	4.32	18.88	3.36	18.8	14.24	1.2	0.56	1.68	14.8	7.92	9.12	102	2.36952	12914	14356.6	0	0	0	0	0	[0]	0	0	0	0	0	0	0	0	0
2	15000	1	0.35	0.75	47.5	female abc	10	10	TRUE	150	120	240	6	36	TRUE	Generic	Addis Ababa	TRUE	0.4	4.32	18.88	3.36	18.8	14.24	1.2	0.56	1.68	14.8	7.92	9.12	105	17.549	13864	14335.4	0	0	0	0	0	[0]	0	0	0	0	0	0	0	0	0
3	15000	1	0.35	0.75	47.5	female abc	10	10	TRUE	150	120	240	6	36	TRUE	Generic	Addis Ababa	TRUE	0.4	4.32	18.88	3.36	18.8	14.24	1.2	0.56	1.68	14.8	7.92	9.12	101	1.99684	13271	14303.8	0	0	0	0	0	[0]	0	0	0	0	0	0	0	0	0
16	15000	1	0.35	0.75	47.5	female abc	10	10	TRUE	150	120	240	6	36	TRUE	Generic	Addis Ababa	TRUE	0.4	4.32	18.88	3.36	18.8	14.24	1.2	0.56	1.68	14.8	7.92	9.12	101	1.94371	13325	14398.8	0	0	0	0	0	[0]	0	0	0	0	0	0	0	0	0
8	15000	1	0.35	0.75	47.5	female abc	10	10	TRUE	150	120	240	6	36	TRUE	Generic	Addis Ababa	TRUE	0.4	4.32	18.88	3.36	18.8	14.24	1.2	0.56	1.68	14.8	7.92	9.12	95	26.7366	16397	14954.8	0	0	0	0	0	[0]	0	0	0	0	0	0	0	0	0
7	15000	1	0.35	0.75	47.5	female abc	10	10	TRUE	150	120	240	6	36	TRUE	Generic	Addis Ababa	TRUE	0.4	4.32	18.88	3.36	18.8	14.24	1.2	0.56	1.68	14.8	7.92	9.12	102	2.42015	13181	14695.8	0	0	0	0	0	[0]	0	0	0	0	0	0	0	0	0
9	15000	1	0.35	0.75	47.5	female abc	10	10	TRUE	150	120	240	6	36	TRUE	Generic	Addis Ababa	TRUE	0.4	4.32	18.88	3.36	18.8	14.24	1.2	0.56	1.68	14.8	7.92	9.12	99	7.038	14578	14284.9	0	0	0	0	0	[0]	0	0	0	0	0	0	0	0	0
4	15000	1	0.35	0.75	47.5	female abc	10	10	TRUE	150	120	240	6	36	TRUE	Generic	Addis Ababa	TRUE	0.4	4.32	18.88	3.36	18.8	14.24	1.2	0.56	1.68	14.8	7.92	9.12	93	18.2476	15191	15675.9	0	0	0	0	0	[0]	0	0	0	0	0	0	0	0	0
13	15000	1	0.35	0.75	47.5	female abc	10	10	TRUE	150	120	240	6	36	TRUE	Generic	Addis Ababa	TRUE	0.4	4.32	18.88	3.36	18.8	14.24	1.2	0.56	1.68	14.8	7.92	9.12	100	3.24788	13886	14305.3	0	0	0	0	0	[0]	0	0	0	0	0	0	0	0	0
11	15000	1	0.35	0.75	47.5	female abc	10	10	TRUE	150	120	240	6	36	TRUE	Generic	Addis Ababa	TRUE	0.4	4.32	18.88	3.36	18.8	14.24	1.2	0.56	1.68	14.8	7.92	9.12	104	10.2586	12721	13850.5	0	0	0	0	0	[0]	0	0	0	0	0	0	0	0	0
10	15000	1	0.35	0.75	47.5	female abc	10	10	TRUE	150	120	240	6	36	TRUE	Generic	Addis Ababa	TRUE	0.4	4.32	18.88	3.36	18.8	14.24	1.2	0.56	1.68	14.8	7.92	9.12	102	2.16592	12789	14256.3	0	0	0	0	0	[0]	0	0	0	0	0	0	0	0	0
1	15000	1	0.35	0.75	47.5	female abc	10	10	TRUE	150	120	240	6	36	TRUE	Generic	Addis Ababa	TRUE	0.4	4.32	18.88	3.36	18.8	14.24	1.2	0.56	1.68	14.8	7.92	9.12	107	27.0538	16031	14480.8	0	0	0	0	0	[0]	0	0	0	0	0	0	0	0	0
6	15000	1	0.35	0.75	47.5	female abc	10	10	TRUE	150	120	240	6	36	TRUE	Generic	Addis Ababa	TRUE	0.4	4.32	18.88	3.36	18.8	14.24	1.2	0.56	1.68	14.8	7.92	9.12	111	6.79549	14024	13821.2	0	0	0	0	0	[0]	0	0	0	0	0	0	0	0	0
14	15000	1	0.35	0.75	47.5	female abc	10	10	TRUE	150	120	240	6	36	TRUE	Generic	Addis Ababa	TRUE	0.4	4.32	18.88	3.36	18.8	14.24	1.2	0.56	1.68	14.8	7.92	9.12	96	25.6242	17421	15472.2	0	0	0	0	0	[0]	0	0	0	0	0	0	0	0	0
15	15000	1	0.35	0.75	47.5	female abc	10	10	TRUE	150	120	240	6	36	TRUE	Generic	Addis Ababa	TRUE	0.4	4.32	18.88	3.36	18.8	14.24	1.2	0.56	1.68	14.8	7.92	9.12	91	5.01563	13757	15466.4	0	0	0	0	0	[0]	0	0	0	0	0	0	0	0	0
12	15000	1	0.35	0.75	47.5	female abc	10	10	TRUE	150	120	240	6	36	TRUE	Generic	Addis Ababa	TRUE	0.4	4.32	18.88	3.36	18.8	14.24	1.2	0.56	1.68	14.8	7.92	9.12	103	4.76079	12813	14357.8	0	0	0	0	0	[0]	0	0	0	0	0	0	0	0	0
2	15000	1	0.35	0.75	47.5	female abc	10	10	TRUE	150	120	240	6	36	TRUE	Generic	Addis Ababa	TRUE	0.4	4.32	18.88	3.36	18.8	14.24	1.2	0.56	1.68	14.8	7.92	9.12	106	23.8783	14888	14328.3	0	0	0	0	0	[0]	0	0	0	0	0	0	0	0	0
3	15000	1	0.35	0.75	47.5	female abc	10	10	TRUE	150	120	240	6	36	TRUE	Generic	Addis Ababa	TRUE	0.4	4.32	18.88	3.36	18.8	14.24	1.2	0.56	1.68	14.8	7.92	9.12	102	2.39465	12862	14301.5	0	0	0	0	0	[0]	0	0	0	0	0	0	0	0	0
16	15000	1	0.35	0.75	47.5	female abc	10	10	TRUE	150	120	240	6	36	TRUE	Generic	Addis Ababa	TRUE	0.4	4.32	18.88	3.36	18.8	14.24	1.2	0.56	1.68	14.8	7.92	9.12	102	2.44185	12941	14404.2	0	0	0	0	0	[0]	0	0	0	0	0	0	0	0	0
7	15000	1	0.35	0.75	47.5	female abc	10	10	TRUE	150	120	240	6	36	TRUE	Generic	Addis Ababa	TRUE	0.4	4.32	18.88	3.36	18.8	14.24	1.2	0.56	1.68	14.8	7.92	9.12	103	5.24987	13067	14703.9	0	0	0	0	0	[0]	0	0	0	0	0	0	0	0	0
9	15000	1	0.35	0.75	47.5	female abc	10	10	TRUE	150	120	240	6	36	TRUE	Generic	Addis Ababa	TRUE	0.4	4.32	18.88	3.36	18.8	14.24	1.2	0.56	1.68	14.8	7.92	9.12	100	3.38849	13900	14302	0	0	0	0	0	[0]	0	0	0	0	0	0	0	0	0
13	15000	1	0.35	0.75	47.5	female abc	10	10	TRUE	150	120	240	6	36	TRUE	Generic	Addis Ababa	TRUE	0.4	4.32	18.88	3.36	18.8	14.24	1.2	0.56	1.68	14.8	7.92	9.12	101	1.8235	13326	14311.2	0	0	0	0	0	[0]	0	0	0	0	0	0	0	0	0
11	15000	1	0.35	0.75	47.5	female abc	10	10	TRUE	150	120	240	6	36	TRUE	Generic	Addis Ababa	TRUE	0.4	4.32	18.88	3.36	18.8	14.24	1.2	0.56	1.68	14.8	7.92	9.12	105	16.7732	13450	13853.8	0	0	0	0	0	[0]	0	0	0	0	0	0	0	0	0
10	15000	1	0.35	0.75	47.5	female abc	10	10	TRUE	150	120	240	6	36	TRUE	Generic	Addis Ababa	TRUE	0.4	4.32	18.88	3.36	18.8	14.24	1.2	0.56	1.68	14.8	7.92	9.12	103	4.84839	12664	14257.8	0	0	0	0	0	[0]	0	0	0	0	0	0	0	0	0
6	15000	1	0.35	0.75	47.5	female abc	10	10	TRUE	150	120	240	6	36	TRUE	Generic	Addis Ababa	TRUE	0.4	4.32	18.88	3.36	18.8	14.24	1.2	0.56	1.68	14.8	7.92	9.12	112	2.94864	13396	13831.3	0	0	0	0	0	[0]	0	0	0	0	0	0	0	0	0
8	15000	1	0.35	0.75	47.5	female abc	10	10	TRUE	150	120	240	6	36	TRUE	Generic	Addis Ababa	TRUE	0.4	4.32	18.88	3.36	18.8	14.24	1.2	0.56	1.68	14.8	7.92	9.12	96	24.994	16712	14945.5	0	0	0	0	0	[0]	0	0	0	0	0	0	0	0	0
4	15000	1	0.35	0.75	47.5	female abc	10	10	TRUE	150	120	240	6	36	TRUE	Generic	Addis Ababa	TRUE	0.4	4.32	18.88	3.36	18.8	14.24	1.2	0.56	1.68	14.8	7.92	9.12	94	24.7815	16476	15688.6	0	0	0	0	0	[0]	0	0	0	0	0	0	0	0	0
12	15000	1	0.35	0.75	47.5	female abc	10	10	TRUE	150	120	240	6	36	TRUE	Generic	Addis Ababa	TRUE	0.4	4.32	18.88	3.36	18.8	14.24	1.2	0.56	1.68	14.8	7.92	9.12	104	10.3069	13166	14360.3	0	0	0	0	0	[0]	0	0	0	0	0	0	0	0	0
5	15000	1	0.35	0.75	47.5	female abc	10	10	TRUE	150	120	240	6	36	TRUE	Generic	Addis Ababa	TRUE	0.4	4.32	18.88	3.36	18.8	14.24	1.2	0.56	1.68	14.8	7.92	9.12	125	1.90854	10584	11354.9	750	0	750	750	20.2414	[0 15.17452406437283 17.572520703358304 13.127531231815093 14.158299196782645 20.241376945762013]	6.53817	6.53817	0	0	1.57816	1.57816	176.75	0	3.15905
1	15000	1	0.35	0.75	47.5	female abc	10	10	TRUE	150	120	240	6	36	TRUE	Generic	Addis Ababa	TRUE	0.4	4.32	18.88	3.36	18.8	14.24	1.2	0.56	1.68	14.8	7.92	9.12	108	25.5451	16418	14494.6	0	0	0	0	0	[0]	0	0	0	0	0	0	0	0	0
15	15000	1	0.35	0.75	47.5	female abc	10	10	TRUE	150	120	240	6	36	TRUE	Generic	Addis Ababa	TRUE	0.4	4.32	18.88	3.36	18.8	14.24	1.2	0.56	1.68	14.8	7.92	9.12	92	10.5624	14135	15476.4	0	0	0	0	0	[0]	0	0	0	0	0	0	0	0	0
14	15000	1	0.35	0.75	47.5	female abc	10	10	TRUE	150	120	240	6	36	TRUE	Generic	Addis Ababa	TRUE	0.4	4.32	18.88	3.36	18.8	14.24	1.2	0.56	1.68	14.8	7.92	9.12	97	20.1877	17159	15472	0	0	0	0	0	[0]	0	0	0	0	0	0	0	0	0
3	15000	1	0.35	0.75	47.5	female abc	10	10	TRUE	150	120	240	6	36	TRUE	Generic	Addis Ababa	TRUE	0.4	4.32	18.88	3.36	18.8	14.24	1.2	0.56	1.68	14.8	7.92	9.12	103	5.02426	12778	14302.7	0	0	0	0	0	[0]	0	0	0	0	0	0	0	0	0
2	15000	1	0.35	0.75	47.5	female abc	10	10	TRUE	150	120	240	6	36	TRUE	Generic	Addis Ababa	TRUE	0.4	4.32	18.88	3.36	18.8	14.24	1.2	0.56	1.68	14.8	7.92	9.12	107	26.9692	15755	14327.8	0	0	0	0	0	[0]	0	0	0	0	0	0	0	0	0
16	15000	1	0.35	0.75	47.5	female abc	10	10	TRUE	150	120	240	6	36	TRUE	Generic	Addis Ababa	TRUE	0.4	4.32	18.88	3.36	18.8	14.24	1.2	0.56	1.68	14.8	7.92	9.12	103	5.33167	12829	14409.5	0	0	0	0	0	[0]	0	0	0	0	0	0	0	0	0
7	15000	1	0.35	0.75	47.5	female abc	10	10	TRUE	150	120	240	6	36	TRUE	Generic	Addis Ababa	TRUE	0.4	4.32	18.88	3.36	18.8	14.24	1.2	0.56	1.68	14.8	7.92	9.12	104	10.9523	13431	14711	0	0	0	0	0	[0]	0	0	0	0	0	0	0	0	0
13	15000	1	0.35	0.75	47.5	female abc	10	10	TRUE	150	120	240	6	36	TRUE	Generic	Addis Ababa	TRUE	0.4	4.32	18.88	3.36	18.8	14.24	1.2	0.56	1.68	14.8	7.92	9.12	102	2.28119	12888	14316.9	0	0	0	0	0	[0]	0	0	0	0	0	0	0	0	0
9	15000	1	0.35	0.75	47.5	female abc	10	10	TRUE	150	120	240	6	36	TRUE	Generic	Addis Ababa	TRUE	0.4	4.32	18.88	3.36	18.8	14.24	1.2	0.56	1.68	14.8	7.92	9.12	101	1.84907	13304	14319.8	0	0	0	0	0	[0]	0	0	0	0	0	0	0	0	0
6	15000	1	0.35	0.75	47.5	female abc	10	10	TRUE	150	120	240	6	36	TRUE	Generic	Addis Ababa	TRUE	0.4	4.32	18.88	3.36	18.8	14.24	1.2	0.56	1.68	14.8	7.92	9.12	113	1.66017	12830	13840.9	0	0	0	0	0	[0]	0	0	0	0	0	0	0	0	0
10	15000	1	0.35	0.75	47.5	female abc	10	10	TRUE	150	120	240	6	36	TRUE	Generic	Addis Ababa	TRUE	0.4	4.32	18.88	3.36	18.8	14.24	1.2	0.56	1.68	14.8	7.92	9.12	104	10.0702	12959	14255.5	0	0	0	0	0	[0]	0	0	0	0	0	0	0	0	0
11	15000	1	0.35	0.75	47.5	female abc	10	10	TRUE	150	120	240	6	36	TRUE	Generic	Addis Ababa	TRUE	0.4	4.32	18.88	3.36	18.8	14.24	1.2	0.56	1.68	14.8	7.92	9.12	106	22.2895	14370	13861.5	0	0	0	0	0	[0]	0	0	0	0	0	0	0	0	0
12	15000	1	0.35	0.75	47.5	female abc	10	10	TRUE	150	120	240	6	36	TRUE	Generic	Addis Ababa	TRUE	0.4	4.32	18.88	3.36	18.8	14.24	1.2	0.56	1.68	14.8	7.92	9.12	105	17.0877	13934	14362.3	0	0	0	0	0	[0]	0	0	0	0	0	0	0	0	0
3	15000	1	0.35	0.75	47.5	female abc	10	10	TRUE	150	120	240	6	36	TRUE	Generic	Addis Ababa	TRUE	0.4	4.32	18.88	3.36	18.8	14.24	1.2	0.56	1.68	14.8	7.92	9.12	104	10.3945	13180	14311.4	0	0	0	0	0	[0]	0	0	0	0	0	0	0	0	0
8	15000	1	0.35	0.75	47.5	female abc	10	10	TRUE	150	120	240	6	36	TRUE	Generic	Addis Ababa	TRUE	0.4	4.32	18.88	3.36	18.8	14.24	1.2	0.56	1.68	14.8	7.92	9.12	97	19.605	16506	14943.2	0	0	0	0	0	[0]	0	0	0	0	0	0	0	0	0
4	15000	1	0.35	0.75	47.5	female abc	10	10	TRUE	150	120	240	6	36	TRUE	Generic	Addis Ababa	TRUE	0.4	4.32	18.88	3.36	18.8	14.24	1.2	0.56	1.68	14.8	7.92	9.12	95	27.7695	17548	15712.2	0	0	0	0	0	[0]	0	0	0	0	0	0	0	0	0
15	15000	1	0.35	0.75	47.5	female abc	10	10	TRUE	150	120	240	6	36	TRUE	Generic	Addis Ababa	TRUE	0.4	4.32	18.88	3.36	18.8	14.24	1.2	0.56	1.68	14.8	7.92	9.12	93	17.8697	15031	15487.3	0	0	0	0	0	[0]	0	0	0	0	0	0	0	0	0
16	15000	1	0.35	0.75	47.5	female abc	10	10	TRUE	150	120	240	6	36	TRUE	Generic	Addis Ababa	TRUE	0.4	4.32	18.88	3.36	18.8	14.24	1.2	0.56	1.68	14.8	7.92	9.12	104	10.7864	13174	14417.3	0	0	0	0	0	[0]	0	0	0	0	0	0	0	0	0
1	15000	1	0.35	0.75	47.5	female abc	10	10	TRUE	150	120	240	6	36	TRUE	Generic	Addis Ababa	TRUE	0.4	4.32	18.88	3.36	18.8	14.24	1.2	0.56	1.68	14.8	7.92	9.12	109	20.162	16174	14514.7	0	0	0	0	0	[0]	0	0	0	0	0	0	0	0	0
2	15000	1	0.35	0.75	47.5	female abc	10	10	TRUE	150	120	240	6	36	TRUE	Generic	Addis Ababa	TRUE	0.4	4.32	18.88	3.36	18.8	14.24	1.2	0.56	1.68	14.8	7.92	9.12	108	25.115	16082	14328	0	0	0	0	0	[0]	0	0	0	0	0	0	0	0	0
6	15000	1	0.35	0.75	47.5	female abc	10	10	TRUE	150	120	240	6	36	TRUE	Generic	Addis Ababa	TRUE	0.4	4.32	18.88	3.36	18.8	14.24	1.2	0.56	1.68	14.8	7.92	9.12	114	2.37024	12446	13846.7	0	0	0	0	0	[0]	0	0	0	0	0	0	0	0	0
9	15000	1	0.35	0.75	47.5	female abc	10	10	TRUE	150	120	240	6	36	TRUE	Generic	Addis Ababa	TRUE	0.4	4.32	18.88	3.36	18.8	14.24	1.2	0.56	1.68	14.8	7.92	9.12	102	2.24885	12851	14337.3	0	0	0	0	0	[0]	0	0	0	0	0	0	0	0	0
14	15000	1	0.35	0.75	47.5	female abc	10	10	TRUE	150	120	240	6	36	TRUE	Generic	Addis Ababa	TRUE	0.4	4.32	18.88	3.36	18.8	14.24	1.2	0.56	1.68	14.8	7.92	9.12	98	13.0665	16439	15472.7	0	0	0	0	0	[0]	0	0	0	0	0	0	0	0	0
7	15000	1	0.35	0.75	47.5	female abc	10	10	TRUE	150	120	240	6	36	TRUE	Generic	Addis Ababa	TRUE	0.4	4.32	18.88	3.36	18.8	14.24	1.2	0.56	1.68	14.8	7.92	9.12	105	18.3238	14282	14714.9	0	0	0	0	0	[0]	0	0	0	0	0	0	0	0	0
13	15000	1	0.35	0.75	47.5	female abc	10	10	TRUE	150	120	240	6	36	TRUE	Generic	Addis Ababa	TRUE	0.4	4.32	18.88	3.36	18.8	14.24	1.2	0.56	1.68	14.8	7.92	9.12	103	4.84682	12730	14321.3	0	0	0	0	0	[0]	0	0	0	0	0	0	0	0	0
10	15000	1	0.35	0.75	47.5	female abc	10	10	TRUE	150	120	240	6	36	TRUE	Generic	Addis Ababa	TRUE	0.4	4.32	18.88	3.36	18.8	14.24	1.2	0.56	1.68	14.8	7.92	9.12	105	17.5886	13776	14252.8	0	0	0	0	0	[0]	0	0	0	0	0	0	0	0	0
11	15000	1	0.35	0.75	47.5	female abc	10	10	TRUE	150	120	240	6	36	TRUE	Generic	Addis Ababa	TRUE	0.4	4.32	18.88	3.36	18.8	14.24	1.2	0.56	1.68	14.8	7.92	9.12	107	25.1124	15120	13862.5	0	0	0	0	0	[0]	0	0	0	0	0	0	0	0	0
12	15000	1	0.35	0.75	47.5	female abc	10	10	TRUE	150	120	240	6	36	TRUE	Generic	Addis Ababa	TRUE	0.4	4.32	18.88	3.36	18.8	14.24	1.2	0.56	1.68	14.8	7.92	9.12	106	23.403	14981	14370.7	0	0	0	0	0	[0]	0	0	0	0	0	0	0	0	0
3	15000	1	0.35	0.75	47.5	female abc	10	10	TRUE	150	120	240	6	36	TRUE	Generic	Addis Ababa	TRUE	0.4	4.32	18.88	3.36	18.8	14.24	1.2	0.56	1.68	14.8	7.92	9.12	105	17.6084	13982	14319.6	0	0	0	0	0	[0]	0	0	0	0	0	0	0	0	0
6	15000	1	0.35	0.75	47.5	female abc	10	10	TRUE	150	120	240	6	36	TRUE	Generic	Addis Ababa	TRUE	0.4	4.32	18.88	3.36	18.8	14.24	1.2	0.56	1.68	14.8	7.92	9.12	115	5.04011	12341	13849	0	0	0	0	0	[0]	0	0	0	0	0	0	0	0	0
16	15000	1	0.35	0.75	47.5	female abc	10	10	TRUE	150	120	240	6	36	TRUE	Generic	Addis Ababa	TRUE	0.4	4.32	18.88	3.36	18.8	14.24	1.2	0.56	1.68	14.8	7.92	9.12	105	17.5854	13932	14417.8	0	0	0	0	0	[0]	0	0	0	0	0	0	0	0	0
1	15000	1	0.35	0.75	47.5	female abc	10	10	TRUE	150	120	240	6	36	TRUE	Generic	Addis Ababa	TRUE	0.4	4.32	18.88	3.36	18.8	14.24	1.2	0.56	1.68	14.8	7.92	9.12	110	13.44	15558	14535.8	0	0	0	0	0	[0]	0	0	0	0	0	0	0	0	0
9	15000	1	0.35	0.75	47.5	female abc	10	10	TRUE	150	120	240	6	36	TRUE	Generic	Addis Ababa	TRUE	0.4	4.32	18.88	3.36	18.8	14.24	1.2	0.56	1.68	14.8	7.92	9.12	103	4.9843	12740	14351.3	0	0	0	0	0	[0]	0	0	0	0	0	0	0	0	0
13	15000	1	0.35	0.75	47.5	female abc	10	10	TRUE	150	120	240	6	36	TRUE	Generic	Addis Ababa	TRUE	0.4	4.32	18.88	3.36	18.8	14.24	1.2	0.56	1.68	14.8	7.92	9.12	104	10.1216	13071	14327.2	0	0	0	0	0	[0]	0	0	0	0	0	0	0	0	0
8	15000	1	0.35	0.75	47.5	female abc	10	10	TRUE	150	120	240	6	36	TRUE	Generic	Addis Ababa	TRUE	0.4	4.32	18.88	3.36	18.8	14.24	1.2	0.56	1.68	14.8	7.92	9.12	98	12.7823	15850	14941.2	0	0	0	0	0	[0]	0	0	0	0	0	0	0	0	0
7	15000	1	0.35	0.75	47.5	female abc	10	10	TRUE	150	120	240	6	36	TRUE	Generic	Addis Ababa	TRUE	0.4	4.32	18.88	3.36	18.8	14.24	1.2	0.56	1.68	14.8	7.92	9.12	106	24.8914	15419	14721.7	0	0	0	0	0	[0]	0	0	0	0	0	0	0	0	0
15	15000	1	0.35	0.75	47.5	female abc	10	10	TRUE	150	120	240	6	36	TRUE	Generic	Addis Ababa	TRUE	0.4	4.32	18.88	3.36	18.8	14.24	1.2	0.56	1.68	14.8	7.92	9.12	94	23.7359	16039	15487.3	0	0	0	0	0	[0]	0	0	0	0	0	0	0	0	0
14	15000	1	0.35	0.75	47.5	female abc	10	10	TRUE	150	120	240	6	36	TRUE	Generic	Addis Ababa	TRUE	0.4	4.32	18.88	3.36	18.8	14.24	1.2	0.56	1.68	14.8	7.92	9.12	99	7.00236	15709	15481.6	0	0	0	0	0	[0]	0	0	0	0	0	0	0	0	0
2	15000	1	0.35	0.75	47.5	female abc	10	10	TRUE	150	120	240	6	36	TRUE	Generic	Addis Ababa	TRUE	0.4	4.32	18.88	3.36	18.8	14.24	1.2	0.56	1.68	14.8	7.92	9.12	109	19.6429	15848	14328.2	0	0	0	0	0	[0]	0	0	0	0	0	0	0	0	0
4	15000	1	0.35	0.75	47.5	female abc	10	10	TRUE	150	120	240	6	36	TRUE	Generic	Addis Ababa	TRUE	0.4	4.32	18.88	3.36	18.8	14.24	1.2	0.56	1.68	14.8	7.92	9.12	96	26.2788	17908	15736.2	0	0	0	0	0	[0]	0	0	0	0	0	0	0	0	0
10	15000	1	0.35	0.75	47.5	female abc	10	10	TRUE	150	120	240	6	36	TRUE	Generic	Addis Ababa	TRUE	0.4	4.32	18.88	3.36	18.8	14.24	1.2	0.56	1.68	14.8	7.92	9.12	106	23.668	14771	14255.7	0	0	0	0	0	[0]	0	0	0	0	0	0	0	0	0
5	15000	1	0.35	0.75	47.5	female abc	10	10	TRUE	150	120	240	6	36	TRUE	Generic	Addis Ababa	TRUE	0.4	4.32	18.88	3.36	18.8	14.24	1.2	0.56	1.68	14.8	7.92	9.12	126	2.15926	10235	11357.8	900	0	900	900	22.161	[0 15.17452406437283 17.572520703358304 13.127531231815093 14.158299196782645 20.241376945762013 22.160975962101375]	8.06058	8.06058	0	0	2.24988	2.24988	245.5	0.00162096	4.50704
6	15000	1	0.35	0.75	47.5	female abc	10	10	TRUE	150	120	240	6	36	TRUE	Generic	Addis Ababa	TRUE	0.4	4.32	18.88	3.36	18.8	14.24	1.2	0.56	1.68	14.8	7.92	9.12	116	10.2771	12669	13849.3	0	0	0	0	0	[0]	0	0	0	0	0	0	0	0	0
11	15000	1	0.35	0.75	47.5	female abc	10	10	TRUE	150	120	240	6	36	TRUE	Generic	Addis Ababa	TRUE	0.4	4.32	18.88	3.36	18.8	14.24	1.2	0.56	1.68	14.8	7.92	9.12	108	23.7209	15421	13861.7	0	0	0	0	0	[0]	0	0	0	0	0	0	0	0	0
3	15000	1	0.35	0.75	47.5	female abc	10	10	TRUE	150	120	240	6	36	TRUE	Generic	Addis Ababa	TRUE	0.4	4.32	18.88	3.36	18.8	14.24	1.2	0.56	1.68	14.8	7.92	9.12	106	23.5608	14991	14330.8	0	0	0	0	0	[0]	0	0	0	0	0	0	0	0	0
12	15000	1	0.35	0.75	47.5	female abc	10	10	TRUE	150	120	240	6	36	TRUE	Generic	Addis Ababa	TRUE	0.4	4.32	18.88	3.36	18.8	14.24	1.2	0.56	1.68	14.8	7.92	9.12	107	25.7054	15736	14373.7	0	0	0	0	0	[0]	0	0	0	0	0	0	0	0	0
9	15000	1	0.35	0.75	47.5	female abc	10	10	TRUE	150	120	240	6	36	TRUE	Generic	Addis Ababa	TRUE	0.4	4.32	18.88	3.36	18.8	14.24	1.2	0.56	1.68	14.8	7.92	9.12	104	10.445	13011	14352.3	0	0	0	0	0	[0]	0	0	0	0	0	0	0	0	0
1	15000	1	0.35	0.75	47.5	female abc	10	10	TRUE	150	120	240	6	36	TRUE	Generic	Addis Ababa	TRUE	0.4	4.32	18.88	3.36	18.8	14.24	1.2	0.56	1.68	14.8	7.92	9.12	111	7.23755	14784	14549.6	0	0	0	0	0	[0]	0	0	0	0	0	0	0	0	0
16	15000	1	0.35	0.75	47.5	female abc	10	10	TRUE	150	120	240	6	36	TRUE	Generic	Addis Ababa	TRUE	0.4	4.32	18.88	3.36	18.8	14.24	1.2	0.56	1.68	14.8	7.92	9.12	106	23.9003	14958	14412.5	0	0	0	0	0	[0]	0	0	0	0	0	0	0	0	0
14	15000	1	0.35	0.75	47.5	female abc	10	10	TRUE	150	120	240	6	36	TRUE	Generic	Addis Ababa	TRUE	0.4	4.32	18.88	3.36	18.8	14.24	1.2	0.56	1.68	14.8	7.92	9.12	100	3.14765	14900	15484.5	0	0	0	0	0	[0]	0	0	0	0	0	0	0	0	0
13	15000	1	0.35	0.75	47.5	female abc	10	10	TRUE	150	120	240	6	36	TRUE	Generic	Addis Ababa	TRUE	0.4	4.32	18.88	3.36	18.8	14.24	1.2	0.56	1.68	14.8	7.92	9.12	105	17.438	13872	14327.8	0	0	0	0	0	[0]	0	0	0	0	0	0	0	0	0
7	15000	1	0.35	0.75	47.5	female abc	10	10	TRUE	150	120	240	6	36	TRUE	Generic	Addis Ababa	TRUE	0.4	4.32	18.88	3.36	18.8	14.24	1.2	0.56	1.68	14.8	7.92	9.12	107	27.8775	16325	14730.2	0	0	0	0	0	[0]	0	0	0	0	0	0	0	0	0
2	15000	1	0.35	0.75	47.5	female abc	10	10	TRUE	150	120	240	6	36	TRUE	Generic	Addis Ababa	TRUE	0.4	4.32	18.88	3.36	18.8	14.24	1.2	0.56	1.68	14.8	7.92	9.12	110	12.8215	15162	14321.5	0	0	0	0	0	[0]	0	0	0	0	0	0	0	0	0
8	15000	1	0.35	0.75	47.5	female abc	10	10	TRUE	150	120	240	6	36	TRUE	Generic	Addis Ababa	TRUE	0.4	4.32	18.88	3.36	18.8	14.24	1.2	0.56	1.68	14.8	7.92	9.12	99	6.60834	15087	14933.6	0	0	0	0	0	[0]	0	0	0	0	0	0	0	0	0
6	15000	1	0.35	0.75	47.5	female abc	10	10	TRUE	150	120	240	6	36	TRUE	Generic	Addis Ababa	TRUE	0.4	4.32	18.88	3.36	18.8	14.24	1.2	0.56	1.68	14.8	7.92	9.12	117	17.5111	13460	13854.4	0	0	0	0	0	[0]	0	0	0	0	0	0	0	0	0
10	15000	1	0.35	0.75	47.5	female abc	10	10	TRUE	150	120	240	6	36	TRUE	Generic	Addis Ababa	TRUE	0.4	4.32	18.88	3.36	18.8	14.24	1.2	0.56	1.68	14.8	7.92	9.12	107	26.2911	15587	14253.8	0	0	0	0	0	[0]	0	0	0	0	0	0	0	0	0
15	15000	1	0.35	0.75	47.5	female abc	10	10	TRUE	150	120	240	6	36	TRUE	Generic	Addis Ababa	TRUE	0.4	4.32	18.88	3.36	18.8	14.24	1.2	0.56	1.68	14.8	7.92	9.12	95	26.6483	17048	15489.8	0	0	0	0	0	[0]	0	0	0	0	0	0	0	0	0
4	15000	1	0.35	0.75	47.5	female abc	10	10	TRUE	150	120	240	6	36	TRUE	Generic	Addis Ababa	TRUE	0.4	4.32	18.88	3.36	18.8	14.24	1.2	0.56	1.68	14.8	7.92	9.12	97	20.4461	17573	15756.9	0	0	0	0	0	[0]	0	0	0	0	0	0	0	0	0
11	15000	1	0.35	0.75	47.5	female abc	10	10	TRUE	150	120	240	6	36	TRUE	Generic	Addis Ababa	TRUE	0.4	4.32	18.88	3.36	18.8	14.24	1.2	0.56	1.68	14.8	7.92	9.12	109	18.7373	15237	13863	0	0	0	0	0	[0]	0	0	0	0	0	0	0	0	0
12	15000	1	0.35	0.75	47.5	female abc	10	10	TRUE	150	120	240	6	36	TRUE	Generic	Addis Ababa	TRUE	0.4	4.32	18.88	3.36	18.8	14.24	1.2	0.56	1.68	14.8	7.92	9.12	108	24.4594	16092	14380.4	0	0	0	0	0	[0]	0	0	0	0	0	0	0	0	0
14	15000	1	0.35	0.75	47.5	female abc	10	10	TRUE	150	120	240	6	36	TRUE	Generic	Addis Ababa	TRUE	0.4	4.32	18.88	3.36	18.8	14.24	1.2	0.56	1.68	14.8	7.92	9.12	101	1.93007	14300	15489.5	0	0	0	0	0	[0]	0	0	0	0	0	0	0	0	0
9	15000	1	0.35	0.75	47.5	female abc	10	10	TRUE	150	120	240	6	36	TRUE	Generic	Addis Ababa	TRUE	0.4	4.32	18.88	3.36	18.8	14.24	1.2	0.56	1.68	14.8	7.92	9.12	105	17.789	13840	14350.8	0	0	0	0	0	[0]	0	0	0	0	0	0	0	0	0
[truncated: 2,131 more rows]
[truncated: 31 more columns]
